# Supplementary material for: Identification of Expression Quantitative Trait Loci (eQTL) for Adipose-Specific Regulatory Mechanisms in Hanwoo (Korean Cattle)
Source: Animals (Basel). 2025 Oct 24;15(21):3082. doi: 10.3390/ani15213082 (PMC12610168; doi:10.3390/ani15213082)
Supplement: Supplementary file 1 [file animals-15-03082-s001.zip › Supplementary Table S1.csv]

snps	gene	statistic	pvalue	FDR	beta	maf	Name	SE	beta_SE_lower	beta_SE_upper	explained_variance	direction	t_stat	CI95_lower	CI95_upper	df
21:17035557	ENSBTAG00000049909	27.57798771	5.24974045887155e-40	3.99967124687563e-33	3.264561795	0.14	AGBL1	0.118375635	3.14618616	3.382937429	0.91351823	+	27.57798771	3.032545551	3.496578038	72
6:43014593	ENSBTAG00000067097	18.32611656	7.92099549253726e-29	2.36369977636393e-22	2.255542759	0.113333333	NA	0.123078054	2.132464705	2.378620812	0.823463015	+	18.32611656	2.014309773	2.496775744	72
20:65847697	ENSBTAG00000051967	18.10866238	1.6083598081924e-28	3.59962304219103e-22	2.546339549	0.02	NA	0.140614447	2.405725102	2.686953996	0.819965637	+	18.10866238	2.270735233	2.821943865	72
27:1471393	ENSBTAG00000009387	17.41780869	1.58355267126722e-27	2.71189597722638e-21	4.559134357	0.173333333	MYOM2	0.261751317	4.29738304	4.820885674	0.808194394	+	17.41780869	4.046101777	5.072166937	72
1:77445069	ENSBTAG00000015460	17.19923482	3.30384603334284e-27	4.22528066841608e-21	2.994177376	0.113333333	TP63	0.174087825	2.820089551	3.1682652	0.804248715	+	17.19923482	2.652965239	3.335389512	72
19:63104120	ENSBTAG00000007547	16.44487527	4.37200186047998e-26	3.97827543994019e-20	4.236662734	0.073333333	CACNG1	0.257628146	3.979034588	4.494290881	0.789740457	+	16.44487527	3.731711567	4.741613901	72
17:65545383	ENSBTAG00000000698	16.44017719	4.44386693309427e-26	3.97827543994019e-20	4.300320208	0.12	MYO18B	0.261573836	4.038746372	4.561894044	0.789645551	+	16.44017719	3.78763549	4.813004926	72
28:30869446	ENSBTAG00000002924	16.08476617	1.53769400998455e-25	1.2514429040715e-19	3.264953905	0.073333333	DUSP29	0.202984232	3.061969673	3.467938137	0.782292983	+	16.08476617	2.867104811	3.662803	72
19:29483289	ENSBTAG00000009702	15.88180033	3.14638923516679e-25	2.34728057178056e-19	2.823308144	0.16	MYH8	0.177770031	2.645538112	3.001078175	0.7779365	+	15.88180033	2.474878882	3.171737405	72
28:30869446	ENSBTAG00000059987	15.75429857	4.94644194581146e-25	3.40630370322883e-19	3.610907952	0.073333333	DUSP13A	0.229201442	3.38170651	3.840109394	0.775139079	+	15.75429857	3.161673126	4.060142779	72
28:30869446	ENSBTAG00000023039	15.63365495	7.60367839385009e-25	4.86216291590939e-19	4.604097923	0.073333333	DUSP13B	0.294499139	4.309598784	4.898597062	0.772447981	+	15.63365495	4.02687961	5.181316236	72
23:7859933	ENSBTAG00000033603	15.43563887	1.54611457972366e-24	9.22750351207486e-19	3.932843382	0.106666667	IP6K3	0.254789803	3.678053579	4.187633185	0.767935782	+	15.43563887	3.433455369	4.432231395	72
19:29483289	ENSBTAG00000007090	15.27775147	2.73239860574489e-24	1.5288253492146e-18	5.614188706	0.16	MYH2	0.367474803	5.246713904	5.981663509	0.764251095	+	15.27775147	4.893938093	6.334439319	72
19:29483289	ENSBTAG00000018204	15.1736873	3.9837655327782e-24	1.98132202528201e-18	5.457241334	0.16	MYH1	0.359651628	5.097589706	5.816892961	0.761779339	+	15.1736873	4.752324144	6.162158523	72
19:14922076	ENSBTAG00000002898	14.84159538	1.33924690091555e-23	5.9946586319345e-18	3.067816096	0.186666667	UNC45B	0.20670393	2.861112166	3.274520026	0.753654934	+	14.84159538	2.662676393	3.472955799	72
13:73626501	ENSBTAG00000037925	14.59224946	3.35925251243438e-23	1.36695359817153e-17	1.246691241	0.073333333	NA	0.085435165	1.161256076	1.332126406	0.747309676	+	14.59224946	1.079238317	1.414144165	72
9:63786986	ENSBTAG00000062097	14.2754271	1.09315372888068e-22	4.0775923097688e-17	1.552579905	0.186666667	NA	0.108758911	1.443820994	1.661338816	0.738929731	+	14.2754271	1.339412439	1.76574737	72
15:51442000	ENSBTAG00000013997	14.05065227	2.54458748794911e-22	9.11194692415179e-17	1.58586138	0.113333333	NA	0.112867456	1.472993924	1.698728836	0.732760083	+	14.05065227	1.364641166	1.807081594	72
5:43771492	ENSBTAG00000002931	13.86205263	5.1958805223815e-22	1.60396527139817e-16	2.451912921	0.126666667	BEST3	0.176879499	2.275033422	2.62879242	0.727434308	+	13.86205263	2.105229103	2.798596739	72
19:40042030	ENSBTAG00000011730	13.7800075	7.09820449359846e-22	2.04984307801823e-16	3.635758999	0.126666667	TCAP	0.263843035	3.371915965	3.899602034	0.725073951	+	13.7800075	3.118626651	4.152891348	72
16:79636571	ENSBTAG00000047491	13.73790626	8.33333520510558e-22	2.31756354096736e-16	6.241767985	0.073333333	CACNA1S	0.45434638	5.787421604	6.696114365	0.723852333	+	13.73790626	5.351249079	7.13228689	72
11:7477636	ENSBTAG00000038462	13.73138946	8.5430271643471e-22	2.31756354096736e-16	3.893000544	0.093333333	TMEM182	0.283511043	3.609489501	4.176511586	0.723662606	+	13.73138946	3.3373189	4.448682187	72
2:44436205	ENSBTAG00000006907	13.71630158	9.04917296830861e-22	2.38266933318379e-16	7.162979604	0.1	NEB	0.522223834	6.640755769	7.685203438	0.723222688	+	13.71630158	6.139420888	8.186538319	72
2:29020974	ENSBTAG00000017743	13.48675161	2.18004814020467e-21	5.42122441798218e-16	4.599629929	0.166666667	XIRP2	0.34104802	4.25858191	4.940677949	0.716415377	+	13.48675161	3.931175811	5.268084048	72
19:48143994	ENSBTAG00000004770	13.47001582	2.32498105750381e-21	5.61394215384507e-16	4.054696134	0.106666667	SCN4A	0.301016434	3.7536797	4.355712569	0.715910578	+	13.47001582	3.464703923	4.644688346	72
28:43554641	ENSBTAG00000047155	13.46361313	2.38296534913064e-21	5.61394215384507e-16	3.666898993	0.106666667	C28H10orf71	0.272356236	3.394542757	3.939255229	0.715717145	+	13.46361313	3.133080771	4.200717215	72
6:5892241	ENSBTAG00000059242	13.44847967	2.5258833117852e-21	5.79805698258418e-16	1.453166765	0.346666667	NA	0.108054353	1.345112413	1.561221118	0.715259263	+	13.44847967	1.241380234	1.664953296	72
2:36187741	ENSBTAG00000009080	13.24592133	5.52326484574655e-21	1.20599585324572e-15	2.647723868	0.16	ITGB6	0.199889747	2.447834121	2.847613616	0.709037339	+	13.24592133	2.255939964	3.039507773	72
15:51442000	ENSBTAG00000006345	13.17295158	7.33074168771706e-21	1.56254462353192e-15	2.478550474	0.113333333	NA	0.188154527	2.290395947	2.666705001	0.706752815	+	13.17295158	2.109767601	2.847333347	72
2:128788539	ENSBTAG00000014885	13.16164153	7.66003858682687e-21	1.59476356326033e-15	3.726235572	0.113333333	MYOM3	0.283113285	3.443122287	4.009348857	0.706396648	+	13.16164153	3.171333533	4.281137611	72
18:48364542	ENSBTAG00000006999	13.12902501	8.69566052021877e-21	1.76922758747558e-15	5.602775818	0.08	RYR1	0.426747288	5.17602853	6.029523105	0.70536638	+	13.12902501	4.766351133	6.439200502	72
10:21526671	ENSBTAG00000037339	13.10176425	9.66886561680144e-21	1.92352047312391e-15	2.290525711	0.046666667	MIR208B	0.174825746	2.115699965	2.465351457	0.704501703	+	13.10176425	1.947867248	2.633184174	72
11:36457680	ENSBTAG00000051601	-13.06312032	1.12397323573288e-20	2.14087797674606e-15	-0.539702307	0.493333333	NA	0.041314961	-0.581017268	-0.498387346	0.703270347	-	-13.06312032	-0.620679631	-0.458724984	72
22:9731818	ENSBTAG00000055676	12.92124311	1.95652616140077e-20	3.44905054288731e-15	1.121668852	0.093333333	NA	0.086808122	1.03486073	1.208476975	0.69869248	+	12.92124311	0.951524933	1.291812772	72
5:105598718	ENSBTAG00000062164	12.91519663	2.00340659729077e-20	3.44905054288731e-15	1.095241425	0.466666667	NA	0.084802536	1.010438889	1.18004396	0.698495371	+	12.91519663	0.929028455	1.261454395	72
15:51442000	ENSBTAG00000026796	12.82745214	2.82631195722909e-20	4.6855452754442e-15	1.682731862	0.113333333	NA	0.131182081	1.551549781	1.813913943	0.695616276	+	12.82745214	1.425614984	1.93984874	72
9:27996836	ENSBTAG00000038849	12.76194284	3.65651903311894e-20	5.79927577460485e-15	4.992880065	0.08	TRDN	0.391231972	4.601648093	5.384112037	0.693443765	+	12.76194284	4.2260654	5.75969473	72
22:9731818	ENSBTAG00000007732	12.74029946	3.98172429194249e-20	6.14577977404204e-15	3.514461588	0.093333333	ARPP21	0.275853923	3.238607664	3.790315511	0.692721639	+	12.74029946	2.973787898	4.055135277	72
16:79636571	ENSBTAG00000046177	12.5473703	8.53137334677737e-20	1.193363571547e-14	5.082560829	0.073333333	IGFN1	0.405069804	4.677491025	5.487630633	0.686187684	+	12.5473703	4.288624013	5.876497645	72
14:30494527	ENSBTAG00000021009	12.52725792	9.23916530111799e-20	1.27248649937521e-14	2.709816772	0.186666667	TRIM55	0.216313641	2.493503131	2.926130413	0.685496392	+	12.52725792	2.285842036	3.133791509	72
19:63104120	ENSBTAG00000054931	12.52185781	9.43908853332254e-20	1.28032411836906e-14	2.263414341	0.073333333	CACNG4	0.180757071	2.08265727	2.444171412	0.685310453	+	12.52185781	1.909130482	2.6176982	72
19:29483289	ENSBTAG00000037794	12.44384513	1.28651452322256e-19	1.69371207286742e-14	2.519028534	0.16	MYH4	0.202431685	2.31659685	2.721460219	0.682608649	+	12.44384513	2.122262432	2.915794636	72
17:54713172	ENSBTAG00000032353	12.23775896	2.92557070901753e-19	3.58774478405967e-14	1.030543729	0.106666667	CCDC63	0.084210167	0.946333562	1.114753897	0.675328693	+	12.23775896	0.865491801	1.195595657	72
26:41956826	ENSBTAG00000070056	12.15914257	4.00772140170911e-19	4.75750060413719e-14	2.654963978	0.086666667	NA	0.21835125	2.436612728	2.873315227	0.672496156	+	12.15914257	2.226995528	3.082932427	72
26:34126027	ENSBTAG00000019322	12.15409439	4.08964328062871e-19	4.75750060413719e-14	2.774435312	0.06	HABP2	0.228271661	2.546163651	3.002706972	0.672313211	+	12.15409439	2.327022856	3.221847767	72
17:65718967	ENSBTAG00000065395	12.15395059	4.09200140923341e-19	4.75750060413719e-14	2.249306243	0.073333333	NA	0.185067911	2.064238332	2.434374154	0.672307998	+	12.15395059	1.886573138	2.612039348	72
18:61250561	ENSBTAG00000014328	12.10547703	4.97033211581847e-19	5.7045922698456e-14	2.220290849	0.1	MGC138914	0.183412091	2.036878758	2.40370294	0.670544743	+	12.10547703	1.860803152	2.579778547	72
2:127034033	ENSBTAG00000005085	12.08295326	5.44084873974596e-19	6.16557185802521e-14	3.219022835	0.18	TRIM63	0.26641027	2.952612566	3.485433105	0.669721376	+	12.08295326	2.696858707	3.741186964	72
6:92860258	ENSBTAG00000010716	12.06586192	5.82761697870408e-19	6.52130955112048e-14	2.501667054	0.14	FRAS1	0.207334302	2.294332752	2.709001355	0.669094873	+	12.06586192	2.095291823	2.908042285	72
21:65875898	ENSBTAG00000048334	12.05886448	5.99384902049788e-19	6.62452255441603e-14	0.871855137	0.46	NA	0.072299937	0.799555201	0.944155074	0.668837944	+	12.05886448	0.730147261	1.013563013	72
3:1653828	ENSBTAG00000008652	12.04997732	6.2118779431022e-19	6.78176698879376e-14	2.876486762	0.206666667	STYXL2	0.238713044	2.637773718	3.115199806	0.668511268	+	12.04997732	2.408609196	3.344364328	72
15:51442000	ENSBTAG00000055237	11.99832175	7.64704129136305e-19	8.24800936782741e-14	1.84745598	0.113333333	CHRNA10	0.153976199	1.693479781	2.001432179	0.666604502	+	11.99832175	1.545662629	2.149249331	72
6:117758285	ENSBTAG00000069556	11.98894652	7.94129899416234e-19	8.46342333135198e-14	0.802823869	0.12	NA	0.066963671	0.735860198	0.86978754	0.666256964	+	11.98894652	0.671575074	0.934072664	72
4:4691896	ENSBTAG00000023806	11.97206033	8.50037670206138e-19	8.848578819007e-14	2.152583135	0.2	COBL	0.179800559	1.972782577	2.332383694	0.665629854	+	11.97206033	1.80017404	2.50499223	72
22:5395923	ENSBTAG00000007131	11.94543249	9.46366639419775e-19	9.7380942274078e-14	3.322632882	0.1	GADL1	0.278150907	3.044481975	3.600783789	0.664637971	+	11.94543249	2.777457104	3.86780866	72
15:51442000	ENSBTAG00000023648	11.90316977	1.12234926661746e-18	1.11639869551133e-13	2.094699332	0.113333333	NA	0.175978279	1.918721053	2.270677612	0.663056142	+	11.90316977	1.749781905	2.43961676	72
2:36187741	ENSBTAG00000059359	11.86300144	1.32010606384685e-18	1.28456120364925e-13	1.964513112	0.16	NA	0.165600006	1.798913105	2.130113118	0.661544079	+	11.86300144	1.639937099	2.289089124	72
26:34106634	ENSBTAG00000019327	11.80547711	1.66603039193592e-18	1.56997637423277e-13	7.1522907	0.06	NRAP	0.60584512	6.546445579	7.75813582	0.65936395	+	11.80547711	5.964834264	8.339747135	72
23:7859933	ENSBTAG00000049331	11.76182657	1.98833328744742e-18	1.83506415335564e-13	1.543361242	0.106666667	NA	0.13121782	1.412143422	1.674579062	0.65769798	+	11.76182657	1.286174315	1.800548169	72
7:49349388	ENSBTAG00000007782	11.71068805	2.44675452175932e-18	2.21252918286052e-13	6.181802522	0.1	MYOT	0.52787697	5.653925552	6.709679491	0.655733355	+	11.71068805	5.147163661	7.216441382	72
18:58429293	ENSBTAG00000062204	-11.62412458	3.47855143854505e-18	2.93782801018041e-13	-1.340303242	0.173333333	NA	0.115303585	-1.455606828	-1.224999657	0.652375891	-	-11.62412458	-1.56629827	-1.114308214	72
14:76532508	ENSBTAG00000055559	11.61280784	3.64252437217271e-18	3.02821611341949e-13	1.188372289	0.053333333	NA	0.102332899	1.08603939	1.290705188	0.651933976	+	11.61280784	0.987799807	1.38894477	72
19:29535207	ENSBTAG00000011803	11.56396583	4.44435776403258e-18	3.65019710613458e-13	2.748658436	0.053333333	MYH3	0.237691677	2.510966759	2.986350113	0.650018748	+	11.56396583	2.282782748	3.214534124	72
3:28650660	ENSBTAG00000011548	11.55262993	4.65457260874064e-18	3.78332070142369e-13	4.105400523	0.093333333	AMPD1	0.355365016	3.750035506	4.460765539	0.649572383	+	11.55262993	3.408885091	4.801915954	72
3:1653828	ENSBTAG00000049336	11.49576123	5.87031956117135e-18	4.56980539235145e-13	0.790060514	0.206666667	NA	0.068726246	0.721334268	0.85878676	0.647322513	+	11.49576123	0.655357072	0.924763956	72
23:25607693	ENSBTAG00000021077	11.4930136	5.93656158392067e-18	4.58153270225742e-13	1.709550958	0.433333333	NA	0.148746971	1.560803987	1.858297928	0.647213361	+	11.4930136	1.418006895	2.00109502	72
14:76532508	ENSBTAG00000060781	11.4400863	7.37016807205835e-18	5.54452355786813e-13	2.565509952	0.053333333	NA	0.224256171	2.34125378	2.789766123	0.645102669	+	11.4400863	2.125967856	3.005052047	72
17:54713172	ENSBTAG00000018369	11.34389182	1.09283506869454e-17	7.95395837990077e-13	5.946230223	0.106666667	MYL2	0.524179031	5.422051192	6.470409254	0.641226792	+	11.34389182	4.918839322	6.973621124	72
8:24863161	ENSBTAG00000061394	11.14887746	2.43610179676648e-17	1.66478417568412e-12	1.101363418	0.186666667	NA	0.098786934	1.002576484	1.200150351	0.633209738	+	11.14887746	0.907741028	1.294985808	72
6:90976091	ENSBTAG00000010954	11.09072419	3.09632253403827e-17	2.05327078399909e-12	2.750307274	0.226666667	ART3	0.247982659	2.502324615	2.998289933	0.630777113	+	11.09072419	2.264261263	3.236353286	72
5:73824248	ENSBTAG00000005333	11.08868114	3.12253994567478e-17	2.05543097591804e-12	3.642958972	0.233333333	MB	0.328529509	3.314429463	3.971488482	0.630691296	+	11.08868114	2.999041134	4.286876811	72
11:106204578	ENSBTAG00000053827	11.04813198	3.69167640522852e-17	2.34389588113677e-12	1.38903673	0.073333333	NA	0.125725936	1.263310795	1.514762666	0.62898306	+	11.04813198	1.142613896	1.635459564	72
13:72672767	ENSBTAG00000068398	11.02586903	4.04741908809757e-17	2.53382105568192e-12	3.576621785	0.08	JPH2	0.32438457	3.252237215	3.901006355	0.628041128	+	11.02586903	2.940828028	4.212415542	72
26:41956826	ENSBTAG00000044259	11.00924697	4.33534363709083e-17	2.69522382926989e-12	1.232115127	0.086666667	Vault	0.111916385	1.120198742	1.344031512	0.62733598	+	11.00924697	1.012759012	1.451471242	72
9:71614424	ENSBTAG00000021970	10.96577916	5.18953630565365e-17	3.1179998420796e-12	2.475348431	0.286666667	EYA4	0.22573393	2.249614501	2.701082362	0.625484359	+	10.96577916	2.032909927	2.917786935	72
10:86876164	ENSBTAG00000011985	10.9302875	6.01122446737626e-17	3.56385315287924e-12	1.110611636	0.073333333	NA	0.101608639	1.009002997	1.212220275	0.623964305	+	10.9302875	0.911458703	1.309764568	72
15:51442000	ENSBTAG00000053177	10.92634343	6.11026468721609e-17	3.59873807137269e-12	1.101128986	0.113333333	NA	0.100777446	1.00035154	1.201906433	0.62379493	+	10.92634343	0.903605192	1.298652781	72
5:119738081	ENSBTAG00000002559	10.90486937	6.67902284276393e-17	3.88263004233034e-12	1.704784458	0.02	MIOX	0.156332405	1.548452052	1.861116863	0.622871139	+	10.90486937	1.398372943	2.011195972	72
29:22568019	ENSBTAG00000019394	10.86907476	7.74794959521446e-17	4.42254461936141e-12	4.489123812	0.066666667	ANO5	0.413018027	4.076105785	4.902141838	0.62132525	+	10.86907476	3.679608479	5.298639144	72
9:87163840	ENSBTAG00000057904	10.86882432	7.75600486758228e-17	4.42254461936141e-12	3.820194626	0.04	NA	0.351481863	3.468712763	4.17167649	0.621314407	+	10.86882432	3.131290174	4.509099079	72
22:392526	ENSBTAG00000014547	10.79900778	1.03645673373204e-16	5.57779590526635e-12	2.737445653	0.253333333	PGAM2	0.253490479	2.483955174	2.990936132	0.618277244	+	10.79900778	2.240604315	3.234286992	72
10:21534873	ENSBTAG00000009703	10.78682431	1.09029762446824e-16	5.77553425353099e-12	5.53668991	0.14	MYH7	0.513282663	5.023407246	6.049972573	0.617744266	+	10.78682431	4.530655889	6.54272393	72
5:65467918	ENSBTAG00000011392	10.75266998	1.25670840840528e-16	6.54093565146725e-12	6.432494892	0.093333333	MYBPC1	0.598223037	5.834271855	7.030717929	0.616245422	+	10.75266998	5.259977739	7.605012045	72
3:30643922	ENSBTAG00000069209	10.7275624	1.39513065003322e-16	7.09636613697236e-12	1.642744737	0.04	NA	0.153133086	1.48961165	1.795877823	0.615139133	+	10.7275624	1.342603888	1.942885585	72
15:78804685	ENSBTAG00000030920	10.72433175	1.41402138363565e-16	7.15181897986324e-12	4.007213268	0.08	NA	0.37365622	3.633557048	4.380869489	0.614996509	+	10.72433175	3.274847076	4.73957946	72
3:40502259	ENSBTAG00000021217	10.69562694	1.59358050763848e-16	7.88186944069798e-12	2.277969329	0.393333333	COL11A1	0.212981375	2.064987954	2.490950704	0.613726519	+	10.69562694	1.860525835	2.695412823	72
26:41956826	ENSBTAG00000010786	10.68959987	1.63410300323068e-16	8.03788600883021e-12	2.751693586	0.086666667	TACC2	0.257417828	2.494275757	3.009111414	0.613459232	+	10.68959987	2.247154642	3.25623253	72
7:103166908	ENSBTAG00000051376	10.59478823	2.42676423259073e-16	1.14947514203333e-11	1.712395111	0.173333333	NA	0.161626176	1.550768935	1.874021288	0.609225614	+	10.59478823	1.395607806	2.029182417	72
4:105381448	ENSBTAG00000063099	10.57009377	2.69042261690247e-16	1.26765392926903e-11	1.801175921	0.033333333	MGAM2	0.170403022	1.630772899	1.971578943	0.608113962	+	10.57009377	1.467185998	2.135165844	72
28:15421803	ENSBTAG00000050076	10.56557097	2.74174466301724e-16	1.28507194434921e-11	2.843614337	0.146666667	MRLN	0.269139675	2.574474662	3.112754012	0.607909959	+	10.56557097	2.316100574	3.371128101	72
23:25220004	ENSBTAG00000032642	10.54375311	3.00349088304644e-16	1.39316582243273e-11	3.194888005	0.106666667	NA	0.303012407	2.891875599	3.497900412	0.606924097	+	10.54375311	2.600983688	3.788792322	72
23:25678585	ENSBTAG00000009656	10.53647039	3.09634003392585e-16	1.42883052824401e-11	2.04908878	0.426666667	NA	0.194475826	1.854612954	2.243564606	0.606594371	+	10.53647039	1.667916161	2.430261398	72
22:52905823	ENSBTAG00000008013	10.50927379	3.46932229408353e-16	1.58460994871658e-11	3.452334691	0.1	LRRC2	0.32850364	3.123831051	3.780838331	0.605360164	+	10.50927379	2.808467557	4.096201825	72
11:47964213	ENSBTAG00000021120	10.5040532	3.54592804083503e-16	1.6032399656157e-11	4.328640189	0.066666667	SMYD1	0.412092371	3.916547818	4.74073256	0.605122729	+	10.5040532	3.520939141	5.136341236	72
28:9338792	ENSBTAG00000009696	10.4495625	4.45448481149015e-16	1.97768497529739e-11	6.542191197	0.073333333	ACTN2	0.626073216	5.916117981	7.168264413	0.602634437	+	10.4495625	5.315087694	7.7692947	72
3:43432841	ENSBTAG00000006491	10.42432359	4.95133699689937e-16	2.15737466895098e-11	1.723234663	0.233333333	AGL	0.165309015	1.557925648	1.888543677	0.601475696	+	10.42432359	1.399228993	2.047240332	72
9:87335691	ENSBTAG00000024751	10.42145437	5.01123640558572e-16	2.16724668998581e-11	1.950482371	0.046666667	NA	0.187160285	1.763322086	2.137642656	0.601343718	+	10.42145437	1.583648212	2.317316529	72
22:52905823	ENSBTAG00000069054	10.41952124	5.05200378149502e-16	2.17437344081796e-11	2.239580802	0.1	NA	0.214940855	2.024639947	2.454521657	0.601254769	+	10.41952124	1.818296727	2.660864877	72
9:87345731	ENSBTAG00000026586	10.40546595	5.3586087248008e-16	2.27383766350667e-11	1.657503425	0.24	PPP1R14C	0.15929161	1.498211815	1.816795035	0.600607347	+	10.40546595	1.345291869	1.96971498	72
9:87174197	ENSBTAG00000039329	10.37861246	5.99737446107128e-16	2.53255629398503e-11	1.899375798	0.04	RAET1G	0.183008645	1.716367154	2.082384443	0.599366992	+	10.37861246	1.540678855	2.258072741	72
22:52905823	ENSBTAG00000018767	10.36620015	6.31796693917072e-16	2.64300130953739e-11	3.034341683	0.1	RTP3	0.292714943	2.74162674	3.327056625	0.598792154	+	10.36620015	2.460620395	3.60806297	72
28:9338792	ENSBTAG00000059298	10.36109732	6.45471102781246e-16	2.68764650252084e-11	1.572798561	0.073333333	U6	0.151798455	1.421000106	1.724597016	0.598555553	+	10.36109732	1.27527359	1.870323532	72
25:25950148	ENSBTAG00000006541	10.32009597	7.66714291957052e-16	3.13417503275989e-11	5.199703672	0.093333333	ATP2A1	0.50384257	4.695861102	5.703546242	0.596648554	+	10.32009597	4.212172235	6.187235109	72
28:9338792	ENSBTAG00000061018	10.28862756	8.75087851790583e-16	3.51301977537729e-11	1.3746339	0.073333333	NA	0.13360712	1.24102678	1.508241021	0.595177796	+	10.28862756	1.112763944	1.636503856	72
8:70194653	ENSBTAG00000015416	10.28550707	8.86640130604773e-16	3.54350596800486e-11	2.531248083	0.093333333	PEBP4	0.246098522	2.285149561	2.777346604	0.595031613	+	10.28550707	2.04889498	3.013601185	72
22:14846079	ENSBTAG00000058576	10.28027583	9.06351358782995e-16	3.60618393833774e-11	1.989028556	0.1	NA	0.193480077	1.795548479	2.182508632	0.594786412	+	10.28027583	1.609807605	2.368249506	72
3:54210197	ENSBTAG00000037634	10.25794497	9.95568404908896e-16	3.92625995885596e-11	1.169231697	0.353333333	NA	0.113983035	1.055248663	1.283214732	0.593737773	+	10.25794497	0.945824949	1.392638445	72
13:74590791	ENSBTAG00000046725	10.24854785	1.03570247847491e-15	4.04886536729643e-11	7.310568857	0.08	TNNC2	0.713327289	6.597241568	8.023896146	0.593295552	+	10.24854785	5.91244737	8.708690344	72
23:50907342	ENSBTAG00000012079	10.22942662	1.12245775525849e-15	4.35002574918562e-11	3.959775669	0.033333333	MYLK4	0.387096542	3.572679127	4.346872211	0.592394002	+	10.22942662	3.201066447	4.718484892	72
10:21534873	ENSBTAG00000040053	10.19359863	1.30516138684357e-15	5.014666993861e-11	2.5445214	0.14	MYH6	0.24961954	2.29490186	2.794140939	0.590698517	+	10.19359863	2.055267102	3.033775698	72
14:76532508	ENSBTAG00000055716	10.18013402	1.38130532109864e-15	5.26205793356634e-11	3.332402248	0.053333333	NA	0.327343652	3.005058595	3.6597459	0.590059229	+	10.18013402	2.690808689	3.973995806	72
17:55823978	ENSBTAG00000048560	10.10522377	1.89413162286193e-15	7.03601756311587e-11	2.0051871	0.073333333	TMEM233	0.198430747	1.806756353	2.203617847	0.5864815	+	10.10522377	1.616262836	2.394111364	72
13:34679888	ENSBTAG00000027444	10.08968012	2.02249184171429e-15	7.48178484802376e-11	1.022428537	0.086666667	SVIL	0.101334088	0.921094449	1.123762625	0.585734646	+	10.08968012	0.823813724	1.22104335	72
22:14846079	ENSBTAG00000013015	10.05287384	2.36238434283702e-15	8.56224015864211e-11	1.716501666	0.1	CCDC13	0.17074736	1.545754306	1.887249026	0.583959975	+	10.05287384	1.381836841	2.051166492	72
18:61669772	ENSBTAG00000021657	10.04822316	2.40923000783181e-15	8.66189110128617e-11	2.594281222	0.06	CACNG6	0.258183082	2.33609814	2.852464303	0.583735117	+	10.04822316	2.088242381	3.100320062	72
3:26022915	ENSBTAG00000062774	10.03626113	2.53405362052893e-15	9.03807376420301e-11	1.43866047	0.133333333	VTCN1	0.143346257	1.295314213	1.582006728	0.58315612	+	10.03626113	1.157701806	1.719619135	72
8:24863161	ENSBTAG00000061248	10.03111689	2.58971202988859e-15	9.19993451589965e-11	1.159345245	0.186666667	NA	0.115574891	1.043770354	1.274920137	0.582906841	+	10.03111689	0.932818458	1.385872032	72
11:7477636	ENSBTAG00000001706	10.02263235	2.68420654467722e-15	9.46054197574906e-11	2.766478877	0.093333333	SLC9A2	0.276023182	2.490455695	3.04250206	0.582495326	+	10.02263235	2.22547344	3.307484315	72
2:18082127	ENSBTAG00000053626	10.0211959	2.70054402495274e-15	9.48079779032785e-11	3.764643235	0.273333333	NA	0.375668061	3.388975173	4.140311296	0.58242561	+	10.0211959	3.028333835	4.500952635	72
22:14846079	ENSBTAG00000006563	10.01194052	2.80823208535763e-15	9.78213554778274e-11	3.339353197	0.1	KLHL40	0.333537059	3.005816138	3.672890256	0.581976093	+	10.01194052	2.685620561	3.993085833	72
6:30141654	ENSBTAG00000012818	9.958616478	3.51825393455355e-15	1.20675880796884e-10	2.110952856	0.08	PDLIM5	0.211972502	1.898980354	2.322925358	0.579375476	+	9.958616478	1.695486751	2.526418961	72
3:1706428	ENSBTAG00000009148	9.957470201	3.53535141039037e-15	1.20799489810167e-10	1.224959551	0.113333333	GPA33	0.123019153	1.101940398	1.347978704	0.57931937	+	9.957470201	0.983842011	1.466077091	72
23:26743365	ENSBTAG00000058214	9.946013644	3.71088583557085e-15	1.25361887474422e-10	1.64954471	0.02	NA	0.165849834	1.483694876	1.815394544	0.578758148	+	9.946013644	1.324479036	1.974610384	72
22:14846079	ENSBTAG00000033422	9.932965674	3.92149020369748e-15	1.31978534154991e-10	3.069083987	0.1	HHATL	0.308979623	2.760104364	3.378063609	0.578117931	+	9.932965674	2.463483926	3.674684047	72
7:40405110	ENSBTAG00000015727	-9.927288203	4.01683779213554e-15	1.34681156105964e-10	-2.267721882	0.06	NA	0.228433167	-2.496155049	-2.039288716	0.577839013	-	-9.927288203	-2.715450889	-1.819992875	72
20:23291320	ENSBTAG00000004351	9.914762682	4.23550698246895e-15	1.40957089797539e-10	1.294643685	0.273333333	IL31RA	0.130577375	1.16406631	1.425221061	0.57722293	+	9.914762682	1.03871203	1.550575341	72
19:61849725	ENSBTAG00000003074	9.876169176	4.98734467022753e-15	1.61768554008763e-10	3.625823185	0.066666667	SLC16A6	0.367128501	3.258694684	3.992951686	0.575318246	+	9.876169176	2.906251323	4.345395047	72
2:18082127	ENSBTAG00000065329	9.853579902	5.4881680450969e-15	1.74845670787417e-10	3.855030065	0.273333333	NA	0.391231421	3.463798644	4.246261486	0.574198907	+	9.853579902	3.08821648	4.62184365	72
14:76508425	ENSBTAG00000021092	9.852079603	5.52316610204706e-15	1.75336687948696e-10	1.190773226	0.066666667	ATP6V0D2	0.120865165	1.069908061	1.311638391	0.574124446	+	9.852079603	0.953877502	1.427668949	72
1:149320749	ENSBTAG00000066915	-9.823885037	6.22417797203938e-15	1.94148441282448e-10	-0.691463427	0.5	NA	0.070385945	-0.761849372	-0.621077483	0.572722402	-	-9.823885037	-0.829419879	-0.553506976	72
26:41956826	ENSBTAG00000062069	9.820542254	6.31300657049428e-15	1.96235490971959e-10	1.806772097	0.086666667	NA	0.183978853	1.622793245	1.99075095	0.572555829	+	9.820542254	1.446173546	2.167370649	72
2:18066182	ENSBTAG00000058627	9.758363951	8.2181099029638e-15	2.46882032135686e-10	4.014604682	0.126666667	NA	0.411401409	3.603203273	4.426006091	0.569444085	+	9.758363951	3.20825792	4.820951444	72
28:41344617	ENSBTAG00000018707	9.749153642	8.54570185790116e-15	2.55864687175776e-10	6.886729386	0.053333333	LDB3	0.706392538	6.180336848	7.593121924	0.568980991	+	9.749153642	5.502200011	8.271258761	72
23:6271544	ENSBTAG00000014581	9.747312307	8.61275033914526e-15	2.57012594814581e-10	3.179743304	0.113333333	MLIP	0.326217444	2.85352586	3.505960748	0.568888341	+	9.747312307	2.540357114	3.819129494	72
26:2813744	ENSBTAG00000002655	9.726752779	9.39822736352848e-15	2.76761812686351e-10	0.708917166	0.493333333	ZWINT	0.072883231	0.636033935	0.781800396	0.567852343	+	9.726752779	0.566066034	0.851768298	72
22:59585956	ENSBTAG00000011547	9.65926619	1.25185140272195e-14	3.61513807455286e-10	2.62047296	0.146666667	KBTBD12	0.271291101	2.349181859	2.891764061	0.564432063	+	9.65926619	2.088742402	3.152203518	72
23:22339033	ENSBTAG00000059928	9.646254417	1.32304126305269e-14	3.80843723714634e-10	2.023132401	0.213333333	NA	0.209732432	1.813399969	2.232864833	0.563769148	+	9.646254417	1.612056834	2.434207968	72
24:37338009	ENSBTAG00000019585	9.63748898	1.37327550451762e-14	3.94036889532356e-10	3.408119747	0.113333333	MYOM1	0.353631507	3.054488241	3.761751254	0.563321939	+	9.63748898	2.715001995	4.1012375	72
28:32960434	ENSBTAG00000013300	9.635958576	1.38224043870299e-14	3.95342095249626e-10	1.32611171	0.473333333	KCNMA1	0.137621151	1.188490559	1.463732861	0.563243806	+	9.635958576	1.056374254	1.595849165	72
2:92575123	ENSBTAG00000040367	9.626203143	1.44078353211102e-14	4.09469902260237e-10	2.031547567	0.286666667	NA	0.211043496	1.820504071	2.242591063	0.56274539	+	9.626203143	1.617902314	2.445192819	72
13:24408485	ENSBTAG00000047752	9.614836074	1.512144875045e-14	4.27039396164115e-10	3.179736576	0.046666667	OTUD1	0.33071147	2.849025106	3.510448047	0.562163835	+	9.614836074	2.531542094	3.827931058	72
2:18066182	ENSBTAG00000055522	9.583813655	1.72547681162021e-14	4.75290976232671e-10	4.21318189	0.126666667	NA	0.439614337	3.773567553	4.652796227	0.560572312	+	9.583813655	3.351537789	5.074825991	72
5:65484351	ENSBTAG00000063514	9.545839054	2.02817332525251e-14	5.43616214991363e-10	1.564612378	0.146666667	NA	0.163905171	1.400707208	1.728517549	0.558615395	+	9.545839054	1.243358244	1.885866512	72
15:47461795	ENSBTAG00000032259	9.473964689	2.75466680946398e-14	7.11313067469226e-10	0.975453478	0.093333333	NA	0.102961485	0.872491992	1.078414963	0.554885155	+	9.473964689	0.773648966	1.17725799	72
20:18649466	ENSBTAG00000048636	9.473755393	2.75712501952654e-14	7.11313067469226e-10	1.626420535	0.046666667	NA	0.171676433	1.454744102	1.798096968	0.554874242	+	9.473755393	1.289934726	1.962906344	72
15:47786967	ENSBTAG00000052606	-9.465574888	2.85494985977209e-14	7.34434456766955e-10	-1.812090165	0.066666667	NA	0.191440054	-2.003530218	-1.620650111	0.554447472	-	-9.465574888	-2.18731267	-1.436867659	72
18:52967350	ENSBTAG00000013921	9.457326279	2.95711551230953e-14	7.58536817475213e-10	4.982939567	0.1	CKM	0.526886714	4.456052853	5.509826281	0.554016694	+	9.457326279	3.950241607	6.015637526	72
26:12566623	ENSBTAG00000011734	9.450974734	3.03827738793063e-14	7.77129114550166e-10	5.643849369	0.046666667	ANKRD1	0.597171141	5.046678227	6.24102051	0.553684677	+	9.450974734	4.473393932	6.814304806	72
15:45763109	ENSBTAG00000003638	9.445236394	3.11352351238717e-14	7.89607467706627e-10	0.764912988	0.22	ZNF215	0.080983996	0.683928992	0.845896985	0.553384482	+	9.445236394	0.606184356	0.923641621	72
5:103370842	ENSBTAG00000037743	9.424516127	3.40113005612692e-14	8.49028556610293e-10	1.625177448	0.066666667	NA	0.172441473	1.452735974	1.797618921	0.552298678	+	9.424516127	1.28719216	1.963162736	72
3:115679169	ENSBTAG00000002024	9.420688702	3.45710259196521e-14	8.57311932501554e-10	1.804296441	0.133333333	ASB18	0.191524898	1.612771544	1.995821339	0.552097794	+	9.420688702	1.428907642	2.179685241	72
2:100276739	ENSBTAG00000012647	9.398262917	3.80413358262542e-14	9.3303233976621e-10	1.395044902	0.293333333	ERBB4	0.148436463	1.246608439	1.543481365	0.55091878	+	9.398262917	1.104109435	1.685980369	72
9:18252445	ENSBTAG00000034662	9.372639996	4.24362299653274e-14	1.02558337340415e-09	0.793571017	0.373333333	NA	0.084668889	0.708902127	0.878239906	0.54956753	+	9.372639996	0.627619994	0.959522039	72
25:1511073	ENSBTAG00000009533	9.372276183	4.25021674954803e-14	1.02558337340415e-09	2.455737139	0.22	RPL3L	0.262021423	2.193715717	2.717758562	0.549548312	+	9.372276183	1.942175151	2.969299128	72
2:119472087	ENSBTAG00000014988	9.369847644	4.29449561703984e-14	1.03348226091399e-09	1.52110354	0.08	NA	0.162340264	1.358763276	1.683443804	0.549420005	+	9.369847644	1.202916622	1.839290457	72
21:23121080	ENSBTAG00000017715	9.362755887	4.42646377340396e-14	1.05954428846952e-09	2.090289819	0.053333333	HOMER2	0.223255828	1.867033991	2.313545647	0.549045097	+	9.362755887	1.652708396	2.527871242	72
14:30494941	ENSBTAG00000033128	9.357712482	4.52278263523851e-14	1.07684122601439e-09	1.149437288	0.073333333	CRH	0.122833149	1.02660414	1.272270437	0.548778269	+	9.357712482	0.908684317	1.39019026	72
23:28912953	ENSBTAG00000058345	9.342940027	4.81717456595358e-14	1.14086534324917e-09	0.486431934	0.34	NA	0.052064118	0.434367816	0.538496052	0.547995724	+	9.342940027	0.384386262	0.588477605	72
4:54554836	ENSBTAG00000006733	9.338055347	4.91868733663739e-14	1.16183327245631e-09	5.151704481	0.1	PPP1R3A	0.551689221	4.60001526	5.703393702	0.547736641	+	9.338055347	4.070393608	6.233015355	72
2:29020974	ENSBTAG00000055827	9.317605837	5.36749002837001e-14	1.25460286510826e-09	1.171849818	0.166666667	B3GALT1	0.125767267	1.046082551	1.297617084	0.546650251	+	9.317605837	0.925345975	1.41835366	72
17:55823978	ENSBTAG00000060338	9.310529429	5.53217773401538e-14	1.2897297052397e-09	3.064298095	0.073333333	NA	0.329121788	2.735176307	3.393419884	0.546273654	+	9.310529429	2.41921939	3.7093768	72
23:7859933	ENSBTAG00000061889	9.30039074	5.77700452577549e-14	1.32949561457643e-09	1.230082886	0.106666667	NA	0.13226142	1.097821466	1.362344306	0.545733495	+	9.30039074	0.970850503	1.48931527	72
18:53523021	ENSBTAG00000023367	9.296778406	5.86683540018142e-14	1.3467069440216e-09	1.185660369	0.133333333	NA	0.127534541	1.058125828	1.31319491	0.545540872	+	9.296778406	0.935692668	1.43562807	72
3:43432841	ENSBTAG00000063791	9.292539499	5.97403578820765e-14	1.36780713627015e-09	1.31633496	0.233333333	NA	0.14165503	1.17467993	1.45798999	0.545314725	+	9.292539499	1.038691102	1.593978819	72
2:18066182	ENSBTAG00000059077	9.228803424	7.84435256465194e-14	1.72967645592463e-09	4.370647741	0.126666667	NA	0.473587695	3.897060046	4.844235436	0.541899677	+	9.228803424	3.442415859	5.298879624	72
2:136055026	ENSBTAG00000055045	9.226211166	7.93176785749552e-14	1.74465431328264e-09	2.592745031	0.126666667	HSPB7	0.281019476	2.311725555	2.873764507	0.541760197	+	9.226211166	2.041946857	3.143543205	72
3:81950108	ENSBTAG00000019011	9.221075782	8.10783628131594e-14	1.77033280263434e-09	1.983633577	0.086666667	PGM1	0.21511954	1.768514037	2.198753116	0.541483744	+	9.221075782	1.561999279	2.405267874	72
28:24664634	ENSBTAG00000017509	9.191042073	9.21892430998893e-14	1.97983840611022e-09	4.929349379	0.073333333	MYPN	0.536321055	4.393028324	5.465670433	0.539863346	+	9.191042073	3.878160111	5.980538646	72
7:24495368	ENSBTAG00000016145	9.185622682	9.43510046484717e-14	2.01108784511294e-09	1.279498763	0.406666667	ADAMTS19	0.139293634	1.140205129	1.418792397	0.539570301	+	9.185622682	1.00648324	1.552514285	72
2:98103637	ENSBTAG00000009707	9.182080061	9.5791531226369e-14	2.03211586858245e-09	3.912451165	0.166666667	MYL1	0.42609639	3.486354775	4.338547555	0.53937863	+	9.182080061	3.077302241	4.747600089	72
11:74806812	ENSBTAG00000036858	9.175639376	9.84672131956051e-14	2.0839393823839e-09	1.381749247	0.146666667	U3	0.150588879	1.231160368	1.532338126	0.539029944	+	9.175639376	1.086595044	1.676903449	72
4:87967696	ENSBTAG00000002151	9.154761419	1.07666676643218e-13	2.25728936529176e-09	2.538862074	0.106666667	ASB15	0.277326951	2.261535122	2.816189025	0.537897704	+	9.154761419	1.995301249	3.082422898	72
10:76952286	ENSBTAG00000060850	9.152101072	1.08899191511087e-13	2.2724857363134e-09	1.56257189	0.053333333	NA	0.170733679	1.39183821	1.733305569	0.537753216	+	9.152101072	1.227933878	1.897209901	72
9:70410361	ENSBTAG00000019460	-9.147697489	1.10970494518476e-13	2.2996279434707e-09	-2.126105112	0.453333333	MOXD1	0.232419701	-2.358524813	-1.893685412	0.537513944	-	-9.147697489	-2.581647726	-1.670562499	72
10:76952286	ENSBTAG00000062076	9.114040719	1.28162810504975e-13	2.62530901137598e-09	1.517452619	0.053333333	NA	0.166496142	1.350956477	1.683948761	0.535680797	+	9.114040719	1.19112018	1.843785057	72
25:3427653	ENSBTAG00000001078	9.07257327	1.53060490153446e-13	3.0654157135847e-09	3.647835161	0.06	SRL	0.402072825	3.245762336	4.049907985	0.533411573	+	9.07257327	2.859772424	4.435897897	72
1:141639083	ENSBTAG00000030921	9.016889031	1.94288408815035e-13	3.80596240554023e-09	2.135793416	0.04	FAM3B	0.236865887	1.89892753	2.372659303	0.530345817	+	9.016889031	1.671536278	2.600050555	72
23:14956693	ENSBTAG00000005974	8.978206479	2.29316733423018e-13	4.42437132378969e-09	3.578204519	0.08	APOBEC2	0.398543354	3.179661165	3.976747872	0.52820357	+	8.978206479	2.797059546	4.359349492	72
10:98287815	ENSBTAG00000002900	8.967689039	2.39890566378514e-13	4.57903675746427e-09	0.51706967	0.306666667	NA	0.057659188	0.459410481	0.574728858	0.527619332	+	8.967689039	0.404057661	0.630081678	72
14:77038239	ENSBTAG00000015214	8.933337914	2.77950580710819e-13	5.2165456153828e-09	5.19128469	0.08	CA3	0.58111366	4.61017103	5.77239835	0.525705842	+	8.933337914	4.052301917	6.330267464	72
2:116112833	ENSBTAG00000021328	8.917796065	2.97104503569576e-13	5.54117415943616e-09	2.641207236	0.12	SPHKAP	0.296172644	2.345034592	2.93737988	0.524837429	+	8.917796065	2.060708854	3.221705618	72
3:22967308	ENSBTAG00000001564	8.907229958	3.10876063326318e-13	5.76200931019279e-09	2.231225291	0.133333333	PDE4DIP	0.250495979	1.980729312	2.48172127	0.524246089	+	8.907229958	1.740253172	2.722197411	72
19:43991807	ENSBTAG00000019658	8.887044517	3.38988343325906e-13	6.19330527174422e-09	2.933940715	0.06	ASB16	0.330136831	2.603803884	3.264077547	0.523114255	+	8.887044517	2.286872526	3.581008905	72
25:1384571	ENSBTAG00000020001	8.847484578	4.01685650503431e-13	7.14911256529981e-09	0.781573779	0.413333333	MEIOB	0.08833853	0.693235249	0.869912308	0.520887901	+	8.847484578	0.60843026	0.954717297	72
18:50760971	ENSBTAG00000062380	8.841223393	4.12622713413329e-13	7.29906812721889e-09	0.941324275	0.18	NA	0.106469912	0.834854363	1.047794187	0.520534544	+	8.841223393	0.732643248	1.150005302	72
3:89346433	ENSBTAG00000009314	-8.838488583	4.17493021405013e-13	7.34285987847295e-09	-1.37753052	0.34	FYB2	0.155855892	-1.533386412	-1.221674628	0.520380116	-	-8.838488583	-1.683008068	-1.072052972	72
4:87967696	ENSBTAG00000002157	8.82462838	4.43075874624402e-13	7.73204799241747e-09	4.293426169	0.106666667	LMOD2	0.486527702	3.806898467	4.779953872	0.519596673	+	8.82462838	3.339831873	5.247020466	72
6:117758285	ENSBTAG00000005964	8.815938542	4.59910331376533e-13	7.97916170757074e-09	0.41282924	0.12	PIGG	0.0468276	0.36600164	0.45965684	0.519104805	+	8.815938542	0.321047145	0.504611335	72
4:15452394	ENSBTAG00000024420	8.813009	4.65728819331808e-13	8.04891156740196e-09	1.916306405	0.14	COL28A1	0.21744065	1.698865755	2.133747055	0.518938868	+	8.813009	1.490122731	2.342490079	72
1:156843321	ENSBTAG00000012798	8.792014457	5.09641778706095e-13	8.77395659923141e-09	0.878835486	0.5	KCNH8	0.099958376	0.77887711	0.978793862	0.517747941	+	8.792014457	0.682917069	1.074753903	72
9:12575527	ENSBTAG00000007791	8.72336471	6.84320391976102e-13	1.12821911816593e-08	2.103864899	0.06	KCNQ5	0.24117585	1.862689049	2.34504075	0.513832452	+	8.72336471	1.631160233	2.576569566	72
14:37593907	ENSBTAG00000008842	8.698451118	7.61593205559492e-13	1.24416020201565e-08	5.356714135	0.06	JPH1	0.615823905	4.74089023	5.97253804	0.512403414	+	8.698451118	4.149699281	6.563728988	72
23:25691829	ENSBTAG00000037605	-8.683360816	8.12586319324768e-13	1.31784469067458e-08	-1.343560175	0.44	NA	0.154728129	-1.498288304	-1.188832045	0.511535745	-	-8.683360816	-1.646827308	-1.040293041	72
20:65503999	ENSBTAG00000019210	8.681242218	8.20014070087575e-13	1.32748607945855e-08	1.960995022	0.28	ADCY2	0.225888758	1.735106264	2.18688378	0.511413803	+	8.681242218	1.518253056	2.403736988	72
20:23296553	ENSBTAG00000063840	8.674943182	8.42502306740032e-13	1.35653220828949e-08	1.466252712	0.093333333	NA	0.169021593	1.297231119	1.635274305	0.511051058	+	8.674943182	1.134970391	1.797535033	72
12:71760552	ENSBTAG00000059308	-8.671555546	8.5485081139118e-13	1.36902797609186e-08	-1.331071903	0.2	NA	0.153498631	-1.484570534	-1.177573272	0.51085586	-	-8.671555546	-1.631929219	-1.030214587	72
6:59810051	ENSBTAG00000001572	8.666902421	8.72108183255412e-13	1.38920983329507e-08	2.029384097	0.02	NSUN7	0.234153334	1.795230763	2.263537431	0.510587613	+	8.666902421	1.570443562	2.488324631	72
11:58788436	ENSBTAG00000000374	8.656038207	9.1377129091945e-13	1.4402005622511e-08	0.987338152	0.293333333	LRRTM4	0.114063516	0.873274636	1.101401668	0.50996072	+	8.656038207	0.763773661	1.210902643	72
19:26486299	ENSBTAG00000005534	8.653147299	9.25189463654785e-13	1.45563407860384e-08	3.078482324	0.18	ENO3	0.355764466	2.722717859	3.43424679	0.50979377	+	8.653147299	2.381183972	3.775780677	72
8:83879397	ENSBTAG00000031682	8.646893936	9.50379343378422e-13	1.49002886852501e-08	0.67947572	0.346666667	ZNF484	0.078580323	0.600895397	0.758056043	0.509432438	+	8.646893936	0.525458287	0.833493154	72
24:30018675	ENSBTAG00000051072	8.638218065	9.86468783295532e-13	1.54390694383344e-08	2.695541064	0.073333333	AQP4	0.312048277	2.383492787	3.007589341	0.50893068	+	8.638218065	2.083926441	3.307155687	72
11:2126912	ENSBTAG00000017955	8.630349413	1.02038553542816e-12	1.58865740561034e-08	0.50378814	0.3	KCNIP3	0.058374014	0.445414126	0.562162154	0.508475155	+	8.630349413	0.389375072	0.618201208	72
8:714855	ENSBTAG00000068083	8.62405675	1.0483474351123e-12	1.626534301811e-08	1.781413085	0.16	NA	0.206563238	1.574849848	1.987976323	0.508110556	+	8.62405675	1.376549139	2.186277032	72
3:14950082	ENSBTAG00000062941	8.621298227	1.06084574995339e-12	1.64307809220243e-08	0.770705104	0.133333333	NA	0.089395481	0.681309623	0.860100585	0.50795064	+	8.621298227	0.595489961	0.945920247	72
17:52150386	ENSBTAG00000008061	8.604094988	1.14222715059893e-12	1.75395209304378e-08	1.732105787	0.093333333	RILPL1	0.201311793	1.530793994	1.93341758	0.506952148	+	8.604094988	1.337534673	2.126676901	72
13:37954824	ENSBTAG00000067311	8.57859963	1.27447069761863e-12	1.90793016058351e-08	1.162808262	0.14	NA	0.135547562	1.0272607	1.298355824	0.505468596	+	8.57859963	0.897135041	1.428481483	72
22:14846079	ENSBTAG00000055450	8.575003115	1.29432040036978e-12	1.9311870861306e-08	1.553845926	0.1	NA	0.181206456	1.37263947	1.735052382	0.505258954	+	8.575003115	1.198681272	1.90901058	72
25:6497620	ENSBTAG00000007210	8.568332596	1.33195887493815e-12	1.97973639952858e-08	2.703046448	0.106666667	RBFOX1	0.315469366	2.387577083	3.018515814	0.504869892	+	8.568332596	2.084726492	3.321366405	72
5:101923063	ENSBTAG00000053486	8.567324082	1.33774399169828e-12	1.98275874093255e-08	1.740510798	0.466666667	NA	0.203156876	1.537353922	1.943667675	0.504811042	+	8.567324082	1.342323321	2.138698276	72
4:106721956	ENSBTAG00000009182	8.54036658	1.50205783043503e-12	2.17939169860947e-08	3.929266913	0.053333333	CLCN1	0.460081763	3.46918515	4.389348676	0.503235391	+	8.54036658	3.027506657	4.831027168	72
28:24111037	ENSBTAG00000045699	8.533837571	1.54480337216842e-12	2.23778591699126e-08	1.739990619	0.133333333	CTNNA3	0.203893103	1.536097517	1.943883722	0.502853015	+	8.533837571	1.340360138	2.1396211	72
10:76940328	ENSBTAG00000004732	8.518189912	1.65227032031205e-12	2.37146002856961e-08	1.948937304	0.2	SPTB	0.228797118	1.720140186	2.177734422	0.501935394	+	8.518189912	1.500494952	2.397379655	72
7:57173905	ENSBTAG00000006762	8.510235795	1.70973517908973e-12	2.42567879211838e-08	1.452217649	0.186666667	SH3RF2	0.170643644	1.281574005	1.622861293	0.501468291	+	8.510235795	1.117756106	1.786679191	72
14:33629742	ENSBTAG00000032881	8.473564843	2.00164217526329e-12	2.7868222733581e-08	2.013345201	0.066666667	SLCO5A1	0.237603091	1.77574211	2.250948293	0.49930912	+	8.473564843	1.547643142	2.47904726	72
2:103516439	ENSBTAG00000069033	8.450283956	2.21233632465067e-12	3.03299553896672e-08	1.436734621	0.113333333	NA	0.170022052	1.266712568	1.606756673	0.497933505	+	8.450283956	1.103491398	1.769977843	72
21:1980761	ENSBTAG00000049003	8.446575275	2.24789173181781e-12	3.06721325797593e-08	0.50973685	0.473333333	NA	0.060348346	0.449388504	0.570085197	0.497714019	+	8.446575275	0.391454091	0.628019609	72
9:102016330	ENSBTAG00000014498	8.446253831	2.25100023143838e-12	3.06721325797593e-08	1.69433014	0.093333333	UNC93A	0.200601376	1.493728764	1.894931516	0.497694991	+	8.446253831	1.301151443	2.087508836	72
3:27595337	ENSBTAG00000011500	8.433710945	2.37571336676783e-12	3.22243308881642e-08	1.755834824	0.2	CASQ2	0.208192436	1.547642388	1.964027259	0.496951949	+	8.433710945	1.34777765	2.163891998	72
19:52223668	ENSBTAG00000022489	8.40426793	2.69630449846987e-12	3.57601198881116e-08	2.276019218	0.04	RNF213	0.27081707	2.005202148	2.546836288	0.495203449	+	8.40426793	1.74521776	2.806820676	72
9:44850378	ENSBTAG00000018790	8.368882941	3.13937036567799e-12	4.12089911368957e-08	2.455891175	0.093333333	BVES	0.293455075	2.162436099	2.74934625	0.493094117	+	8.368882941	1.880719227	3.031063123	72
15:82148366	ENSBTAG00000038323	-8.353947251	3.34759363624827e-12	4.35590197684499e-08	-1.681259387	0.36	NA	0.201253292	-1.882512679	-1.480006095	0.492201179	-	-8.353947251	-2.075715839	-1.286802934	72
10:13362557	ENSBTAG00000005213	8.322311856	3.83538324210163e-12	4.91959093302433e-08	0.747162858	0.066666667	ZWILCH	0.089778282	0.657384577	0.83694114	0.490304727	+	8.322311856	0.571197426	0.92312829	72
20:71267042	ENSBTAG00000045695	8.320380722	3.86736382170948e-12	4.9530379679406e-08	1.409956359	0.04	SLC6A19	0.169458154	1.240498205	1.579414514	0.490188737	+	8.320380722	1.077818377	1.742094342	72
21:21541921	ENSBTAG00000063019	8.313656717	3.9808123535004e-12	5.07654683168542e-08	2.574241512	0.066666667	NA	0.309640102	2.26460141	2.883881614	0.489784667	+	8.313656717	1.967346912	3.181136111	72
19:40042030	ENSBTAG00000011731	8.308767025	4.06539687616244e-12	5.15504013353004e-08	0.966550725	0.126666667	PNMT	0.11632902	0.850221705	1.082879745	0.489490631	+	8.308767025	0.738545846	1.194555605	72
2:120172501	ENSBTAG00000011390	8.295510424	4.30386953259952e-12	5.42668423252234e-08	1.794779494	0.06	CHRND	0.216355523	1.578423971	2.011135016	0.488692626	+	8.295510424	1.370722669	2.218836318	72
13:72672767	ENSBTAG00000016873	8.279038276	4.61976995787208e-12	5.79236527419733e-08	0.578403294	0.08	OSER1	0.069863585	0.508539709	0.648266879	0.487699358	+	8.279038276	0.441470668	0.715335921	72
20:6815950	ENSBTAG00000034138	8.267378502	4.85729767360676e-12	6.06470061218541e-08	0.645000145	0.366666667	NA	0.078017493	0.566982652	0.723017638	0.486995139	+	8.267378502	0.492085858	0.797914431	72
9:87514883	ENSBTAG00000015935	8.214167984	6.10609861824513e-12	7.35951951817951e-08	1.087641272	0.14	IYD	0.1324104	0.955230872	1.220051673	0.483769408	+	8.214167984	0.828116887	1.347165657	72
24:57747847	ENSBTAG00000051860	8.207119465	6.29399714450629e-12	7.56160367041949e-08	2.177763307	0.086666667	NA	0.265350506	1.9124128	2.443113813	0.483340642	+	8.207119465	1.657676314	2.697850299	72
15:50354741	ENSBTAG00000008236	8.195326539	6.62138784993835e-12	7.86160979912595e-08	1.295347258	0.093333333	OR51E2	0.158059261	1.137287997	1.453406519	0.482622501	+	8.195326539	0.985551106	1.60514341	72
25:29522962	ENSBTAG00000008718	8.191129239	6.74197509258471e-12	7.97306063510826e-08	0.90496918	0.406666667	GALNT17	0.110481614	0.794487566	1.015450794	0.48236667	+	8.191129239	0.688425216	1.121513144	72
18:55905347	ENSBTAG00000030543	-8.178984734	7.10339273092439e-12	8.30177310540182e-08	-1.299537845	0.133333333	SLC6A16	0.158887428	-1.458425272	-1.140650417	0.481625762	-	-8.178984734	-1.610957203	-0.988118487	72
22:52641206	ENSBTAG00000008394	8.112204045	9.46597289497662e-12	1.059275852827e-07	5.765521539	0.046666667	MYL3	0.710721958	5.054799581	6.476243496	0.477533409	+	8.112204045	4.372506502	7.158536576	72
21:23121080	ENSBTAG00000015018	8.111032713	9.51376341293351e-12	1.06196885869859e-07	2.621425368	0.053333333	FSD2	0.323192553	2.298232815	2.944617921	0.477461354	+	8.111032713	1.987967965	3.254882772	72
6:114434817	ENSBTAG00000015926	8.105721222	9.73351719327031e-12	1.07976704460374e-07	2.65935249	0.053333333	ABLIM2	0.328083389	2.3312691	2.987435879	0.477134498	+	8.105721222	2.016309047	3.302395932	72
16:37552599	ENSBTAG00000069361	8.09744304	1.00861712190267e-11	1.1175032071681e-07	0.611660621	0.38	NA	0.075537502	0.536123119	0.687198123	0.476624691	+	8.09744304	0.463607117	0.759714125	72
21:21541921	ENSBTAG00000059535	8.095045003	1.01906938510293e-11	1.12329215894247e-07	2.736307565	0.066666667	NA	0.338022527	2.398285038	3.074330091	0.476476921	+	8.095045003	2.073783412	3.398831717	72
4:12805629	ENSBTAG00000018185	8.089854433	1.04206563274737e-11	1.14605238930325e-07	1.428165839	0.16	ASB4	0.176537891	1.251627948	1.604703729	0.476156936	+	8.089854433	1.082151573	1.774180105	72
2:17383886	ENSBTAG00000061324	8.085753965	1.06059841490123e-11	1.16357563229745e-07	1.002009561	0.146666667	NA	0.123922836	0.878086725	1.125932397	0.475904022	+	8.085753965	0.759120803	1.244898319	72
7:57270505	ENSBTAG00000035966	8.068105133	1.14419968677945e-11	1.24310672385449e-07	1.301655069	0.04	GRXCR2	0.161333429	1.14032164	1.462988499	0.47481413	+	8.068105133	0.985441548	1.617868591	72
15:80119267	ENSBTAG00000031017	8.067378267	1.14778057621288e-11	1.24397778936572e-07	0.881715934	0.186666667	FADS2B	0.109293987	0.772421947	0.991009921	0.474769196	+	8.067378267	0.66749972	1.095932148	72
8:81010223	ENSBTAG00000019554	8.050969712	1.23166493386133e-11	1.32845940350637e-07	6.051555491	0.046666667	FBP2	0.751655478	5.299900013	6.80321097	0.473753889	+	8.050969712	4.578310753	7.524800229	72
5:101141536	ENSBTAG00000018849	7.99906344	1.53952795779757e-11	1.608201862849e-07	1.015016876	0.033333333	AICDA	0.126891965	0.888124911	1.14190884	0.4705299	+	7.99906344	0.766308625	1.263725127	72
3:26056875	ENSBTAG00000014466	7.990268008	1.59883807816136e-11	1.65854588028697e-07	0.780014961	0.126666667	VTCN1	0.097620625	0.682394335	0.877635586	0.469981765	+	7.990268008	0.588678535	0.971351387	72
13:36772147	ENSBTAG00000000654	7.986551646	1.62457961069796e-11	1.68329819803217e-07	1.17015867	0.266666667	ODAD2	0.146516134	1.023642536	1.316674804	0.46975	+	7.986551646	0.882987047	1.457330292	72
5:107702556	ENSBTAG00000005225	7.98230871	1.65447506789745e-11	1.70637431155094e-07	1.254170522	0.04	RAD52	0.157118769	1.097051753	1.411289292	0.469485281	+	7.98230871	0.946217734	1.56212331	72
16:20575122	ENSBTAG00000010392	-7.967262503	1.7649894273388e-11	1.80203265411849e-07	-0.677008315	0.486666667	ESRRG	0.084973768	-0.761982083	-0.592034547	0.468545542	-	-7.967262503	-0.8435569	-0.51045973	72
17:52337271	ENSBTAG00000063048	-7.967216241	1.76534034688349e-11	1.80203265411849e-07	-0.507160524	0.36	NA	0.063655926	-0.57081645	-0.443504598	0.468542651	-	-7.967216241	-0.631926138	-0.38239491	72
13:64035514	ENSBTAG00000055689	7.964968067	1.78247820940889e-11	1.81745437038287e-07	1.022937459	0.42	NA	0.128429574	0.894507885	1.151367034	0.468402103	+	7.964968067	0.771215493	1.274659425	72
13:34679888	ENSBTAG00000061866	7.95599482	1.85255305437725e-11	1.87770604939068e-07	0.661726149	0.086666667	NA	0.083173275	0.578552873	0.744899424	0.467840782	+	7.95599482	0.498706529	0.824745769	72
21:29165530	ENSBTAG00000003957	-7.916033576	2.19958278863915e-11	2.18306957935996e-07	-0.832688676	0.36	NA	0.105190139	-0.937878815	-0.727498536	0.46533431	-	-7.916033576	-1.038861349	-0.626516002	72
23:40884159	ENSBTAG00000015743	7.905348539	2.30290817194775e-11	2.26668248124704e-07	3.218850427	0.066666667	GMPR	0.407173752	2.811676675	3.62602418	0.464662265	+	7.905348539	2.420789873	4.016910982	72
27:17360851	ENSBTAG00000050100	7.882096934	2.54481313848797e-11	2.47629210846332e-07	1.760761631	0.046666667	U3	0.223387462	1.537374169	1.984149093	0.463197139	+	7.882096934	1.322922205	2.198601057	72
5:67596959	ENSBTAG00000027899	-7.869867879	2.68206152965805e-11	2.59573771209857e-07	-0.521224673	0.38	TTC41	0.066230422	-0.587455096	-0.454994251	0.462425083	-	-7.869867879	-0.651036301	-0.391413045	72
6:45314758	ENSBTAG00000002299	7.867550268	2.70889374039354e-11	2.61887509513299e-07	2.527302542	0.046666667	SEL1L3	0.321231191	2.206071351	2.848533733	0.46227865	+	7.867550268	1.897689408	3.156915676	72
26:15192046	ENSBTAG00000052720	-7.863895938	2.75174748594246e-11	2.65171391159262e-07	-0.777975764	0.293333333	NA	0.098930069	-0.876905833	-0.679045696	0.462047686	-	-7.863895938	-0.971878699	-0.58407283	72
1:138928928	ENSBTAG00000009258	7.854120846	2.869735203743e-11	2.75355645005038e-07	0.635006908	0.126666667	NEK11	0.080850158	0.55415675	0.715857065	0.461429424	+	7.854120846	0.476540599	0.793473217	72
14:41584838	ENSBTAG00000054774	7.852497984	2.88980679010314e-11	2.76984670239024e-07	1.029834732	0.42	NA	0.131147405	0.898687327	1.160982136	0.461326717	+	7.852497984	0.772785818	1.286883645	72
4:30484261	ENSBTAG00000013078	7.851647591	2.90038037521494e-11	2.7766724768317e-07	1.781585293	0.086666667	DNAH11	0.226905917	1.554679376	2.00849121	0.461272891	+	7.851647591	1.336849697	2.226320889	72
6:63242710	ENSBTAG00000001603	7.84949343	2.92733791964821e-11	2.79385474342453e-07	1.834948257	0.153333333	YIPF7	0.233766456	1.601181801	2.068714712	0.461136519	+	7.84949343	1.376766004	2.29313051	72
10:26610422	ENSBTAG00000056146	7.848910301	2.93467822861188e-11	2.79490106558216e-07	1.481078524	0.066666667	RNASE10	0.188698618	1.292379906	1.669777141	0.461099598	+	7.848910301	1.111229233	1.850927814	72
27:26344447	ENSBTAG00000065665	-7.841710497	3.026836683547e-11	2.86085215525396e-07	-0.568856699	0.24	NA	0.072542425	-0.641399124	-0.496314273	0.460643547	-	-7.841710497	-0.711039852	-0.426673545	72
12:69037347	ENSBTAG00000066429	7.84166813	3.02738744660272e-11	2.86085215525396e-07	0.46037641	0.34	NA	0.058708989	0.40166742	0.519085399	0.460640863	+	7.84166813	0.345306791	0.575446028	72
15:19948995	ENSBTAG00000061917	7.833094109	3.14093383706689e-11	2.94434854384279e-07	1.172577022	0.1	NA	0.149695255	1.022881767	1.322272278	0.460097304	+	7.833094109	0.879174322	1.465979723	72
2:107415906	ENSBTAG00000065291	7.80161147	3.59556437480671e-11	3.29577352682628e-07	1.771551042	0.02	NA	0.227075015	1.544476027	1.998626057	0.458097141	+	7.80161147	1.326484013	2.216618072	72
25:3427653	ENSBTAG00000016629	7.78640588	3.83811215686802e-11	3.48831129076375e-07	1.016938552	0.06	ADCY9	0.130604359	0.886334193	1.147542912	0.457128685	+	7.78640588	0.760954008	1.272923097	72
18:61250561	ENSBTAG00000064311	7.786099546	3.84316281290381e-11	3.48935913957312e-07	0.88672936	0.1	NA	0.113886209	0.772843151	1.000615569	0.457109158	+	7.786099546	0.66351239	1.109946329	72
7:7408239	ENSBTAG00000059645	7.78385508	3.8803713421251e-11	3.51601036435159e-07	1.152092798	0.3	NA	0.148010566	1.004082232	1.300103364	0.456966069	+	7.78385508	0.861992088	1.442193508	72
8:24863161	ENSBTAG00000062166	7.777231879	3.99227966282197e-11	3.59822793712115e-07	0.687103865	0.186666667	NA	0.088348126	0.598755739	0.775451992	0.456543627	+	7.777231879	0.513941538	0.860266193	72
15:50354741	ENSBTAG00000059483	7.77706007	3.99522509453558e-11	3.59822793712115e-07	0.808884504	0.093333333	OR51A49	0.104009034	0.70487547	0.912893538	0.456532665	+	7.77706007	0.605026797	1.01274221	72
21:22535598	ENSBTAG00000001618	7.751890404	4.45102045181186e-11	3.94913723720591e-07	2.980955196	0.046666667	ALPK3	0.384545581	2.596409616	3.365500777	0.45492455	+	7.751890404	2.227245858	3.734664534	72
17:63928838	ENSBTAG00000060357	7.748184447	4.52237987648686e-11	4.0045128078947e-07	1.532980167	0.166666667	NA	0.197850242	1.335129925	1.730830408	0.45468741	+	7.748184447	1.145193693	1.920766641	72
2:17383886	ENSBTAG00000003120	7.737464722	4.73528542623272e-11	4.17240307297351e-07	1.068948559	0.146666667	ZNF385B	0.138152302	0.930796258	1.207100861	0.454000946	+	7.737464722	0.798170048	1.33972707	72
21:21541921	ENSBTAG00000061099	7.734941752	4.78683165328876e-11	4.20187943157361e-07	2.671032508	0.066666667	NA	0.345320313	2.325712195	3.016352821	0.453839268	+	7.734941752	1.994204694	3.347860322	72
13:74590791	ENSBTAG00000000961	7.727095065	4.95075241595993e-11	4.32395479908361e-07	1.309493822	0.08	NEURL2	0.169467803	1.14002602	1.478961625	0.45333616	+	7.727095065	0.977336929	1.641650716	72
9:40684952	ENSBTAG00000050418	7.71808814	5.14582866902877e-11	4.463848305684e-07	0.746240735	0.473333333	AK9	0.096687252	0.649553483	0.842927987	0.452758148	+	7.71808814	0.556733721	0.935747749	72
6:60512276	ENSBTAG00000010677	7.716018345	5.19173051219469e-11	4.49495559041604e-07	0.89163068	0.08	LIMCH1	0.115555801	0.776074879	1.007186481	0.452625244	+	7.716018345	0.66514131	1.11812005	72
26:31346069	ENSBTAG00000023891	7.710671448	5.31220891522729e-11	4.59038586527391e-07	3.156818335	0.033333333	RBM20	0.409409006	2.747409329	3.566227341	0.452281777	+	7.710671448	2.354376683	3.959259987	72
23:25607693	ENSBTAG00000038128	7.703401742	5.48050081181409e-11	4.70854071488382e-07	1.228322908	0.433333333	NA	0.159452012	1.068870896	1.38777492	0.451814487	+	7.703401742	0.915796964	1.540848852	72
19:24625363	ENSBTAG00000007169	7.698906511	5.58721589122506e-11	4.79562203646634e-07	2.485973362	0.02	P2RX1	0.322899539	2.163073823	2.808872901	0.45152536	+	7.698906511	1.853090266	3.118856458	72
17:63928838	ENSBTAG00000062277	7.696597525	5.6428339660768e-11	4.82946908091127e-07	1.865007219	0.166666667	NA	0.242315804	1.622691415	2.107323023	0.451376796	+	7.696597525	1.390068243	2.339946195	72
21:21590025	ENSBTAG00000056482	7.684402659	5.94587545905783e-11	5.06407342737315e-07	2.680913047	0.06	NA	0.348877221	2.332035826	3.029790269	0.450591563	+	7.684402659	1.997113693	3.364712401	72
19:12753026	ENSBTAG00000020089	7.67820268	6.10611778724767e-11	5.17648621806581e-07	0.560157641	0.04	USP32	0.072954266	0.487203375	0.633111907	0.450191959	+	7.67820268	0.417167279	0.703148002	72
26:42437175	ENSBTAG00000052092	7.66389225	6.4926244988931e-11	5.44740505406037e-07	0.828682634	0.486666667	NA	0.108128169	0.720554465	0.936810803	0.449268632	+	7.66389225	0.616751423	1.040613845	72
6:29385101	ENSBTAG00000002081	7.655886411	6.71940338244979e-11	5.61662004396338e-07	1.216157875	0.366666667	BMPR1B	0.158852654	1.057305221	1.375010529	0.448751485	+	7.655886411	0.904806673	1.527509077	72
27:36573918	ENSBTAG00000054394	7.655318396	6.73579043938054e-11	5.62083471757353e-07	4.572686052	0.04	ANK1	0.597321472	3.97536458	5.170007523	0.448714777	+	7.655318396	3.401935967	5.743436136	72
12:50754079	ENSBTAG00000068718	7.655276424	6.73700289854152e-11	5.62083471757353e-07	1.607046352	0.093333333	NA	0.209926626	1.397119726	1.816972978	0.448712064	+	7.655276424	1.195590164	2.018502539	72
24:51895838	ENSBTAG00000048378	7.642395354	7.11958229925588e-11	5.89606989682972e-07	0.751099615	0.393333333	DCC	0.098280654	0.652818961	0.849380269	0.44787904	+	7.642395354	0.558469533	0.943729697	72
29:5103390	ENSBTAG00000000284	-7.640978668	7.16296055046296e-11	5.92248721396536e-07	-1.036042799	0.173333333	NAALAD2	0.135590327	-1.171633127	-0.900452472	0.447787355	-	-7.640978668	-1.301799841	-0.770285757	72
13:67179319	ENSBTAG00000014046	-7.620709382	7.81326394072368e-11	6.37616681413433e-07	-0.689353907	0.486666667	BPI	0.090457971	-0.779811878	-0.598895936	0.446474088	-	-7.620709382	-0.86665153	-0.512056284	72
14:37628602	ENSBTAG00000059737	7.61297805	8.07654615146667e-11	6.54330559370954e-07	1.613912163	0.06	NA	0.211994853	1.40191731	1.825907016	0.445972444	+	7.61297805	1.198402251	2.029422075	72
21:274036	ENSBTAG00000046076	7.586891884	9.03194131948298e-11	7.19363832129938e-07	1.281836705	0.02	NA	0.168954128	1.112882577	1.450790834	0.444276906	+	7.586891884	0.950686614	1.612986797	72
23:25691829	ENSBTAG00000019588	-7.573553056	9.56322060986976e-11	7.54509569333466e-07	-0.791437968	0.44	NA	0.104500221	-0.895938189	-0.686937747	0.443408161	-	-7.573553056	-0.996258401	-0.586617535	72
18:49749970	ENSBTAG00000017333	7.566432002	9.85949646423119e-11	7.71791702464764e-07	1.622248146	0.16	PRX	0.214400677	1.407847469	1.836648824	0.442943888	+	7.566432002	1.202022819	2.042473474	72
5:4489726	ENSBTAG00000054123	7.562202574	1.00397798980301e-10	7.8291769080903e-07	0.973535378	0.12	KCNC2	0.128737014	0.844798364	1.102272392	0.442667982	+	7.562202574	0.721210831	1.225859926	72
21:21541921	ENSBTAG00000065508	7.560664298	1.01061626657197e-10	7.85357883919769e-07	2.695674127	0.066666667	NA	0.356539323	2.339134805	3.05221345	0.442567603	+	7.560664298	1.996857055	3.3944912	72
9:36318558	ENSBTAG00000000188	7.538862864	1.10954370717178e-10	8.54079902620028e-07	0.843349039	0.286666667	HS3ST5	0.111866876	0.731482163	0.955215915	0.44114328	+	7.538862864	0.624089961	1.062608116	72
15:51406922	ENSBTAG00000008432	7.532571844	1.13984554300898e-10	8.74397590171812e-07	0.738976611	0.02	NUP98	0.098104157	0.640872454	0.837080768	0.440731691	+	7.532571844	0.546692463	0.931260759	72
22:23265370	ENSBTAG00000033225	-7.530086851	1.15204110330111e-10	8.82996402772582e-07	-0.77459321	0.406666667	CNTN4	0.102866438	-0.877459647	-0.671726772	0.440569038	-	-7.530086851	-0.976211427	-0.572974992	72
26:27595541	ENSBTAG00000007948	7.514357115	1.23231416077674e-10	9.36118107599678e-07	0.947423702	0.226666667	SORCS1	0.126081804	0.821341898	1.073505507	0.439538516	+	7.514357115	0.700303366	1.194544039	72
12:86648891	ENSBTAG00000069928	7.511853487	1.24559562943213e-10	9.42621306587016e-07	2.610299933	0.053333333	NA	0.347490794	2.262809139	2.957790728	0.439374342	+	7.511853487	1.929217977	3.29138189	72
28:35640229	ENSBTAG00000054761	7.511847508	1.24562751835754e-10	9.42621306587016e-07	0.639870139	0.2	MBL1	0.08518146	0.554688678	0.725051599	0.439373949	+	7.511847508	0.472914477	0.8068258	72
18:63166131	ENSBTAG00000066552	-7.50659737	1.27394496633088e-10	9.61611793003333e-07	-0.494816932	0.066666667	NA	0.065917606	-0.560734538	-0.428899325	0.439029539	-	-7.50659737	-0.62401544	-0.365618423	72
7:24493222	ENSBTAG00000048309	7.502145738	1.29845786956028e-10	9.76000194112569e-07	0.846938102	0.273333333	MINAR2	0.112892782	0.73404532	0.959830884	0.438737368	+	7.502145738	0.62566825	1.068207955	72
15:15188838	ENSBTAG00000051840	7.501492061	1.30209672455104e-10	9.77914292915604e-07	0.72741029	0.146666667	NA	0.096968748	0.630441542	0.824379037	0.438694454	+	7.501492061	0.537351545	0.917469035	72
9:53216881	ENSBTAG00000001803	7.499348381	1.31410157045869e-10	9.85277148198543e-07	1.567610607	0.02	FHL5	0.209032909	1.358577698	1.776643516	0.438553704	+	7.499348381	1.157906105	1.977315108	72
4:77109752	ENSBTAG00000012653	7.493066046	1.3499227448731e-10	1.00539853912153e-06	2.239972617	0.146666667	CAMK2B	0.298939393	1.941033224	2.53891201	0.438141041	+	7.493066046	1.654051406	2.825893828	72
29:8175107	ENSBTAG00000068529	7.491860533	1.35690697570715e-10	1.00892153249207e-06	0.773408546	0.16	NA	0.103233175	0.670175371	0.876641721	0.438061825	+	7.491860533	0.571071524	0.975745568	72
23:26743365	ENSBTAG00000062240	7.485721897	1.39303445072222e-10	1.03320949723404e-06	1.762440163	0.02	NA	0.23544024	1.526999923	1.997880403	0.437658301	+	7.485721897	1.300977292	2.223903034	72
4:92798719	ENSBTAG00000006253	7.469265526	1.49468649320909e-10	1.09679151503978e-06	4.116214708	0.046666667	FLNC	0.551086943	3.565127765	4.667301651	0.436575312	+	7.469265526	3.036084299	5.196345117	72
29:50685391	ENSBTAG00000047680	7.462616937	1.53782304278836e-10	1.12567678519726e-06	1.831942698	0.053333333	IRF7	0.245482612	1.586460086	2.07742531	0.436137265	+	7.462616937	1.350796779	2.313088618	72
23:46121391	ENSBTAG00000005248	7.459719923	1.55700523430824e-10	1.1378572644905e-06	1.282764574	0.126666667	NA	0.171958812	1.110805762	1.454723386	0.435946302	+	7.459719923	0.945725303	1.619803845	72
9:95491778	ENSBTAG00000003938	7.452022785	1.6091376085394e-10	1.16927396571331e-06	2.343839844	0.18	FNDC1	0.314523977	2.029315867	2.658363821	0.435438661	+	7.452022785	1.727372849	2.960306839	72
5:101923063	ENSBTAG00000039256	7.44080611	1.68823878014309e-10	1.21839543129632e-06	0.919251916	0.466666667	NA	0.12354198	0.795709937	1.042793896	0.434698203	+	7.44080611	0.677109636	1.161394196	72
18:43369484	ENSBTAG00000013338	7.44003218	1.69383743769347e-10	1.21992856783804e-06	1.312988093	0.026666667	SLC7A9	0.176476131	1.136511962	1.489464224	0.434647083	+	7.44003218	0.967094876	1.658881309	72
9:44850378	ENSBTAG00000066653	7.432382168	1.75018359612452e-10	1.25244914903792e-06	0.982931606	0.093333333	NA	0.132249874	0.850681732	1.11518148	0.434141563	+	7.432382168	0.723721853	1.242141359	72
21:61721259	ENSBTAG00000014230	7.429741897	1.77006112104987e-10	1.26163121679425e-06	1.088478101	0.02	VRK1	0.146502815	0.941975286	1.234980915	0.433967002	+	7.429741897	0.801332584	1.375623618	72
25:2584542	ENSBTAG00000021407	7.426727823	1.79302807826132e-10	1.27495590020186e-06	2.734863594	0.033333333	CASP16	0.368246105	2.366617489	3.103109699	0.433767671	+	7.426727823	2.013101228	3.45662596	72
17:63928838	ENSBTAG00000010847	7.423123723	1.82088128612364e-10	1.29215385393679e-06	0.949350882	0.166666667	FOXN4	0.127891022	0.82145986	1.077241904	0.433529243	+	7.423123723	0.698684478	1.200017286	72
1:83005532	ENSBTAG00000059712	-7.414502669	1.88926872682535e-10	1.33385396731784e-06	-1.043225261	0.046666667	NA	0.140700639	-1.183925899	-0.902524622	0.432958573	-	-7.414502669	-1.318998513	-0.767452009	72
15:57257520	ENSBTAG00000021855	-7.40334654	1.98157945797046e-10	1.3891668045997e-06	-1.170695267	0.073333333	ANO3	0.158130551	-1.328825818	-1.012564716	0.432219374	-	-7.40334654	-1.480631146	-0.860759387	72
18:56595456	ENSBTAG00000020080	7.399775755	2.01206510048949e-10	1.4050371446182e-06	4.494308694	0.093333333	MYBPC2	0.607357418	3.886951276	5.101666112	0.431982604	+	7.399775755	3.303888155	5.684729233	72
13:36772147	ENSBTAG00000007678	7.397363255	2.03292602819434e-10	1.41739323383658e-06	1.53438192	0.266666667	MKX	0.207422816	1.326959104	1.741804737	0.43182259	+	7.397363255	1.1278332	1.94093064	72
21:21541921	ENSBTAG00000022947	7.394275428	2.05994134371852e-10	1.43360257232108e-06	2.015490047	0.066666667	NA	0.272574381	1.742915666	2.288064428	0.431617728	+	7.394275428	1.481244261	2.549735834	72
19:25096918	ENSBTAG00000020605	7.390654799	2.09207422655825e-10	1.45072351147603e-06	2.894804825	0.08	SMTNL2	0.391684486	2.503120339	3.286489311	0.431377438	+	7.390654799	2.127103233	3.662506418	72
12:79128680	ENSBTAG00000063571	7.388941614	2.10745229377767e-10	1.45912678599357e-06	1.403304282	0.086666667	NA	0.189919525	1.213384757	1.593223807	0.43126371	+	7.388941614	1.031062013	1.775546551	72
17:71137516	ENSBTAG00000059027	7.387378307	2.12158329626683e-10	1.46777543093149e-06	0.601527946	0.226666667	NA	0.081426444	0.520101502	0.68295439	0.431159914	+	7.387378307	0.441932116	0.761123776	72
27:40268132	ENSBTAG00000004593	-7.383170918	2.16008545877987e-10	1.48980711334224e-06	-0.729357759	0.02	TOP2B	0.09878652	-0.828144279	-0.63057124	0.430880486	-	-7.383170918	-0.922979338	-0.535736181	72
14:19982396	ENSBTAG00000038286	7.3810248	2.17999217443987e-10	1.49831172565347e-06	2.810576461	0.08	PPDPFL	0.380784042	2.429792418	3.191360503	0.430737909	+	7.3810248	2.064239737	3.556913184	72
3:98081999	ENSBTAG00000009192	7.369312062	2.2919018137242e-10	1.56624073623453e-06	0.897666281	0.153333333	NA	0.121811408	0.775854873	1.019477689	0.429959253	+	7.369312062	0.658915921	1.136416641	72
23:24568134	ENSBTAG00000029826	7.366989511	2.31476372418018e-10	1.57824980479779e-06	1.153167779	0.086666667	MIR133B	0.156531752	0.996636026	1.309699531	0.429804745	+	7.366989511	0.846365544	1.459970014	72
25:14171890	ENSBTAG00000015988	7.358605497	2.39919860722324e-10	1.62591255905135e-06	1.696989838	0.06	MYH11	0.230612966	1.466376872	1.927602804	0.429246706	+	7.358605497	1.244988425	2.148991251	72
11:90028779	ENSBTAG00000019979	7.352564082	2.46193744049419e-10	1.6583868093002e-06	1.941725372	0.033333333	CMPK2	0.264088194	1.677637178	2.205813566	0.428844308	+	7.352564082	1.424112511	2.459338233	72
11:49448820	ENSBTAG00000066746	7.352146278	2.46633620431906e-10	1.65901701403651e-06	0.421388684	0.486666667	NA	0.057315057	0.364073627	0.478703741	0.42881647	+	7.352146278	0.309051172	0.533726196	72
7:67246329	ENSBTAG00000062490	7.343120568	2.56329712226779e-10	1.71890346454133e-06	0.894397215	0.053333333	NA	0.121800699	0.772596517	1.016197914	0.428214833	+	7.343120568	0.655667846	1.133126585	72
5:32160410	ENSBTAG00000000286	7.338921489	2.60969239887547e-10	1.74218530184058e-06	2.588337499	0.14	PFKM	0.352686359	2.23565114	2.941023858	0.42793475	+	7.338921489	1.897072235	3.279602762	72
4:91809616	ENSBTAG00000058691	7.33786184	2.62153200365532e-10	1.74748297768276e-06	0.487190359	0.213333333	NA	0.066394049	0.42079631	0.553584408	0.427864052	+	7.33786184	0.357058023	0.617322695	72
8:90348408	ENSBTAG00000021992	7.332477356	2.68252564373395e-10	1.78414208990414e-06	2.588754436	0.1	CAVIN4	0.353053178	2.235701257	2.941807614	0.427504698	+	7.332477356	1.896770206	3.280738665	72
23:39293713	ENSBTAG00000009055	7.326835204	2.747955656523e-10	1.81553333643134e-06	1.432963291	0.086666667	RNF144B	0.195577388	1.237385903	1.628540679	0.427127946	+	7.326835204	1.049631611	1.816294972	72
29:43259723	ENSBTAG00000002249	7.31377151	2.90561833432302e-10	1.90802243813493e-06	1.516982588	0.02	NAALADL1	0.207414545	1.309568043	1.724397133	0.426254836	+	7.31377151	1.11045008	1.923515096	72
2:136055026	ENSBTAG00000034674	7.301584168	3.06081884122113e-10	1.99473104081825e-06	0.687327893	0.126666667	NA	0.094134078	0.593193815	0.781461971	0.425439304	+	7.301584168	0.5028251	0.871830686	72
5:43771902	ENSBTAG00000031950	7.293822736	3.16393408509856e-10	2.05100892998902e-06	0.829015489	0.08	RAB3IP	0.113659945	0.715355544	0.942675433	0.424919439	+	7.293822736	0.606241997	1.05178898	72
4:92798719	ENSBTAG00000056224	7.288489087	3.23679394669359e-10	2.0891633326235e-06	1.445113815	0.046666667	NA	0.198273441	1.246840373	1.643387256	0.424561964	+	7.288489087	1.056497869	1.83372976	72
10:26693150	ENSBTAG00000001183	7.287435008	3.25138970484749e-10	2.09707210238338e-06	2.265058956	0.1	KLHL33	0.310817037	1.954241919	2.575875993	0.424491296	+	7.287435008	1.655857563	2.874260348	72
9:37742026	ENSBTAG00000062185	7.284446908	3.29312307159876e-10	2.12093307127923e-06	0.639636769	0.286666667	NA	0.087808557	0.551828212	0.727445326	0.424290925	+	7.284446908	0.467531998	0.81174154	72
22:17780259	ENSBTAG00000022699	7.282564538	3.31968677230824e-10	2.13496950122557e-06	3.273710209	0.053333333	CAV3	0.449527113	2.824183097	3.723237322	0.424164672	+	7.282564538	2.392637068	4.15478335	72
29:49644861	ENSBTAG00000059009	7.281342034	3.33705276960484e-10	2.14305887944307e-06	2.162632195	0.04	NA	0.29701011	1.865622085	2.459642304	0.424082664	+	7.281342034	1.58049238	2.744772009	72
1:118336139	ENSBTAG00000068557	-7.278346224	3.37999263708102e-10	2.1626559692598e-06	-0.490159965	0.246666667	NA	0.067344964	-0.557504929	-0.422815001	0.42388166	-	-7.278346224	-0.622156094	-0.358163835	72
21:23121080	ENSBTAG00000058327	7.274158921	3.44093438714528e-10	2.19247106179047e-06	1.720634144	0.053333333	NA	0.236540631	1.484093513	1.957174776	0.423600615	+	7.274158921	1.257014507	2.184253782	72
5:110299462	ENSBTAG00000006588	7.262699633	3.61336646080899e-10	2.28768593634162e-06	0.299663173	0.266666667	CBY1	0.041260576	0.258402596	0.340923749	0.422830914	+	7.262699633	0.218792443	0.380533903	72
1:66110031	ENSBTAG00000014508	7.257486908	3.69462669379797e-10	2.32924955931224e-06	3.515533136	0.08	FBXO40	0.484400893	3.031132243	3.999934029	0.422480506	+	7.257486908	2.566107387	4.464958885	72
10:37740050	ENSBTAG00000008868	7.248745123	3.83500699260427e-10	2.39390023894375e-06	4.070230604	0.06	CAPN3	0.561508307	3.508722296	4.631738911	0.421892478	+	7.248745123	2.969674322	5.170786886	72
23:27225738	ENSBTAG00000014421	-7.248626482	3.83694827698892e-10	2.39390023894375e-06	-0.307837995	0.293333333	PBX2	0.042468459	-0.350306454	-0.265369536	0.421884494	-	-7.248626482	-0.391076174	-0.224599816	72
13:78434853	ENSBTAG00000056483	7.245809349	3.88333297793573e-10	2.41614799885385e-06	1.22957132	0.106666667	NA	0.169694131	1.059877189	1.399265451	0.42169489	+	7.245809349	0.896970824	1.562171817	72
4:61105274	ENSBTAG00000065818	7.236877086	4.03412944292122e-10	2.49755659970008e-06	0.722817704	0.106666667	NA	0.099879782	0.622937922	0.822697485	0.421093379	+	7.236877086	0.527053332	0.918582076	72
18:50903962	ENSBTAG00000038321	7.236497147	4.04067139374296e-10	2.4998779424182e-06	2.016915292	0.3	LIPE	0.278714308	1.738200984	2.295629599	0.421067782	+	7.236497147	1.470635249	2.563195335	72
14:44646782	ENSBTAG00000039718	7.228550691	4.17994443170955e-10	2.56653261158697e-06	0.528302045	0.48	FABP9	0.073085473	0.455216572	0.601387517	0.42053221	+	7.228550691	0.385054518	0.671549571	72
23:25809229	ENSBTAG00000034945	7.225242289	4.23932912108962e-10	2.59587373612418e-06	1.221359041	0.02	NA	0.169040565	1.052318475	1.390399606	0.420309113	+	7.225242289	0.890039533	1.552678549	72
9:82930028	ENSBTAG00000015181	7.216821116	4.39430497666734e-10	2.67430739221172e-06	1.424427058	0.113333333	EPM2A	0.197375969	1.227051089	1.621803026	0.419740931	+	7.216821116	1.037570159	1.811283956	72
6:338202	ENSBTAG00000032764	7.21662571	4.39796725661125e-10	2.67471790121722e-06	1.287022186	0.053333333	NA	0.178341269	1.108680917	1.465363454	0.419727742	+	7.21662571	0.937473299	1.636571072	72
28:14566053	ENSBTAG00000049908	7.208473068	4.55350262265604e-10	2.75993528227888e-06	0.514508444	0.153333333	NA	0.07137551	0.443132933	0.585883954	0.419177238	+	7.208473068	0.374612443	0.654404444	72
21:21085997	ENSBTAG00000055143	7.204696279	4.6274007102786e-10	2.79715062206719e-06	1.134575178	0.326666667	WDR93	0.15747717	0.977098008	1.292052347	0.418922069	+	7.204696279	0.825919925	1.44323043	72
13:11216100	ENSBTAG00000061500	-7.202744612	4.6660545642903e-10	2.81291858269148e-06	-0.579540166	0.406666667	NA	0.080461018	-0.660001184	-0.499079148	0.418790174	-	-7.202744612	-0.737243762	-0.42183657	72
14:82109179	ENSBTAG00000044126	7.196800239	4.78577845827771e-10	2.87155785079127e-06	2.001655961	0.073333333	SNTB1	0.278131377	1.723524584	2.279787338	0.418388302	+	7.196800239	1.456518462	2.54679346	72
11:100729401	ENSBTAG00000002319	-7.191571227	4.89362064252144e-10	2.92450446505299e-06	-1.28681999	0.32	HMCN2	0.178934471	-1.465754461	-1.107885519	0.418034607	-	-7.191571227	-1.637531552	-0.936108428	72
15:29892689	ENSBTAG00000006835	-7.19080727	4.90957764643708e-10	2.93208328895121e-06	-1.287567029	0.14	MCAM	0.179057369	-1.466624397	-1.10850966	0.417982917	-	-7.19080727	-1.638519471	-0.936614586	72
6:34690225	ENSBTAG00000010285	7.188311263	4.96207458718519e-10	2.96145973143933e-06	1.632690396	0.286666667	MMRN1	0.227131288	1.405559108	1.859821685	0.417814012	+	7.188311263	1.187513072	2.077867721	72
8:104297172	ENSBTAG00000000575	7.187586791	4.97741634504963e-10	2.96666043473435e-06	2.206507944	0.173333333	TNC	0.306988703	1.899519241	2.513496646	0.41776498	+	7.187586791	1.604810087	2.808205801	72
19:14819446	ENSBTAG00000019437	7.185707943	5.01742416769559e-10	2.98851637260481e-06	1.155547252	0.146666667	SLFN11	0.160811887	0.994735365	1.316359139	0.417637803	+	7.185707943	0.840355954	1.47073855	72
15:50354741	ENSBTAG00000054011	7.177766794	5.19008854491669e-10	3.06889969941562e-06	1.025813664	0.093333333	OR51F23D	0.142915435	0.882898229	1.168729099	0.417100032	+	7.177766794	0.745699411	1.305927916	72
24:29795855	ENSBTAG00000014082	7.17709803	5.20489678667457e-10	3.07562435776247e-06	0.854390348	0.186666667	CHST9	0.119043985	0.735346364	0.973434333	0.417054725	+	7.17709803	0.621064138	1.087716558	72
19:46032559	ENSBTAG00000017512	7.176936053	5.20848972462234e-10	3.0757172834704e-06	2.06471957	0.053333333	MAPT	0.287688166	1.777031404	2.352407736	0.417043751	+	7.176936053	1.500850765	2.628588375	72
15:50354741	ENSBTAG00000064914	7.175545086	5.2394456205922e-10	3.08839720677881e-06	1.754589843	0.093333333	OR51E1	0.244523562	1.510066281	1.999113404	0.416949508	+	7.175545086	1.275323661	2.233856024	72
3:117637018	ENSBTAG00000062847	-7.149577813	5.85217194672827e-10	3.37566362318121e-06	-0.384373142	0.48	NA	0.053761656	-0.438134798	-0.330611486	0.415187877	-	-7.149577813	-0.489745988	-0.279000297	72
16:58381628	ENSBTAG00000013715	7.148054058	5.89026517921368e-10	3.3954488621614e-06	0.659191676	0.293333333	BRINP2	0.092219739	0.566971938	0.751411415	0.415084374	+	7.148054058	0.478440989	0.839942364	72
6:102231221	ENSBTAG00000031679	7.146934689	5.91840614062257e-10	3.40947533331989e-06	0.499313787	0.326666667	HSD17B13	0.069864048	0.429449739	0.569177835	0.415008329	+	7.146934689	0.362380253	0.636247321	72
17:60739867	ENSBTAG00000065240	-7.139576025	6.10676465582074e-10	3.50445419316057e-06	-0.634503183	0.48	NA	0.088871269	-0.723374452	-0.545631914	0.414508222	-	-7.139576025	-0.808690871	-0.460315495	72
8:59281338	ENSBTAG00000018318	7.13824154	6.14155700723635e-10	3.51540641876041e-06	2.117755555	0.08	DNAJB5	0.296677486	1.821078069	2.414433041	0.414417492	+	7.13824154	1.536267682	2.699243427	72
13:18282244	ENSBTAG00000016060	7.136280576	6.1930410983008e-10	3.53808912205613e-06	1.407917051	0.066666667	CREM	0.197290036	1.210627015	1.605207087	0.414284148	+	7.136280576	1.021228581	1.794605522	72
28:43554641	ENSBTAG00000067234	7.133085985	6.27783511003796e-10	3.58055518750977e-06	0.974980692	0.106666667	NA	0.136684276	0.838296416	1.111664967	0.414066866	+	7.133085985	0.707079511	1.242881872	72
19:997686	ENSBTAG00000034681	-7.123803644	6.53083042523965e-10	3.69802923414015e-06	-0.770753387	0.186666667	CA10	0.108194081	-0.878947468	-0.662559306	0.413435162	-	-7.123803644	-0.982813786	-0.558692989	72
19:14683713	ENSBTAG00000059784	-7.112275784	6.85920022365437e-10	3.85955383757493e-06	-0.587805901	0.146666667	NA	0.082646669	-0.67045257	-0.505159232	0.412649891	-	-7.112275784	-0.749793372	-0.42581843	72
19:29459762	ENSBTAG00000025337	7.09783717	7.2937559690852e-10	4.06068206269838e-06	1.097837035	0.086666667	MYH13	0.154672051	0.943164984	1.252509087	0.411665172	+	7.09783717	0.794679815	1.400994256	72
5:10264499	ENSBTAG00000014003	7.094006909	7.4135632153761e-10	4.11270158788922e-06	3.035481896	0.066666667	MYF6	0.427893845	2.60758805	3.463375741	0.411403729	+	7.094006909	2.196809958	3.874153833	72
22:54408237	ENSBTAG00000001305	7.090036079	7.53983541209999e-10	4.1743191331194e-06	1.330324841	0.073333333	ATP2B2	0.187633014	1.142691827	1.517957855	0.411132595	+	7.090036079	0.962564133	1.698085549	72
26:18766193	ENSBTAG00000012720	7.082392106	7.78897081899849e-10	4.2857449938793e-06	2.967009303	0.073333333	ANKRD2	0.418927568	2.548081735	3.385936872	0.410610378	+	7.082392106	2.145911269	3.788107337	72
22:12529668	ENSBTAG00000046512	7.075645708	8.01564876951648e-10	4.39965396770774e-06	5.070536455	0.033333333	XIRP1	0.716618195	4.35391826	5.78715465	0.410149181	+	7.075645708	3.665964793	6.475108117	72
13:53637360	ENSBTAG00000031715	7.069360401	8.23273700226102e-10	4.50775483234326e-06	0.591527466	0.066666667	PCMTD2	0.083674821	0.507852645	0.675202287	0.40971925	+	7.069360401	0.427524817	0.755530115	72
19:61849725	ENSBTAG00000039556	7.067859445	8.28543808811197e-10	4.53106820670478e-06	0.740944304	0.066666667	WIPI1	0.104832914	0.63611139	0.845777219	0.409616545	+	7.067859445	0.535471792	0.946416816	72
21:34643909	ENSBTAG00000015779	7.06234918	8.4818075508004e-10	4.60762704860247e-06	1.962187807	0.02	PML	0.277837835	1.684349972	2.240025642	0.409239378	+	7.06234918	1.41762565	2.506749963	72
21:21085997	ENSBTAG00000015350	7.062294518	8.48377855729141e-10	4.60762704860247e-06	2.148544173	0.326666667	PLIN1	0.304227495	1.844316678	2.452771669	0.409235635	+	7.062294518	1.552258282	2.744830064	72
11:104427067	ENSBTAG00000007492	7.062199804	8.48719483415065e-10	4.60762704860247e-06	0.694832124	0.446666667	ADAMTSL2	0.098387492	0.596444632	0.793219616	0.409229151	+	7.062199804	0.50199264	0.887671608	72
24:37371976	ENSBTAG00000016024	7.05594345	8.71591699440371e-10	4.7011193469689e-06	0.690431079	0.08	MYL12A	0.097850994	0.592580085	0.788282073	0.408800682	+	7.05594345	0.498643131	0.882219027	72
5:100002437	ENSBTAG00000046980	-7.055767907	8.72242224169559e-10	4.7011193469689e-06	-1.064525571	0.26	KLRF2	0.150873099	-1.21539867	-0.913652472	0.408788656	-	-7.055767907	-1.360236845	-0.768814296	72
3:69645524	ENSBTAG00000019192	-7.053354681	8.81234281903589e-10	4.74102084188865e-06	-0.981139691	0.26	LHX8	0.13910256	-1.120242251	-0.842037132	0.408623318	-	-7.053354681	-1.253780709	-0.708498674	72
17:57811412	ENSBTAG00000067310	7.051496651	8.88220389998889e-10	4.77077982022999e-06	0.845204642	0.126666667	NA	0.119861738	0.725342904	0.96506638	0.408495994	+	7.051496651	0.610275636	1.080133648	72
7:80238119	ENSBTAG00000013880	-7.040299038	9.31505210241712e-10	4.95784676460066e-06	-0.997529217	0.493333333	WWC1	0.141688473	-1.13921769	-0.855840745	0.407728212	-	-7.040299038	-1.275238624	-0.719819811	72
1:66455015	ENSBTAG00000033166	7.036926316	9.44949277600227e-10	5.0085573438264e-06	1.394949524	0.4	SLC15A2	0.198232788	1.196716736	1.593182313	0.407496805	+	7.036926316	1.006413259	1.783485789	72
1:66110031	ENSBTAG00000060642	7.034505943	9.54715992164875e-10	5.04836842674881e-06	2.768163405	0.08	NA	0.393512128	2.374651277	3.161675534	0.407330696	+	7.034505943	1.996879634	3.539447177	72
1:112367321	ENSBTAG00000059710	7.033969162	9.56895588352551e-10	5.0539233677779e-06	5.05581818	0.053333333	NA	0.718771729	4.33704645	5.774589909	0.407293853	+	7.033969162	3.64702559	6.464610769	72
3:9535587	ENSBTAG00000020223	7.022968869	1.00266872987854e-09	5.26153237111561e-06	3.940194755	0.106666667	CASQ1	0.56104403	3.379150726	4.501238785	0.406538422	+	7.022968869	2.840548457	5.039841054	72
19:26486299	ENSBTAG00000004910	7.008111367	1.06796839532417e-09	5.5618122803943e-06	0.712566871	0.18	SLC25A11	0.101677447	0.610889424	0.814244318	0.405516926	+	7.008111367	0.513279075	0.911854667	72
6:43765197	ENSBTAG00000055325	7.00149156	1.09840910435527e-09	5.69384432655759e-06	1.623069927	0.146666667	NA	0.231817737	1.39125219	1.854887663	0.405061361	+	7.00149156	1.168707163	2.07743269	72
24:57687039	ENSBTAG00000014284	-6.99612399	1.12372398279322e-09	5.81160895889775e-06	-1.207291599	0.486666667	ALPK2	0.172565781	-1.37985738	-1.034725818	0.404691777	-	-6.99612399	-1.54552053	-0.869062669	72
23:25809229	ENSBTAG00000007618	6.992079891	1.14317964137212e-09	5.89859808034682e-06	1.203244406	0.02	NA	0.172086765	1.031157642	1.375331171	0.404413205	+	6.992079891	0.865954348	1.540534465	72
11:86419935	ENSBTAG00000048286	6.98891825	1.15862298222585e-09	5.96453181552027e-06	0.905111948	0.04	E2F6	0.12950673	0.775605218	1.034618677	0.40419535	+	6.98891825	0.651278757	1.158945138	72
21:23121080	ENSBTAG00000056320	6.98820902	1.1621156864346e-09	5.97907385270217e-06	1.272160881	0.053333333	NA	0.182043908	1.090116973	1.454204789	0.404146472	+	6.98820902	0.915354821	1.628966941	72
15:82060295	ENSBTAG00000052095	-6.986224419	1.17194488618444e-09	6.0158155283979e-06	-1.243859754	0.373333333	GAT	0.178044632	-1.421904385	-1.065815122	0.404009682	-	-6.986224419	-1.592827232	-0.894892276	72
13:3360121	ENSBTAG00000062508	6.985661365	1.1747485728452e-09	6.02329993010102e-06	0.857851288	0.366666667	NA	0.122801728	0.73504956	0.980653016	0.403970869	+	6.985661365	0.617159901	1.098542675	72
19:14572499	ENSBTAG00000002850	6.983348823	1.18633385578671e-09	6.06879794827647e-06	0.485054155	0.3	HEATR9	0.069458675	0.41559548	0.55451283	0.403811437	+	6.983348823	0.348915153	0.621193158	72
27:30765825	ENSBTAG00000010241	6.982830568	1.18894573821783e-09	6.07868573396339e-06	0.589730315	0.186666667	UNC5D	0.084454335	0.505275979	0.67418465	0.403775703	+	6.982830568	0.424199817	0.755260812	72
7:26557674	ENSBTAG00000000329	6.981177411	1.19731554504997e-09	6.114493781852e-06	0.88854539	0.4	MEGF10	0.127277297	0.761268093	1.015822687	0.403661706	+	6.981177411	0.639081888	1.138008892	72
6:93861571	ENSBTAG00000050665	6.980649907	1.19999856684155e-09	6.1247016932497e-06	1.266467155	0.22	NA	0.181425393	1.085041762	1.447892548	0.403625327	+	6.980649907	0.910873384	1.622060926	72
16:58161647	ENSBTAG00000012953	6.963397503	1.29112375709381e-09	6.5118339501561e-06	1.066416133	0.24	ASTN1	0.153145951	0.913270182	1.219562084	0.402434605	+	6.963397503	0.766250069	1.366582197	72
7:66134338	ENSBTAG00000060916	-6.959420158	1.31308933903168e-09	6.6040153748846e-06	-0.437111677	0.48	NA	0.062808635	-0.499920312	-0.374303043	0.402159842	-	-6.959420158	-0.560216601	-0.314006754	72
9:44854043	ENSBTAG00000046017	6.954176411	1.34261784130791e-09	6.72720667649479e-06	1.33185674	0.22	POPDC3	0.191518975	1.140337765	1.523375716	0.401797447	+	6.954176411	0.956479549	1.707233932	72
11:34457505	ENSBTAG00000056263	6.94927636	1.3708074890258e-09	6.8252817465397e-06	1.225268517	0.046666667	NA	0.176315986	1.04895253	1.401584503	0.401458655	+	6.94927636	0.879689183	1.57084785	72
6:21882616	ENSBTAG00000040088	6.942722755	1.40943209249702e-09	6.97106903940082e-06	1.052835622	0.04	SLC9B2	0.151645926	0.901189696	1.204481548	0.401005309	+	6.942722755	0.755609607	1.350061637	72
23:30542895	ENSBTAG00000051292	6.941228688	1.41838799627418e-09	6.99603897876001e-06	0.637909127	0.186666667	NA	0.091901471	0.546007656	0.729810598	0.400901921	+	6.941228688	0.457782244	0.81803601	72
10:37765961	ENSBTAG00000008866	6.94004745	1.42550874678106e-09	7.01732255208847e-06	0.836421116	0.08	GANC	0.120520951	0.715900166	0.956942067	0.40082017	+	6.94004745	0.600200053	1.072642179	72
15:82000387	ENSBTAG00000065816	-6.939906912	1.42635829946817e-09	7.01732255208847e-06	-1.051080962	0.386666667	NA	0.15145462	-1.202535582	-0.899626342	0.400810444	-	-6.939906912	-1.347932017	-0.754229907	72
8:76873029	ENSBTAG00000047103	6.938868571	1.43265071709376e-09	7.03923965948204e-06	0.507075485	0.48	IDNK	0.073077546	0.43399794	0.580153031	0.400738575	+	6.938868571	0.363843496	0.650307475	72
15:34887864	ENSBTAG00000002216	6.936647924	1.44620080249259e-09	7.09802569009913e-06	1.303025437	0.18	MYOD1	0.187846558	1.115178879	1.490871995	0.400584851	+	6.936647924	0.934846183	1.67120469	72
6:30141654	ENSBTAG00000069914	6.927911523	1.50075744815768e-09	7.31366651620326e-06	0.941845134	0.08	NA	0.13594936	0.805895775	1.077794494	0.39997979	+	6.927911523	0.67538439	1.208305879	72
1:106632392	ENSBTAG00000056523	6.925986501	1.51305122320382e-09	7.36555886004176e-06	0.820884089	0.14	NA	0.118522335	0.702361754	0.939406423	0.399846406	+	6.925986501	0.588580313	1.053187865	72
21:69184773	ENSBTAG00000017616	6.923406545	1.52968479686936e-09	7.42634013143822e-06	1.558734956	0.186666667	ADSS1	0.225139885	1.333595071	1.783874842	0.399667607	+	6.923406545	1.117460781	2.000009132	72
13:20714832	ENSBTAG00000060007	6.903187145	1.66649869808683e-09	7.97805773497585e-06	1.19960729	0.173333333	MALRD1	0.173775861	1.025831429	1.373383151	0.398264961	+	6.903187145	0.859006602	1.540207977	72
29:42381990	ENSBTAG00000048264	6.90135065	1.67951225244396e-09	8.03048306884663e-06	2.426399344	0.033333333	FLRT1	0.351583258	2.074816086	2.777982602	0.39813744	+	6.90135065	1.737296159	3.115502529	72
18:13383100	ENSBTAG00000010151	6.898754044	1.69808462107498e-09	8.09033213720646e-06	0.798599081	0.253333333	CA5A	0.1157599	0.682839181	0.914358982	0.397957105	+	6.898754044	0.571709677	1.025488486	72
23:12950416	ENSBTAG00000067085	6.896413589	1.71499976183134e-09	8.15789756261782e-06	0.432499638	0.18	NA	0.062713704	0.369785934	0.495213342	0.397794525	+	6.896413589	0.309580779	0.555418497	72
6:104881398	ENSBTAG00000003651	-6.894324375	1.73024058498867e-09	8.2172962201083e-06	-0.497920559	0.3	OTOP1	0.072221806	-0.570142365	-0.425698753	0.39764937	-	-6.894324375	-0.639475299	-0.356365819	72
18:58934206	ENSBTAG00000015899	-6.889590471	1.76527450051236e-09	8.37479433029695e-06	-0.289616413	0.453333333	NA	0.042036811	-0.331653225	-0.247579602	0.39732037	-	-6.889590471	-0.372008563	-0.207224264	72
2:126915423	ENSBTAG00000009579	6.887525809	1.78077435358162e-09	8.43938378634446e-06	1.751389063	0.053333333	CEP85	0.254284211	1.497104853	2.005673274	0.397176837	+	6.887525809	1.252992011	2.249786116	72
1:141639083	ENSBTAG00000008471	6.873567895	1.88916826197301e-09	8.89656439547633e-06	3.085171425	0.04	MX2	0.448845705	2.63632572	3.534017129	0.396205836	+	6.873567895	2.205433844	3.964909006	72
21:19631843	ENSBTAG00000048516	-6.866582181	1.9458556477741e-09	9.12034054241994e-06	-0.548339029	0.306666667	NA	0.079856181	-0.62819521	-0.468482848	0.395719432	-	-6.866582181	-0.704857144	-0.391820915	72
15:16176757	ENSBTAG00000018629	-6.86428571	1.96485778415888e-09	9.19977141137199e-06	-0.817388302	0.033333333	CWF19L2	0.119078421	-0.936466722	-0.698309881	0.395559469	-	-6.86428571	-1.050782006	-0.583994597	72
14:30000351	ENSBTAG00000067420	-6.858786093	2.01111754012362e-09	9.37713196117212e-06	-0.472440077	0.306666667	NA	0.068881005	-0.541321082	-0.403559072	0.395176262	-	-6.858786093	-0.607446846	-0.337433308	72
1:141628993	ENSBTAG00000030913	6.858179102	2.01628909807108e-09	9.39146233909839e-06	1.921225557	0.066666667	MX1	0.280136393	1.641089164	2.20136195	0.395133956	+	6.858179102	1.372158227	2.470292888	72
15:17268110	ENSBTAG00000048585	6.854236403	2.05020414331273e-09	9.5246537097603e-06	4.443573335	0.066666667	SLN	0.648295897	3.795277438	5.091869232	0.39485911	+	6.854236403	3.172913377	5.714233292	72
26:43612663	ENSBTAG00000018941	6.853292748	2.05840519665869e-09	9.54788904101515e-06	1.428211078	0.353333333	CPXM2	0.208397792	1.219813285	1.63660887	0.394793314	+	6.853292748	1.019751405	1.83667075	72
19:20484778	ENSBTAG00000017380	6.849936611	2.08783759665171e-09	9.67438562280846e-06	1.5597931	0.093333333	MYO18A	0.227709129	1.332083971	1.787502229	0.394559265	+	6.849936611	1.113483207	2.006102993	72
13:29459220	ENSBTAG00000016450	6.847583149	2.10872598005693e-09	9.75755193213773e-06	2.637464858	0.053333333	CDNF	0.385167263	2.252297595	3.02263212	0.394395101	+	6.847583149	1.882537023	3.392392693	72
11:90028779	ENSBTAG00000016061	6.846951007	2.11437191891541e-09	9.77709493046685e-06	2.492544126	0.033333333	RSAD2	0.364037091	2.128507035	2.856581217	0.394351001	+	6.846951007	1.779031428	3.206056825	72
18:61223474	ENSBTAG00000015061	6.846331404	2.1199204503609e-09	9.79769117662275e-06	0.821272448	0.133333333	NA	0.119958033	0.701314415	0.941230481	0.394307774	+	6.846331404	0.586154704	1.056390193	72
26:31346069	ENSBTAG00000061228	6.841473523	2.16392721263212e-09	9.9701949556788e-06	1.425037134	0.033333333	NA	0.20829389	1.216743244	1.633331025	0.393968777	+	6.841473523	1.01678111	1.833293159	72
20:10123839	ENSBTAG00000003326	6.838829757	2.18825698592264e-09	1.00667501617197e-05	1.63442551	0.02	NAIP	0.238991987	1.395433523	1.873417496	0.393784229	+	6.838829757	1.166001216	2.102849803	72
21:21526143	ENSBTAG00000014093	6.838534279	2.19099301692615e-09	1.00741600095258e-05	1.711612041	0.08	IDH2	0.250289312	1.461322729	1.961901354	0.393763601	+	6.838534279	1.221044989	2.202179093	72
3:9535587	ENSBTAG00000010551	6.830489842	2.26680252640777e-09	1.03747738862563e-05	3.206940319	0.106666667	ATP1A2	0.46950371	2.73743661	3.676444029	0.393201794	+	6.830489842	2.286713048	4.12716759	72
9:44854043	ENSBTAG00000065381	6.820452533	2.36505791737192e-09	1.07639388854621e-05	0.872561018	0.22	NA	0.127933009	0.744628008	1.000494027	0.392500278	+	6.820452533	0.621812319	1.123309716	72
5:57382457	ENSBTAG00000038896	-6.820004066	2.36954541665074e-09	1.07734084058965e-05	-0.647295965	0.113333333	RPS26	0.094911375	-0.74220734	-0.55238459	0.39246892	-	-6.820004066	-0.833322261	-0.46126967	72
13:67314965	ENSBTAG00000047302	6.817832615	2.39139356767985e-09	1.08397123960758e-05	1.305904201	0.046666667	NA	0.191542426	1.114361775	1.497446628	0.392317073	+	6.817832615	0.930481046	1.681327357	72
4:60907933	ENSBTAG00000002011	6.807747861	2.49551486034336e-09	1.12433594667837e-05	0.600907301	0.5	MATCAP2	0.088268149	0.512639152	0.689175449	0.391611493	+	6.807747861	0.427901729	0.773912872	72
10:21098130	ENSBTAG00000017665	6.800457991	2.5735737338296e-09	1.15024265534744e-05	0.568439915	0.346666667	DHRS4	0.083588475	0.48485144	0.652028391	0.391101089	+	6.800457991	0.404606504	0.732273327	72
24:22534480	ENSBTAG00000057586	-6.799349472	2.58565426311648e-09	1.15391369409647e-05	-0.504424279	0.233333333	NA	0.074187138	-0.578611418	-0.430237141	0.391023448	-	-6.799349472	-0.64983107	-0.359017488	72
19:14819446	ENSBTAG00000060717	6.798708324	2.59266712823553e-09	1.15567715541663e-05	0.748568318	0.146666667	NA	0.110104491	0.638463827	0.858672808	0.390978539	+	6.798708324	0.532763516	0.96437312	72
22:392526	ENSBTAG00000003997	6.792509647	2.6614505072856e-09	1.18009203227906e-05	0.638007463	0.253333333	UBE2D4	0.093928091	0.544079372	0.731935554	0.390544229	+	6.792509647	0.453908405	0.822106521	72
22:49799024	ENSBTAG00000009489	6.79176988	2.66977948085651e-09	1.18202875668747e-05	2.142325917	0.02	CACNA2D2	0.315429697	1.82689622	2.457755614	0.390492383	+	6.79176988	1.52408371	2.760568123	72
9:76962036	ENSBTAG00000002964	6.78962512	2.69407385152176e-09	1.19101785391223e-05	4.747308162	0.04	TXLNB	0.699200336	4.048107826	5.446508497	0.390342049	+	6.78962512	3.376875504	6.117740819	72
23:21034851	ENSBTAG00000021415	-6.784241316	2.75603002150853e-09	1.21242067366292e-05	-0.722375187	0.44	PTCHD4	0.106478404	-0.82885359	-0.615896783	0.389964562	-	-6.784241316	-0.931072858	-0.513677515	72
13:36687511	ENSBTAG00000061144	6.782880074	2.7719179856487e-09	1.21714151647097e-05	0.69001946	0.266666667	NA	0.101729568	0.588289892	0.791749028	0.389869092	+	6.782880074	0.490629507	0.889409413	72
28:7760311	ENSBTAG00000065408	6.779028148	2.81737121001063e-09	1.23515692399939e-05	2.760760045	0.026666667	NA	0.407250123	2.353509922	3.168010167	0.38959888	+	6.779028148	1.962549804	3.558970285	72
25:18094960	ENSBTAG00000006263	6.774133604	2.87619730879285e-09	1.25541356763296e-05	0.954695792	0.06	GP2	0.140932531	0.813763262	1.095628323	0.389255405	+	6.774133604	0.678468032	1.230923553	72
17:14716479	ENSBTAG00000058812	6.7719904	2.90233852776139e-09	1.26251486211484e-05	0.485586763	0.446666667	NA	0.071705176	0.413881587	0.557291939	0.389104962	+	6.7719904	0.345044619	0.626128908	72
12:86648891	ENSBTAG00000020928	6.767688502	2.95552448669771e-09	1.28194298325158e-05	3.560153985	0.053333333	NA	0.526051692	3.034102294	4.086205677	0.388802908	+	6.767688502	2.52909267	4.591215301	72
3:15821827	ENSBTAG00000018249	6.760352115	3.04847007590976e-09	1.31585182432863e-05	1.465836944	0.113333333	KCNN3	0.21682849	1.249008453	1.682665434	0.388287545	+	6.760352115	1.040853102	1.890820785	72
28:32695365	ENSBTAG00000063805	6.751648047	3.16251600046804e-09	1.35797038759834e-05	0.877472247	0.353333333	NA	0.129964157	0.74750809	1.007436404	0.387675705	+	6.751648047	0.622742499	1.132201994	72
2:126915423	ENSBTAG00000019399	6.750074797	3.18357738791125e-09	1.36495621307386e-05	1.895960216	0.053333333	CNKSR1	0.280879883	1.615080333	2.176840099	0.387565069	+	6.750074797	1.345435646	2.446484786	72
14:16236896	ENSBTAG00000016754	6.748806207	3.20066166918029e-09	1.36965722035154e-05	2.462650327	0.066666667	KLHL38	0.364901621	2.097748705	2.827551948	0.387475847	+	6.748806207	1.747443149	3.177857504	72
15:23514519	ENSBTAG00000005710	-6.746602431	3.23055706634969e-09	1.37981207564944e-05	-0.891274859	0.34	NCAM1	0.132107215	-1.023382074	-0.759167644	0.387320831	-	-6.746602431	-1.150205001	-0.632344717	72
2:107402895	ENSBTAG00000009972	6.743084797	3.2788514271651e-09	1.39538775981394e-05	1.915898716	0.066666667	INHA	0.284127929	1.631770787	2.200026644	0.387073339	+	6.743084797	1.359007976	2.472789456	72
15:50354741	ENSBTAG00000064845	6.743038341	3.2794940091243e-09	1.39538775981394e-05	0.8744137	0.093333333	NA	0.129676513	0.744737187	1.004090213	0.38707007	+	6.743038341	0.620247734	1.128579665	72
20:31226355	ENSBTAG00000011885	6.733344144	3.41635801045846e-09	1.44333193671265e-05	0.704842072	0.133333333	NNT	0.104679348	0.600162724	0.80952142	0.386387641	+	6.733344144	0.499670551	0.910013593	72
3:21367179	ENSBTAG00000021823	6.730434046	3.45853972292209e-09	1.45771310575989e-05	4.625080748	0.033333333	HJV	0.687189075	3.937891673	5.312269824	0.386182678	+	6.730434046	3.278190161	5.971971336	72
8:111002544	ENSBTAG00000016235	-6.728913926	3.48077905935067e-09	1.46432890976415e-05	-0.277355712	0.486666667	RNASEH1	0.041218496	-0.318574208	-0.236137216	0.386075594	-	-6.728913926	-0.358143964	-0.19656746	72
2:11712465	ENSBTAG00000026122	6.728345667	3.48912911602124e-09	1.46715224378403e-05	0.876078936	0.133333333	ZNF804A	0.130207183	0.745871753	1.006286119	0.38603556	+	6.728345667	0.620872857	1.131285015	72
7:88405008	ENSBTAG00000020701	6.724965165	3.53921540534216e-09	1.48472623742187e-05	1.240171599	0.06	MEF2C	0.184413089	1.05575851	1.424584688	0.385797365	+	6.724965165	0.878721945	1.601621253	72
14:56508796	ENSBTAG00000013598	6.724405324	3.54757877977902e-09	1.48684125474609e-05	1.60191166	0.133333333	RSPO2	0.238223543	1.363688117	1.840135203	0.385757911	+	6.724405324	1.134993516	2.068829804	72
11:38017961	ENSBTAG00000015481	6.710292327	3.76501943108513e-09	1.56478734668399e-05	0.749184435	0.08	MTIF2	0.111647064	0.637537371	0.860831498	0.384762742	+	6.710292327	0.53035619	0.968012679	72
24:10199741	ENSBTAG00000061507	6.70902255	3.78522030583677e-09	1.5709950577282e-05	1.244031267	0.146666667	CDH19	0.185426604	1.058604663	1.429457871	0.384673149	+	6.70902255	0.880595123	1.60746741	72
1:148961800	ENSBTAG00000021447	6.705583988	3.84046646246877e-09	1.58803430134085e-05	1.045898482	0.14	SIM2	0.155974257	0.889924225	1.20187274	0.384430486	+	6.705583988	0.740188938	1.351608027	72
6:43765197	ENSBTAG00000067397	6.702846287	3.88502414663601e-09	1.6027574019594e-05	1.649413968	0.146666667	NA	0.246076651	1.403337317	1.89549062	0.384237234	+	6.702846287	1.167103732	2.131724205	72
6:114370490	ENSBTAG00000036422	6.701685903	3.90406466806165e-09	1.60914855929792e-05	0.629744862	0.1	bta-mir-95	0.093968125	0.535776736	0.723712987	0.384155311	+	6.701685903	0.445567336	0.813922388	72
22:49799024	ENSBTAG00000016532	6.699427625	3.94138640181837e-09	1.62078118885759e-05	1.196001651	0.02	MAPKAPK3	0.17852296	1.017478691	1.374524611	0.383995856	+	6.699427625	0.846096649	1.545906653	72
7:67246329	ENSBTAG00000055913	6.697821344	3.9681482822657e-09	1.63028849971576e-05	1.474293339	0.053333333	NA	0.220115357	1.254177981	1.694408696	0.383882419	+	6.697821344	1.042867238	1.905719439	72
14:34804601	ENSBTAG00000011298	6.695925668	3.99996395576243e-09	1.64110033555384e-05	2.952606942	0.04	EYA1	0.440955753	2.511651189	3.393562694	0.383748527	+	6.695925668	2.088333667	3.816880217	72
28:15740203	ENSBTAG00000019052	6.691176074	4.08079466233637e-09	1.66814742840752e-05	1.548018907	0.18	ANK3	0.23135229	1.316666617	1.779371197	0.383412973	+	6.691176074	1.094568419	2.001469395	72
6:14838839	ENSBTAG00000009059	6.685696845	4.17605949968326e-09	1.69721903915139e-05	1.771028733	0.1	PITX2	0.264898151	1.506130582	2.035926885	0.383025712	+	6.685696845	1.251828357	2.29022911	72
25:583445	ENSBTAG00000017284	-6.682677675	4.22949284049507e-09	1.71328583052424e-05	-1.614802	0.02	RHBDL1	0.241639965	-1.856441965	-1.373162035	0.382812252	-	-6.682677675	-2.088416332	-1.141187669	72
9:33460332	ENSBTAG00000046282	6.673863866	4.3893949785466e-09	1.77202976617795e-05	2.443904517	0.093333333	VGLL2	0.366190346	2.077714171	2.810094863	0.382188807	+	6.673863866	1.726171439	3.161637595	72
15:52723039	ENSBTAG00000062155	6.673399136	4.39799085078629e-09	1.77351615890314e-05	1.191382583	0.086666667	P2RY2	0.178527098	1.012855485	1.369909681	0.382155922	+	6.673399136	0.84146947	1.541295695	72
19:55027337	ENSBTAG00000018260	6.673250167	4.40074979596416e-09	1.77363624705504e-05	0.207060171	0.393333333	MFSD11	0.031028384	0.176031787	0.238088555	0.38214538	+	6.673250167	0.146244538	0.267875804	72
16:961037	ENSBTAG00000011465	6.669421153	4.47225691195825e-09	1.79779566791901e-05	1.840193064	0.133333333	MYBPH	0.275914959	1.564278105	2.116108023	0.381874386	+	6.669421153	1.299399745	2.380986384	72
20:33383871	ENSBTAG00000014177	-6.669262585	4.4752429377892e-09	1.7981885670036e-05	-0.669076491	0.26	C6	0.100322409	-0.7693989	-0.568754082	0.381863162	-	-6.669262585	-0.865708413	-0.472444569	72
21:55241770	ENSBTAG00000007502	6.667813228	4.50262793024605e-09	1.80756948319583e-05	1.443325037	0.02	CKMT1A	0.216461528	1.22686351	1.659786565	0.381760562	+	6.667813228	1.019060443	1.867589632	72
8:84561376	ENSBTAG00000008301	6.665163484	4.55312459210832e-09	1.82323190909094e-05	2.824580847	0.033333333	WNK2	0.42378268	2.400798166	3.248363527	0.381572958	+	6.665163484	1.993966793	3.6551949	72
1:68312228	ENSBTAG00000065313	-6.664633485	4.56329216990356e-09	1.82619056399914e-05	-0.394855279	0.2	NA	0.059246361	-0.45410164	-0.335608919	0.381535428	-	-6.664633485	-0.510978146	-0.278732412	72
7:53618586	ENSBTAG00000005198	6.661758959	4.61883150389479e-09	1.84511765962435e-05	1.470259104	0.326666667	FGF1	0.220701336	1.249557768	1.690960441	0.381331856	+	6.661758959	1.037684485	1.902833724	72
21:358360	ENSBTAG00000058549	6.652570544	4.80090383518446e-09	1.90256971174664e-05	1.814143791	0.033333333	NA	0.272698167	1.541445624	2.086841958	0.380680828	+	6.652570544	1.279655384	2.348632198	72
5:41330298	ENSBTAG00000060650	6.647793167	4.89836739305441e-09	1.93776275477664e-05	0.807729069	0.286666667	REDIC1	0.121503339	0.68622573	0.929232408	0.38034215	+	6.647793167	0.569582524	1.045875614	72
22:5654686	ENSBTAG00000066041	6.642928324	4.99963408532087e-09	1.96998852236966e-05	1.206099404	0.073333333	NA	0.181561406	1.024537999	1.38766081	0.379997141	+	6.642928324	0.850239049	1.561959759	72
24:20800157	ENSBTAG00000012252	-6.642752255	5.0033378671336e-09	1.97011209815986e-05	-0.472920838	0.446666667	MOCOS	0.071193508	-0.544114346	-0.401727329	0.379984652	-	-6.642752255	-0.612460114	-0.333381561	72
16:67385540	ENSBTAG00000011932	6.640087139	5.05973487618072e-09	1.98775987936657e-05	1.570873684	0.093333333	PRG4	0.236574257	1.334299427	1.807447941	0.379795586	+	6.640087139	1.10718814	2.034559228	72
8:100830527	ENSBTAG00000006712	6.627499665	5.33474829673787e-09	2.07644245592024e-05	0.935041561	0.033333333	ECPAS	0.141085116	0.793956444	1.076126677	0.37890209	+	6.627499665	0.658514733	1.211568389	72
19:55194687	ENSBTAG00000060688	6.624181332	5.40968683392687e-09	2.10104327456344e-05	0.622510771	0.18	NA	0.093975503	0.528535268	0.716486274	0.378666399	+	6.624181332	0.438318786	0.806702757	72
5:109045246	ENSBTAG00000009704	6.61866265	5.53663726852218e-09	2.14662380667638e-05	2.076174265	0.04	CECR2	0.31368486	1.762489406	2.389859125	0.378274289	+	6.61866265	1.46135194	2.69099659	72
1:141637388	ENSBTAG00000069934	6.616947042	5.57670204518601e-09	2.15935185619308e-05	2.475877587	0.066666667	NA	0.374172193	2.101705394	2.85004978	0.378152358	+	6.616947042	1.742500088	3.209255086	72
8:95749734	ENSBTAG00000060663	6.610046758	5.74077247624762e-09	2.2180845854976e-05	1.520774046	0.046666667	NA	0.230070089	1.290703957	1.750844134	0.377661782	+	6.610046758	1.069836671	1.97171142	72
2:118397879	ENSBTAG00000066717	6.608056867	5.78897069195674e-09	2.23381482384063e-05	0.969909792	0.04	NA	0.146776853	0.823132939	1.116686645	0.377520262	+	6.608056867	0.68222716	1.257592424	72
28:42204134	ENSBTAG00000052872	-6.607886263	5.7931216396504e-09	2.23445344125698e-05	-0.623227341	0.4	NA	0.094315688	-0.717543029	-0.528911652	0.377508128	-	-6.607886263	-0.80808609	-0.438368592	72
7:51588279	ENSBTAG00000051779	6.602950296	5.91450561244321e-09	2.27343615490253e-05	0.632004717	0.06	PFDN1	0.095715504	0.536289213	0.727720221	0.377156987	+	6.602950296	0.444402329	0.819607105	72
18:34873980	ENSBTAG00000039190	6.60261507	5.92284035419613e-09	2.27566279032549e-05	1.426660619	0.126666667	SLC9A5	0.216075086	1.210585533	1.642735705	0.377133134	+	6.60261507	1.003153451	1.850167788	72
18:49388105	ENSBTAG00000005261	6.598546906	6.02492136133977e-09	2.30992724109031e-05	2.128770569	0.02	FCGBP	0.322612023	1.806158545	2.451382592	0.376843619	+	6.598546906	1.496451003	2.761090134	72
7:20083637	ENSBTAG00000018375	6.567744526	6.85664896137193e-09	2.56938727224184e-05	1.587672593	0.046666667	ATCAY	0.241737873	1.34593472	1.829410466	0.37464861	+	6.567744526	1.113866362	2.061478824	72
29:41052464	ENSBTAG00000000773	-6.561990481	7.02420066974097e-09	2.62338891298751e-05	-0.344693368	0.373333333	NA	0.052528782	-0.397222151	-0.292164586	0.374237999	-	-6.561990481	-0.447649782	-0.241736955	72
3:9535587	ENSBTAG00000038523	6.561867233	7.02783360054731e-09	2.62365117885774e-05	1.442669907	0.106666667	ATP1A4	0.219856613	1.222813294	1.66252652	0.374229202	+	6.561867233	1.011750945	1.873588869	72
3:42252761	ENSBTAG00000060626	-6.557265182	7.16482982868462e-09	2.67256601138443e-05	-0.348679011	0.293333333	NA	0.053174456	-0.401853467	-0.295504554	0.373900667	-	-6.557265182	-0.452900945	-0.244457076	72
8:24863161	ENSBTAG00000067774	6.55636081	7.19206153815646e-09	2.68049001844263e-05	0.694535341	0.186666667	NA	0.105933057	0.588602284	0.800468398	0.373836091	+	6.55636081	0.48690655	0.902164132	72
28:17283202	ENSBTAG00000014484	6.556203434	7.19681079506346e-09	2.68114385912872e-05	0.590051696	0.226666667	TMEM26	0.089998991	0.500052704	0.680050687	0.373824853	+	6.556203434	0.413653673	0.766449719	72
18:62794109	ENSBTAG00000057921	-6.556019182	7.20237508136637e-09	2.68210066557986e-05	-0.412655499	0.013333333	NA	0.062942998	-0.475598497	-0.349712502	0.373811696	-	-6.556019182	-0.536023775	-0.289287224	72
27:7751359	ENSBTAG00000014143	6.553039714	7.2929477653935e-09	2.7090677302913e-05	2.485930624	0.106666667	ASB5	0.379355342	2.106575282	2.865285966	0.373598914	+	6.553039714	1.742394153	3.229467095	72
14:13586732	ENSBTAG00000062607	6.552174196	7.31946981636958e-09	2.71614607109317e-05	0.57984121	0.293333333	NA	0.088496	0.49134521	0.668337211	0.373537093	+	6.552174196	0.406389049	0.753293371	72
21:22587805	ENSBTAG00000015909	6.550352319	7.37561070002213e-09	2.73410162668431e-05	0.816170323	0.026666667	PDE8A	0.124599454	0.691570869	0.940769777	0.37340695	+	6.550352319	0.571955393	1.060385253	72
4:11800042	ENSBTAG00000013472	-6.549535886	7.40090739945264e-09	2.7423434394327e-05	-1.274719141	0.3	COL1A2	0.1946274	-1.469346541	-1.080091741	0.373348623	-	-6.549535886	-1.656188844	-0.893249437	72
24:40128200	ENSBTAG00000046046	6.548063093	7.44675900714636e-09	2.75741509302915e-05	2.88408103	0.053333333	LRRC30	0.44044796	2.44363307	3.32452899	0.373243396	+	6.548063093	2.020803029	3.747359032	72
15:28747176	ENSBTAG00000039340	6.548031606	7.44774231885262e-09	2.75741509302915e-05	1.792252996	0.24	SCN4B	0.273708666	1.51854433	2.065961663	0.373241147	+	6.548031606	1.255784011	2.328721982	72
16:1189975	ENSBTAG00000014912	6.534235188	7.89123775615025e-09	2.90240729717921e-05	1.974554726	0.133333333	FMOD	0.302186051	1.672368675	2.276740777	0.372254866	+	6.534235188	1.382270067	2.566839386	72
26:37781779	ENSBTAG00000067374	-6.532559985	7.94684171915761e-09	2.91356503580865e-05	-0.65791852	0.12	NA	0.100713736	-0.758632256	-0.557204784	0.372135039	-	-6.532559985	-0.855317442	-0.460519598	72
16:71114265	ENSBTAG00000059222	6.531086135	7.99608363122231e-09	2.92738082571023e-05	1.690044596	0.086666667	NA	0.258769301	1.431275295	1.948813898	0.372029602	+	6.531086135	1.182856766	2.197232427	72
27:29271246	ENSBTAG00000016413	6.52685008	8.13930372133487e-09	2.96562272431188e-05	2.073578944	0.166666667	DUSP26	0.317699797	1.755879147	2.39127874	0.371726499	+	6.52685008	1.450887342	2.696270545	72
19:56475053	ENSBTAG00000017252	6.526119827	8.16424932090842e-09	2.97350164374817e-05	0.547613873	0.14	USH1G	0.083911097	0.463702776	0.631524969	0.371674237	+	6.526119827	0.383148123	0.712079622	72
20:23536180	ENSBTAG00000056645	-6.518163228	8.44101321384562e-09	3.050720189628e-05	-0.676614333	0.193333333	NA	0.103804448	-0.78041878	-0.572809885	0.371104626	-	-6.518163228	-0.88007105	-0.473157616	72
3:43119124	ENSBTAG00000015786	6.514752162	8.56249632805607e-09	3.09212950041221e-05	3.212863159	0.126666667	LRRC39	0.493167365	2.719695793	3.706030524	0.370860325	+	6.514752162	2.246255123	4.179471195	72
9:23499576	ENSBTAG00000009355	6.507899651	8.81181093238834e-09	3.1617565214122e-05	0.803708055	0.453333333	SNAP91	0.123497303	0.680210752	0.927205358	0.370369361	+	6.507899651	0.561653341	1.045762769	72
9:27287948	ENSBTAG00000052924	6.50737409	8.83122709933545e-09	3.16635067922589e-05	0.818787751	0.18	NKAIN2	0.125824601	0.69296315	0.944612353	0.370331696	+	6.50737409	0.572171532	1.06540397	72
1:80407838	ENSBTAG00000059085	6.503850501	8.96250199566328e-09	3.2081109257594e-05	1.933725271	0.393333333	ADID	0.297320068	1.636405203	2.231045339	0.370079133	+	6.503850501	1.350977938	2.516472604	72
23:47957346	ENSBTAG00000065778	6.502388148	9.01755014686475e-09	3.22523615187474e-05	0.745589737	0.16	NA	0.114663985	0.630925752	0.860253722	0.369974296	+	6.502388148	0.520848327	0.970331148	72
23:29965475	ENSBTAG00000059377	6.499523403	9.12636327126513e-09	3.25894642062909e-05	0.458245128	0.446666667	NA	0.07050442	0.387740708	0.528749548	0.369768887	+	6.499523403	0.320056465	0.596433792	72
19:8155602	ENSBTAG00000056726	6.496004467	9.26180882758858e-09	3.29810396644675e-05	1.285243612	0.04	NA	0.197851405	1.087392207	1.483095018	0.369516512	+	6.496004467	0.897454858	1.673032367	72
18:60672366	ENSBTAG00000037699	6.495687433	9.27410911734248e-09	3.2998588788287e-05	0.329349184	0.273333333	NA	0.050702745	0.278646439	0.380051929	0.369493772	+	6.495687433	0.229971803	0.428726564	72
4:12661526	ENSBTAG00000057981	6.495265335	9.2905107771962e-09	3.30306916965887e-05	0.538358027	0.393333333	NA	0.082884686	0.455473341	0.621242713	0.369463494	+	6.495265335	0.375904043	0.700812012	72
5:26539317	ENSBTAG00000042298	-6.495147766	9.29508436749751e-09	3.30338331745589e-05	-0.918105398	0.5	U6	0.141352504	-1.059457902	-0.776752895	0.369455061	-	-6.495147766	-1.195156305	-0.641054491	72
10:81852126	ENSBTAG00000027080	6.494085293	9.33651712830767e-09	3.31416112478024e-05	1.010772163	0.24	SLC8A3	0.15564504	0.855127123	1.166417203	0.369378843	+	6.494085293	0.705707885	1.315836441	72
19:35375503	ENSBTAG00000020061	6.492173981	9.4115134248372e-09	3.33945824960134e-05	1.766020255	0.153333333	NA	0.27202294	1.493997315	2.038043195	0.369241719	+	6.492173981	1.232855292	2.299185218	72
7:15745671	ENSBTAG00000016429	6.489962111	9.4990491662876e-09	3.36784856901072e-05	0.533069598	0.286666667	TMEM205	0.082137552	0.450932047	0.61520715	0.369083007	+	6.489962111	0.372079997	0.6940592	72
29:18162558	ENSBTAG00000020268	-6.488721091	9.54851622794489e-09	3.38136944235187e-05	-0.762886366	0.026666667	RSF1	0.117571145	-0.88045751	-0.645315221	0.368993947	-	-6.488721091	-0.993325809	-0.532446922	72
1:115444823	ENSBTAG00000004564	-6.482345021	9.80672366577718e-09	3.45912393848837e-05	-1.093230583	0.466666667	MBNL1	0.168647392	-1.261877975	-0.924583191	0.36853625	-	-6.482345021	-1.423779472	-0.762681694	72
23:7360398	ENSBTAG00000000601	6.47336708	1.01820780607485e-08	3.58023740486693e-05	1.937519515	0.153333333	COL11A2	0.299306295	1.63821322	2.23682581	0.36789142	+	6.47336708	1.350879178	2.524159853	72
25:40979101	ENSBTAG00000002477	6.471525853	1.02607999952963e-08	3.60225824958006e-05	0.321230687	0.233333333	MRM2	0.04963755	0.271593137	0.370868237	0.367759123	+	6.471525853	0.223941089	0.418520285	72
12:86648891	ENSBTAG00000018671	6.47051978	1.03040695093656e-08	3.61095036855273e-05	2.066461651	0.053333333	DCUN1D2	0.319365634	1.747096017	2.385827285	0.367686827	+	6.47051978	1.440505009	2.692418294	72
24:47914591	ENSBTAG00000013306	6.468316993	1.03994405732478e-08	3.63524931875818e-05	0.647235446	0.286666667	ZBTB7C	0.100062419	0.547173027	0.747297865	0.367528517	+	6.468316993	0.451113104	0.843357787	72
6:79788341	ENSBTAG00000024826	6.467769606	1.04232755439899e-08	3.64215895615832e-05	3.064563346	0.026666667	TECRL	0.473820735	2.590742611	3.538384081	0.367489174	+	6.467769606	2.135874706	3.993251986	72
8:95573899	ENSBTAG00000061612	6.465986966	1.05012734355744e-08	3.66369336148261e-05	0.692786931	0.2	NA	0.107143261	0.585643669	0.799930192	0.367361035	+	6.465986966	0.482786139	0.902787723	72
1:111444029	ENSBTAG00000018465	6.465695655	1.0514074436102e-08	3.66387582074935e-05	1.726612942	0.02	KCNAB1	0.267042099	1.459570843	1.993655042	0.367340094	+	6.465695655	1.203210427	2.250015457	72
1:138451016	ENSBTAG00000030942	-6.464640401	1.05605747586156e-08	3.67721718715612e-05	-0.303505654	0.146666667	MRPL3	0.046948575	-0.350454229	-0.256557079	0.367264231	-	-6.464640401	-0.39552486	-0.211486447	72
19:61140749	ENSBTAG00000001609	6.448146711	1.13144540512653e-08	3.89807087563408e-05	1.455292876	0.126666667	MAP2K6	0.225691651	1.229601225	1.680984526	0.366077742	+	6.448146711	1.01293724	1.897648511	72
9:44688493	ENSBTAG00000016281	6.447628832	1.13389695743484e-08	3.90403213952596e-05	0.642027786	0.073333333	PREP	0.099575798	0.542451988	0.741603584	0.366040465	+	6.447628832	0.446859222	0.83719635	72
27:6767403	ENSBTAG00000053456	6.441348855	1.16404780657001e-08	3.98961921513937e-05	0.891063694	0.1	DEFB1	0.138334953	0.752728741	1.029398648	0.365588321	+	6.441348855	0.619927186	1.162200203	72
6:25006581	ENSBTAG00000011944	6.440292711	1.16919598718088e-08	4.00573033283872e-05	0.765058862	0.173333333	MTTP	0.118792561	0.646266302	0.883851423	0.365512261	+	6.440292711	0.532225443	0.997892281	72
16:42970149	ENSBTAG00000057239	6.438617364	1.1774088176704e-08	4.02770230893421e-05	1.948399314	0.033333333	NA	0.302611447	1.645787868	2.251010761	0.365391597	+	6.438617364	1.355280879	2.54151775	72
14:82109179	ENSBTAG00000062116	6.438370231	1.17862513738759e-08	4.03032306371567e-05	1.121990528	0.073333333	NA	0.174266233	0.947724295	1.296256762	0.365373796	+	6.438370231	0.780428711	1.463552345	72
21:58747850	ENSBTAG00000063669	6.434100798	1.19983585923994e-08	4.09176718028394e-05	2.297726756	0.046666667	NA	0.357116997	1.940609759	2.654843753	0.365066225	+	6.434100798	1.597777442	2.99767607	72
2:120172501	ENSBTAG00000045943	6.434018119	1.20025032893013e-08	4.09176718028394e-05	1.206679592	0.06	CHRNG	0.187546813	1.019132779	1.394226405	0.365060267	+	6.434018119	0.839087839	1.574271345	72
28:35688154	ENSBTAG00000023032	6.429888681	1.22113264390993e-08	4.15346694863977e-05	0.761935614	0.22	SFTPA1	0.118499037	0.643436578	0.880434651	0.36476269	+	6.429888681	0.529677503	0.994193726	72
15:82129013	ENSBTAG00000012540	6.428319382	1.22916261279888e-08	4.17299664150477e-05	1.53779205	0.206666667	NA	0.239221476	1.298570574	1.777013525	0.364649579	+	6.428319382	1.068917957	2.006666142	72
15:50369679	ENSBTAG00000000232	6.41842215	1.28102599372771e-08	4.3243239917823e-05	1.624426157	0.066666667	OR51D1	0.253088083	1.371338074	1.87751424	0.363935924	+	6.41842215	1.128373515	2.1204788	72
19:39167093	ENSBTAG00000013469	6.413541576	1.30739407542917e-08	4.40834717731271e-05	0.589159464	0.253333333	SRCIN1	0.091861798	0.497297665	0.681021262	0.363583818	+	6.413541576	0.409110339	0.769208589	72
13:64290401	ENSBTAG00000003512	6.410799142	1.32244590757978e-08	4.45487655664423e-05	2.178160289	0.113333333	MYH7B	0.339764239	1.83839605	2.517924527	0.363385913	+	6.410799142	1.512222381	2.844098196	72
10:52310480	ENSBTAG00000010119	6.401995492	1.37193519537553e-08	4.59825987520107e-05	1.028031114	0.12	ALDH1A2	0.160579793	0.867451321	1.188610907	0.362750348	+	6.401995492	0.713294719	1.342767509	72
7:81266463	ENSBTAG00000001003	6.401293614	1.37595888669721e-08	4.60829530493018e-05	2.889961755	0.186666667	CKMT2	0.451465271	2.438496484	3.341427026	0.362699661	+	6.401293614	2.005089824	3.774833686	72
5:56192248	ENSBTAG00000018358	6.390965797	1.43653618494662e-08	4.77983100912282e-05	3.649052054	0.04	STAC3	0.570970362	3.078081692	4.220022416	0.361953521	+	6.390965797	2.529950144	4.768153963	72
3:79784877	ENSBTAG00000005910	-6.38961928	1.44462645050794e-08	4.8041251167283e-05	-1.058610461	0.373333333	LEPR	0.16567661	-1.22428707	-0.892933851	0.361856202	-	-6.38961928	-1.383336616	-0.733884305	72
7:24384982	ENSBTAG00000059053	6.385905927	1.46717212071276e-08	4.86825056869191e-05	0.756993366	0.12	NA	0.118541265	0.638452101	0.875534631	0.361587771	+	6.385905927	0.524652487	0.989334245	72
1:78856364	ENSBTAG00000044001	6.383125609	1.4842808649908e-08	4.90864512555686e-05	0.834893777	0.02	LPP	0.130797015	0.704096762	0.965690792	0.361386742	+	6.383125609	0.578531627	1.091255926	72
4:82444692	ENSBTAG00000031967	6.380179095	1.50262816343025e-08	4.9510314916444e-05	1.106256725	0.1	AMPH	0.173389604	0.932867122	1.279646329	0.361173653	+	6.380179095	0.766413102	1.446100349	72
11:105818592	ENSBTAG00000009599	6.373591971	1.5444617060365e-08	5.06376781568328e-05	0.800776783	0.146666667	LCN1	0.125639794	0.675136989	0.926416577	0.360697122	+	6.373591971	0.554522786	1.047030779	72
5:64311612	ENSBTAG00000013596	6.369695109	1.5697512289108e-08	5.13085826923845e-05	0.778216957	0.053333333	NR1H4	0.122174915	0.656042042	0.900391871	0.360415109	+	6.369695109	0.538754124	1.017679789	72
7:27169562	ENSBTAG00000002882	-6.369156518	1.57327866054883e-08	5.14030503908544e-05	-0.534778207	0.493333333	LMNB1	0.083963741	-0.618741948	-0.450814467	0.360376126	-	-6.369156518	-0.69934714	-0.370209275	72
19:14449519	ENSBTAG00000010738	-6.364945431	1.60113081609026e-08	5.21941058773521e-05	-0.521106934	0.406666667	CCL14	0.081871391	-0.602978324	-0.439235543	0.360071276	-	-6.364945431	-0.681574859	-0.360639008	72
13:29432022	ENSBTAG00000055657	6.362546024	1.6172184839806e-08	5.26082759499467e-05	0.920348672	0.12	NA	0.144651004	0.775697668	1.064999677	0.359897538	+	6.362546024	0.636832704	1.203864641	72
5:108783548	ENSBTAG00000010660	-6.362111331	1.62015012726937e-08	5.26844985172592e-05	-0.552042878	0.246666667	CACNA1C	0.086770389	-0.638813268	-0.465272489	0.359866059	-	-6.362111331	-0.722112842	-0.381972915	72
27:6218530	ENSBTAG00000066082	6.360972102	1.62785829210109e-08	5.28967263694579e-05	1.395538184	0.246666667	NA	0.21939071	1.176147475	1.614928894	0.359783556	+	6.360972102	0.965532393	1.825543976	72
29:44726763	ENSBTAG00000005929	6.358959984	1.64156143010825e-08	5.32839829014277e-05	0.935990541	0.253333333	SPTBN2	0.147192394	0.788798148	1.083182935	0.359637823	+	6.358959984	0.64749345	1.224487633	72
16:58383358	ENSBTAG00000067191	6.353631809	1.67840254765578e-08	5.42633968744513e-05	0.555381803	0.146666667	NA	0.087411707	0.467970096	0.642793511	0.359251818	+	6.353631809	0.384054857	0.726708749	72
7:52368037	ENSBTAG00000062518	-6.350129585	1.70306341025828e-08	5.50011025092975e-05	-0.305122253	0.446666667	PCDHB15	0.048049768	-0.353172021	-0.257072485	0.358998018	-	-6.350129585	-0.399299798	-0.210944708	72
6:37296327	ENSBTAG00000005932	6.349184509	1.70977944638211e-08	5.517047633615e-05	0.922399911	0.146666667	FAM184B	0.145278486	0.777121426	1.067678397	0.35892952	+	6.349184509	0.637654079	1.207145743	72
24:40982564	ENSBTAG00000010356	6.349131525	1.71015674809226e-08	5.517047633615e-05	1.442473977	0.02	RAB12	0.227192329	1.215281648	1.669666305	0.35892568	+	6.349131525	0.997177012	1.887770941	72
5:100002437	ENSBTAG00000056579	-6.346213096	1.73106678918797e-08	5.57045283562619e-05	-0.844907224	0.26	NA	0.133135653	-0.978042877	-0.711771571	0.358714126	-	-6.346213096	-1.105853104	-0.583961344	72
5:113092322	ENSBTAG00000037632	-6.34123735	1.76730293479088e-08	5.67481923205828e-05	-0.494049782	0.313333333	NA	0.077910628	-0.57196041	-0.416139154	0.358353342	-	-6.34123735	-0.646754612	-0.341344952	72
23:27950114	ENSBTAG00000020116	6.33759088	1.79433486437891e-08	5.74307955047788e-05	0.624825219	0.446666667	NA	0.098590337	0.526234882	0.723415556	0.358088863	+	6.33759088	0.431588159	0.818062279	72
18:44870431	ENSBTAG00000002571	6.327008204	1.87512778313526e-08	5.9590609072735e-05	0.787871403	0.053333333	PDCD2L	0.124525112	0.663346291	0.912396514	0.35732093	+	6.327008204	0.543802184	1.031940621	72
4:9358016	ENSBTAG00000007442	-6.319958534	1.93093795998936e-08	6.10176599832949e-05	-0.966819036	0.026666667	AKAP9	0.152978699	-1.119797735	-0.813840337	0.356809063	-	-6.319958534	-1.266657286	-0.666980785	72
7:49349388	ENSBTAG00000007785	6.319661464	1.93332557199743e-08	6.10500093532907e-05	0.607367487	0.1	PKD2L2	0.096107599	0.511259889	0.703475086	0.356787488	+	6.319661464	0.418996594	0.795738381	72
19:50955206	ENSBTAG00000024929	6.31633374	1.96027189484971e-08	6.17831562014741e-05	2.61316242	0.113333333	PPP1R27	0.413715064	2.199447356	3.026877485	0.356545777	+	6.31633374	1.802280894	3.424043947	72
11:13743374	ENSBTAG00000009076	6.31334003	1.98483129073416e-08	6.245613856558e-05	0.786335073	0.146666667	ADD2	0.124551358	0.661783715	0.91088643	0.356328281	+	6.31334003	0.542214411	1.030455734	72
17:71951378	ENSBTAG00000023007	6.310531008	2.00815267508454e-08	6.30791265072416e-05	0.530738818	0.42	NA	0.08410367	0.446635148	0.614842488	0.356124163	+	6.310531008	0.365895625	0.695582012	72
6:44017939	ENSBTAG00000059056	6.308192757	2.02777246131806e-08	6.35838631640135e-05	1.338088431	0.173333333	NA	0.212119141	1.125969289	1.550207572	0.355954224	+	6.308192757	0.922334914	1.753841947	72
3:8442293	ENSBTAG00000017856	6.307063125	2.03731888558366e-08	6.38384852117239e-05	0.51761799	0.393333333	TSTD1	0.082069575	0.435548415	0.599687565	0.355872115	+	6.307063125	0.356761623	0.678474357	72
22:55075081	ENSBTAG00000005857	6.302375579	2.0774109552081e-08	6.46617291324093e-05	1.650126443	0.053333333	SLC6A1	0.261826104	1.388300339	1.911952547	0.355531328	+	6.302375579	1.13694728	2.163305607	72
9:9303899	ENSBTAG00000035054	6.300558868	2.09315838628425e-08	6.50192444061065e-05	1.367899402	0.186666667	COL9A1	0.21710763	1.150791773	1.585007032	0.355399224	+	6.300558868	0.942368448	1.793430357	72
2:122234179	ENSBTAG00000068438	6.299663127	2.10096621953788e-08	6.52165193160307e-05	0.515106202	0.34	NA	0.081767262	0.433338941	0.596873464	0.355334083	+	6.299663127	0.35484237	0.675370035	72
18:65571450	ENSBTAG00000062566	-6.296635893	2.12756762477814e-08	6.58368042815475e-05	-1.2640941	0.413333333	NA	0.200757058	-1.464851158	-1.063337041	0.355113905	-	-6.296635893	-1.657577934	-0.870610265	72
25:4103735	ENSBTAG00000008222	6.295973614	2.13343164078013e-08	6.59726556456583e-05	0.433618066	0.293333333	NA	0.068872281	0.364745785	0.502490348	0.35506573	+	6.295973614	0.298628395	0.568607738	72
15:50354741	ENSBTAG00000059960	6.293018592	2.15979199562961e-08	6.66294911612352e-05	0.790491106	0.093333333	OR51A57	0.125613979	0.664877127	0.916105085	0.354850751	+	6.293018592	0.544287707	1.036694505	72
26:41956826	ENSBTAG00000043090	6.291054237	2.17749333251435e-08	6.71033960181808e-05	0.611368628	0.086666667	U6	0.097180632	0.514187996	0.70854926	0.354707821	+	6.291054237	0.420894589	0.801842667	72
21:42979519	ENSBTAG00000017719	6.28754445	2.20947949695561e-08	6.79721159431076e-05	1.629238194	0.14	AKAP6	0.259121539	1.370116655	1.888359733	0.354452395	+	6.28754445	1.121359977	2.13711641	72
13:3360121	ENSBTAG00000019726	6.284324629	2.23923218352845e-08	6.86985613764724e-05	0.688068821	0.366666667	ANKEF1	0.1094897	0.578579121	0.797558522	0.354218019	+	6.284324629	0.473469008	0.902668634	72
1:67054991	ENSBTAG00000009933	6.282483124	2.25642661033807e-08	6.91313127463283e-05	1.072312204	0.086666667	DTX3L	0.170682863	0.901629342	1.242995067	0.35408395	+	6.282483124	0.737773793	1.406850615	72
24:22226545	ENSBTAG00000012307	6.279981912	2.2799904389086e-08	6.9686308113363e-05	1.351018302	0.18	DTNA	0.215130922	1.135887379	1.566149224	0.353901826	+	6.279981912	0.929361694	1.77267491	72
7:52297281	ENSBTAG00000053160	6.2792907	2.28654519972424e-08	6.98570275980994e-05	0.470660653	0.18	NA	0.07495443	0.395706223	0.545615083	0.35385149	+	6.2792907	0.323749971	0.617571335	72
19:26486299	ENSBTAG00000008593	6.276824812	2.31008163520557e-08	7.04616850135026e-05	0.732035988	0.18	INCA1	0.116625206	0.615410782	0.848661195	0.3536719	+	6.276824812	0.503450584	0.960621393	72
24:22534480	ENSBTAG00000058377	-6.2722892	2.35400150050486e-08	7.1576636374159e-05	-0.625397678	0.233333333	NA	0.099708043	-0.725105721	-0.525689636	0.353341497	-	-6.2722892	-0.820825442	-0.429969915	72
25:23452170	ENSBTAG00000053313	6.271707407	2.35969471084438e-08	7.17062282589344e-05	0.446767088	0.413333333	HS3ST4	0.071235321	0.375531767	0.518002408	0.353299108	+	6.271707407	0.307145859	0.586388316	72
4:112236093	ENSBTAG00000014768	6.270688216	2.36970103647499e-08	7.19858646213689e-05	0.47208666	0.04	ZNF786	0.075284665	0.396801995	0.547371324	0.353224847	+	6.270688216	0.324528717	0.619644603	72
8:714855	ENSBTAG00000001081	6.270365864	2.37287459179931e-08	7.20578184168823e-05	0.555238562	0.16	PALLD	0.088549628	0.466688934	0.643788189	0.353201359	+	6.270365864	0.381681292	0.728795832	72
11:72350337	ENSBTAG00000018267	6.264525204	2.43111056624967e-08	7.35518411401057e-05	4.350909315	0.066666667	TRIM54	0.694531377	3.656377938	5.045440692	0.352775688	+	6.264525204	2.989627817	5.712190814	72
5:102782439	ENSBTAG00000049861	6.2632335	2.44417978499466e-08	7.38474152485701e-05	0.590676819	0.2	WC1	0.094308606	0.496368213	0.684985425	0.352681526	+	6.2632335	0.405831952	0.775521686	72
19:50955206	ENSBTAG00000000044	6.262170292	2.45498931846947e-08	7.40303628665437e-05	2.118730902	0.113333333	MYADML2	0.338338117	1.780392785	2.457069018	0.352604015	+	6.262170292	1.455588193	2.78187361	72
11:86250296	ENSBTAG00000015402	-6.261396297	2.46288820965823e-08	7.42372803037839e-05	-0.647971414	0.486666667	GREB1	0.103486728	-0.751458142	-0.544484687	0.352547584	-	-6.261396297	-0.850805401	-0.445137428	72
13:43428837	ENSBTAG00000058874	6.261208451	2.46480904043146e-08	7.42657308711564e-05	0.60283285	0.38	NA	0.096280591	0.506552259	0.699113441	0.352533888	+	6.261208451	0.414122891	0.791542808	72
12:87091420	ENSBTAG00000057685	6.261141771	2.4654912288751e-08	7.42657308711564e-05	0.377872935	0.5	NA	0.060352081	0.317520854	0.438225016	0.352529027	+	6.261141771	0.259582856	0.496163014	72
18:62461222	ENSBTAG00000059862	6.260084355	2.4763345784493e-08	7.45128619539605e-05	1.29906303	0.053333333	NA	0.20751526	1.09154777	1.506578289	0.352451927	+	6.260084355	0.892333121	1.705792938	72
29:49644861	ENSBTAG00000047996	6.256389676	2.51459403373784e-08	7.55161268706229e-05	1.230713938	0.04	IFITM10	0.196713121	1.034000817	1.427427058	0.352182494	+	6.256389676	0.845156221	1.616271654	72
18:47074437	ENSBTAG00000060491	-6.254443827	2.5349786067656e-08	7.6000823465209e-05	-0.947223739	0.04	ZNF260	0.151448117	-1.098671856	-0.795775622	0.352040568	-	-6.254443827	-1.244062048	-0.65038543	72
23:4882315	ENSBTAG00000025718	6.253815361	2.54159725753987e-08	7.61227765858841e-05	0.711249913	0.36	HMGCLL1	0.113730558	0.597519354	0.824980471	0.351994725	+	6.253815361	0.488338018	0.934161807	72
15:53444497	ENSBTAG00000005259	6.252308114	2.55754058193629e-08	7.64979187219458e-05	3.589855214	0.106666667	UCP3	0.574164796	3.015690418	4.16402001	0.351884772	+	6.252308114	2.464492213	4.715218214	72
26:32832329	ENSBTAG00000006689	-6.248763728	2.59542364853121e-08	7.73153359915219e-05	-1.199607855	0.466666667	TECTB	0.19197523	-1.391583085	-1.007632625	0.351626169	-	-6.248763728	-1.575879306	-0.823336404	72
17:64080580	ENSBTAG00000018833	6.248701246	2.59609643697049e-08	7.73153359915219e-05	0.733676961	0.106666667	SVOP	0.117412712	0.616264249	0.851089673	0.35162161	+	6.248701246	0.503548045	0.963805877	72
4:9965574	ENSBTAG00000024431	6.246312643	2.62194579838647e-08	7.79813979993907e-05	0.278702742	0.38	PEX1	0.044618763	0.23408398	0.323321505	0.3514473	+	6.246312643	0.191249967	0.366155518	72
18:58801871	ENSBTAG00000063990	6.242450416	2.66428292130967e-08	7.90305324838666e-05	0.437695214	0.326666667	NA	0.07011593	0.367579284	0.507811144	0.351165394	+	6.242450416	0.300267992	0.575122436	72
18:4563638	ENSBTAG00000001010	6.240129829	2.69004566115135e-08	7.96627523703241e-05	0.636013689	0.5	ADAMTS18	0.10192315	0.534090539	0.737936839	0.350995979	+	6.240129829	0.436244315	0.835783063	72
13:11222155	ENSBTAG00000057314	6.22768572	2.83246408620443e-08	8.30419782010499e-05	0.535449089	0.2	NA	0.085978823	0.449470265	0.621427912	0.350087062	+	6.22768572	0.366930595	0.703967582	72
19:24717645	ENSBTAG00000016319	6.227025838	2.84022120765272e-08	8.32290148396365e-05	0.756623822	0.026666667	CYB5D2	0.121506453	0.635117369	0.878130275	0.350038844	+	6.227025838	0.518471174	0.99477647	72
21:35992503	ENSBTAG00000060440	6.220747321	2.91508734835463e-08	8.51719546742502e-05	0.572997051	0.18	NA	0.092110645	0.480886406	0.665107697	0.349579966	+	6.220747321	0.392460186	0.753533916	72
7:61579802	ENSBTAG00000020087	6.22025757	2.92100871089915e-08	8.52892910157676e-05	2.064039373	0.08	CAMK2A	0.331825387	1.732213987	2.39586476	0.349544164	+	6.22025757	1.413661615	2.714417131	72
10:54823611	ENSBTAG00000009151	6.218063975	2.94767693969736e-08	8.59558246148035e-05	0.99624868	0.08	PYGO1	0.160218467	0.836030212	1.156467147	0.349383792	+	6.218063975	0.682220484	1.310276876	72
1:129528580	ENSBTAG00000051936	6.215953222	2.97356556049909e-08	8.66542982312549e-05	1.579530621	0.04	NMNAT3	0.254109155	1.325421466	1.833639776	0.349229455	+	6.215953222	1.081476677	2.077584565	72
6:44017939	ENSBTAG00000062528	6.208849098	3.0623633447019e-08	8.87796091664443e-05	1.477839491	0.173333333	NA	0.238021486	1.239818005	1.715860977	0.348709854	+	6.208849098	1.011317378	1.944361604	72
15:22274308	ENSBTAG00000000440	6.207430624	3.08040542411417e-08	8.91871316668986e-05	2.23748965	0.026666667	HSPB2	0.360453428	1.877036222	2.597943078	0.348606078	+	6.207430624	1.53100093	2.94397837	72
7:57963257	ENSBTAG00000001862	6.204742256	3.11488892436624e-08	9.00399327235781e-05	0.794294998	0.366666667	PPP2R2B	0.128014181	0.666280817	0.922309179	0.34840937	+	6.204742256	0.543387203	1.045202793	72
18:62461222	ENSBTAG00000045854	6.203239685	3.13432848155967e-08	9.0514179296395e-05	1.342618542	0.053333333	NA	0.216438282	1.12618026	1.559056824	0.348299412	+	6.203239685	0.918399509	1.766837575	72
16:80270313	ENSBTAG00000033994	6.200780403	3.16640500049192e-08	9.12344823206271e-05	1.029522345	0.253333333	U2	0.166031093	0.863491252	1.195553437	0.348119419	+	6.200780403	0.704101403	1.354943286	72
21:20438543	ENSBTAG00000016158	6.200534449	3.16963081583883e-08	9.12492841612604e-05	1.275574783	0.44	ACAN	0.205720135	1.069854648	1.481294918	0.348101416	+	6.200534449	0.872363319	1.678786247	72
3:15821827	ENSBTAG00000067690	6.199837571	3.17878839092643e-08	9.14735238594921e-05	1.398570556	0.113333333	NA	0.225581806	1.17298875	1.624152362	0.348050407	+	6.199837571	0.956430216	1.840710896	72
15:35985789	ENSBTAG00000068173	6.197245409	3.21308210964756e-08	9.22823880263137e-05	1.594115724	0.046666667	NA	0.257229724	1.336886001	1.851345448	0.347860647	+	6.197245409	1.089945466	2.098285983	72
3:34607313	ENSBTAG00000007330	-6.19467178	3.24749292364411e-08	9.30915007779682e-05	-0.879074273	0.02	STXBP3	0.141908128	-1.020982401	-0.737166146	0.347672214	-	-6.19467178	-1.157214203	-0.600934343	72
1:151873481	ENSBTAG00000049122	6.18948127	3.3180064330751e-08	9.46581662992634e-05	1.440970993	0.153333333	COL6A5	0.232809654	1.208161339	1.673780647	0.347292087	+	6.18948127	0.984664071	1.897277915	72
27:34228252	ENSBTAG00000023146	-6.184694773	3.38437354716588e-08	9.63060069038232e-05	-0.519291026	0.42	ADAM32	0.083963889	-0.603254916	-0.435327137	0.346941438	-	-6.184694773	-0.683860249	-0.354721804	72
23:27940838	ENSBTAG00000054342	6.179319888	3.46046604846203e-08	9.81904005633083e-05	0.375180146	0.393333333	NA	0.060715443	0.314464703	0.43589559	0.346547559	+	6.179319888	0.256177877	0.494182415	72
2:107402895	ENSBTAG00000005353	6.177454072	3.48727446009241e-08	9.87632643638704e-05	4.197964482	0.066666667	DES	0.679562233	3.518402249	4.877526715	0.346410799	+	6.177454072	2.866022506	5.529906458	72
5:11340213	ENSBTAG00000069821	6.176109829	3.50671610999164e-08	9.91570278499818e-05	0.523745811	0.24	NA	0.084801894	0.438943917	0.608547705	0.346312259	+	6.176109829	0.357534099	0.689957523	72
13:17687674	ENSBTAG00000061002	6.175976931	3.5086440096397e-08	9.91802150948826e-05	0.807430695	0.466666667	NA	0.130737324	0.676693371	0.938168019	0.346302516	+	6.175976931	0.551185541	1.063675849	72
1:82501511	ENSBTAG00000019014	6.170047717	3.59573300070556e-08	0.000101258	0.388476426	0.273333333	MAGEF1	0.062961657	0.325514769	0.451438083	0.345867772	+	6.170047717	0.265071579	0.511881273	72
19:43016893	ENSBTAG00000069931	6.168873018	3.61323934154071e-08	0.000101687	1.628482517	0.026666667	NA	0.263983796	1.364498721	1.892466314	0.345781621	+	6.168873018	1.111074277	2.145890758	72
2:107402895	ENSBTAG00000046176	6.164665636	3.67663618633826e-08	0.000103309	2.223649308	0.066666667	SPEG	0.360708827	1.862940482	2.584358135	0.345473006	+	6.164665636	1.516660008	2.930638609	72
17:57811412	ENSBTAG00000068676	6.161242221	3.72903147715071e-08	0.000104546	0.627582215	0.126666667	NA	0.101859689	0.525722527	0.729441904	0.345221836	+	6.161242221	0.427937225	0.827227206	72
13:65864230	ENSBTAG00000022007	6.158131528	3.77728098764293e-08	0.000105574	1.712304804	0.02	SAMHD1	0.2780559	1.434248904	1.990360704	0.344993563	+	6.158131528	1.16731524	2.257294368	72
18:14594739	ENSBTAG00000033326	6.157641624	3.78493590987928e-08	0.000105739	0.850941094	0.06	DPEP1	0.138192696	0.712748399	0.98913379	0.344957609	+	6.157641624	0.580083411	1.121798778	72
13:53513767	ENSBTAG00000054594	6.156812253	3.79793015779049e-08	0.000106052	0.84968331	0.233333333	NA	0.13800702	0.71167629	0.98769033	0.344896738	+	6.156812253	0.579189552	1.120177069	72
18:55574653	ENSBTAG00000016125	6.154877395	3.82841659779196e-08	0.00010676	2.252907352	0.066666667	KCNA7	0.366036106	1.886871246	2.618943457	0.344754718	+	6.154877395	1.535476585	2.970338119	72
15:35041733	ENSBTAG00000016170	6.153728241	3.84663765431599e-08	0.000107144	1.750796752	0.153333333	KCNJ11	0.284509924	1.466286829	2.035306676	0.344670362	+	6.153728241	1.193157302	2.308436203	72
18:45698653	ENSBTAG00000057427	6.153052929	3.85738545988193e-08	0.000107294	0.509013308	0.2	NA	0.082725326	0.426287982	0.591738633	0.344620786	+	6.153052929	0.346871669	0.671154946	72
4:74409032	ENSBTAG00000015749	6.15112344	3.88825789084724e-08	0.000107934	1.776559523	0.106666667	STEAP1	0.288818708	1.487740815	2.06537823	0.344479128	+	6.15112344	1.210474855	2.34264419	72
5:109390735	ENSBTAG00000018530	6.148138129	3.93650625656618e-08	0.000109037	3.684206533	0.046666667	TUBA8	0.599239389	3.084967145	4.283445922	0.344259921	+	6.148138129	2.509697332	4.858715735	72
23:12932912	ENSBTAG00000018224	6.143372782	4.01475385078509e-08	0.000110827	0.742883989	0.18	GLP1R	0.120924452	0.621959537	0.863808441	0.343909925	+	6.143372782	0.505872063	0.979895916	72
21:28809833	ENSBTAG00000007651	-6.141066948	4.05316651812458e-08	0.00011175	-0.478002131	0.313333333	TARS3	0.077836984	-0.555839115	-0.400165147	0.343740535	-	-6.141066948	-0.63056262	-0.325441642	72
10:39981314	ENSBTAG00000058188	6.137477765	4.11368314686745e-08	0.000112931	1.016518026	0.24	MDGA2	0.165624718	0.850893308	1.182142745	0.343476819	+	6.137477765	0.691893578	1.341142474	72
1:148405495	ENSBTAG00000066642	-6.135870627	4.14106982574346e-08	0.000113613	-0.430223471	0.486666667	NA	0.070116125	-0.500339596	-0.360107346	0.343358716	-	-6.135870627	-0.567651076	-0.292795866	72
10:26736968	ENSBTAG00000012317	6.135748462	4.14315895620813e-08	0.000113636	1.187751852	0.213333333	NA	0.193578967	0.994172884	1.381330819	0.343349738	+	6.135748462	0.808337076	1.567166628	72
7:37978056	ENSBTAG00000025340	6.134055347	4.17222037406249e-08	0.000114222	1.674279922	0.02	CDHR2	0.272948291	1.401331631	1.947228213	0.343225303	+	6.134055347	1.139301272	2.209258572	72
9:23499576	ENSBTAG00000052055	6.132548634	4.19825184964688e-08	0.000114655	1.020699583	0.453333333	PRSS35	0.166439705	0.854259879	1.187139288	0.343114557	+	6.132548634	0.694477762	1.346921404	72
3:103321769	ENSBTAG00000058648	6.128860039	4.26265990708573e-08	0.000116131	0.999964207	0.04	NA	0.163156639	0.836807568	1.163120846	0.342843396	+	6.128860039	0.680177194	1.31975122	72
14:4248625	ENSBTAG00000058978	6.123896019	4.35088425270853e-08	0.000118103	0.835017431	0.26	COL22A1	0.136353953	0.698663478	0.971371384	0.342478378	+	6.123896019	0.567763683	1.102271179	72
22:17788024	ENSBTAG00000019772	6.118214227	4.45408434566791e-08	0.000120321	0.678513653	0.206666667	OXTR	0.110900604	0.567613049	0.789414257	0.342060447	+	6.118214227	0.461148469	0.895878837	72
1:84090026	ENSBTAG00000060511	6.115398305	4.50612461618977e-08	0.000121476	1.396384286	0.02	NA	0.228339058	1.168045228	1.624723343	0.341853265	+	6.115398305	0.948839733	1.843928838	72
20:28701345	ENSBTAG00000044010	6.113886766	4.53430658173073e-08	0.000122009	1.602846495	0.086666667	EMB	0.262164897	1.340681598	1.865011392	0.341742039	+	6.113886766	1.089003297	2.116689693	72
7:40873776	ENSBTAG00000062728	6.112813969	4.55441412282018e-08	0.000122374	1.071473257	0.08	GCSAML	0.175283145	0.896190112	1.246756402	0.341663091	+	6.112813969	0.727918293	1.415028222	72
18:65571450	ENSBTAG00000061810	-6.112701684	4.55652378836911e-08	0.000122386	-0.654847779	0.413333333	NA	0.107129026	-0.761976805	-0.547718753	0.341654828	-	-6.112701684	-0.864820671	-0.444874888	72
8:11573183	ENSBTAG00000003366	6.111101268	4.58669841376992e-08	0.000122951	1.760870678	0.04	RIGI	0.288142939	1.472727739	2.049013616	0.341537042	+	6.111101268	1.196110518	2.325630837	72
17:70886401	ENSBTAG00000039237	6.110964567	4.58928495486037e-08	0.000122951	0.416390231	0.18	NA	0.068138217	0.348252014	0.484528448	0.341526981	+	6.110964567	0.282839325	0.549941137	72
7:25498654	ENSBTAG00000060018	6.110866019	4.59115050443962e-08	0.000122951	0.621021627	0.133333333	NA	0.101625797	0.51939583	0.722647423	0.341519728	+	6.110866019	0.421835066	0.820208188	72
25:17142753	ENSBTAG00000002097	6.101509369	4.771733857921e-08	0.000126948	0.787984088	0.046666667	TMC5	0.129145764	0.658838324	0.917129852	0.340830873	+	6.101509369	0.534858391	1.041109785	72
4:9835970	ENSBTAG00000018363	6.10079859	4.78573558286688e-08	0.000127169	0.313092367	0.253333333	RBM48	0.051319899	0.261772468	0.364412266	0.340778528	+	6.10079859	0.212505365	0.413679369	72
14:41759201	ENSBTAG00000008150	6.100556145	4.7905208384748e-08	0.000127258	2.841843525	0.06	PKIA	0.465833517	2.376010008	3.307677042	0.340760673	+	6.100556145	1.928809832	3.754877218	72
13:11143152	ENSBTAG00000067257	-6.099833431	4.80481347093933e-08	0.000127595	-0.906340952	0.12	NA	0.148584541	-1.054925493	-0.757756411	0.340707447	-	-6.099833431	-1.197566653	-0.615115251	72
17:57811412	ENSBTAG00000002023	6.096842903	4.86440486537855e-08	0.00012903	1.355314593	0.126666667	NOS1	0.222297772	1.133016821	1.577612365	0.340487175	+	6.096842903	0.91961096	1.791018226	72
1:67054991	ENSBTAG00000016656	6.09401313	4.92146588787783e-08	0.000130265	1.050847868	0.086666667	PARP14	0.172439384	0.878408484	1.223287252	0.340278708	+	6.09401313	0.712866676	1.38882906	72
18:53572740	ENSBTAG00000018948	6.093109134	4.93983370639493e-08	0.000130607	1.310914612	0.233333333	HIF3A	0.215147076	1.095767536	1.526061688	0.340212104	+	6.093109134	0.889226344	1.732602881	72
6:43958839	ENSBTAG00000067543	6.092511031	4.95202348503573e-08	0.000130837	1.553720217	0.12	NA	0.255021322	1.298698895	1.808741539	0.340168036	+	6.092511031	1.053878426	2.053562008	72
4:9237627	ENSBTAG00000067216	-6.092053241	4.96137368360165e-08	0.00013102	-0.450820263	0.266666667	NA	0.074001366	-0.524821629	-0.376818897	0.340134304	-	-6.092053241	-0.595862941	-0.305777585	72
7:24369474	ENSBTAG00000055582	6.091316314	4.97646185035055e-08	0.00013134	0.673295944	0.253333333	NA	0.110533735	0.562762209	0.783829679	0.340080004	+	6.091316314	0.456649823	0.889942065	72
15:82032285	ENSBTAG00000060973	-6.088740538	5.02955687700831e-08	0.000132585	-0.592996763	0.446666667	NA	0.097392352	-0.690389115	-0.49560441	0.339890188	-	-6.088740538	-0.783885773	-0.402107752	72
7:62040459	ENSBTAG00000025136	6.086015738	5.08633367448691e-08	0.000133924	1.859785199	0.2	MYOZ3	0.30558337	1.554201829	2.165368569	0.339689359	+	6.086015738	1.260841794	2.458728604	72
15:37478987	ENSBTAG00000032782	6.085904293	5.08866929517417e-08	0.000133947	0.603192337	0.36	INSC	0.099113017	0.50407932	0.702305354	0.339681144	+	6.085904293	0.408930823	0.797453851	72
19:14819446	ENSBTAG00000025219	6.084247657	5.12351393004259e-08	0.000134705	0.61849792	0.146666667	NA	0.101655612	0.516842308	0.720153532	0.339559026	+	6.084247657	0.41925292	0.817742919	72
2:125175660	ENSBTAG00000068231	-6.083915536	5.13052788741202e-08	0.000134811	-0.459638835	0.36	NA	0.075549838	-0.535188673	-0.384088997	0.339534543	-	-6.083915536	-0.607716518	-0.311561152	72
13:53640217	ENSBTAG00000019984	-6.076565287	5.28820949012218e-08	0.000138345	-0.392836901	0.253333333	GINS1	0.064647853	-0.457484754	-0.328189048	0.338992571	-	-6.076565287	-0.519546694	-0.266127109	72
26:24815989	ENSBTAG00000003989	-6.072428838	5.37904467536372e-08	0.000140311	-0.473724205	0.186666667	NA	0.078012311	-0.551736516	-0.395711895	0.338687466	-	-6.072428838	-0.626628335	-0.320820076	72
5:10255058	ENSBTAG00000058919	6.071696306	5.39529091656236e-08	0.000140612	2.224171456	0.1	NA	0.366317968	1.857853487	2.590489424	0.338633427	+	6.071696306	1.506188238	2.942154674	72
27:29271246	ENSBTAG00000016411	6.068806332	5.45986009671823e-08	0.000142005	1.051337859	0.166666667	RNF122	0.17323635	0.878101509	1.224574209	0.33842021	+	6.068806332	0.711794612	1.390881105	72
7:62040459	ENSBTAG00000013744	6.064081348	5.56707789358643e-08	0.000144542	1.408396604	0.2	SYNPO	0.232252261	1.176144343	1.640648865	0.338071531	+	6.064081348	0.953182173	1.863611036	72
8:95573899	ENSBTAG00000034867	6.063532175	5.57967383498247e-08	0.00014482	0.880451548	0.2	TMEM38B	0.145204399	0.735247148	1.025655947	0.338030999	+	6.063532175	0.595850925	1.165052171	72
5:99656200	ENSBTAG00000046389	6.061598799	5.62424276811427e-08	0.000145815	0.359039425	0.44	NA	0.059231803	0.299807622	0.418271228	0.337888294	+	6.061598799	0.242945091	0.475133758	72
28:7760311	ENSBTAG00000065491	6.058866011	5.68784115859055e-08	0.000147165	2.029078871	0.026666667	NA	0.334894165	1.694184706	2.363973036	0.337686556	+	6.058866011	1.372686308	2.685471433	72
7:25619355	ENSBTAG00000015307	6.057939737	5.70955871600529e-08	0.000147642	1.212195472	0.333333333	FBN2	0.200100286	1.012095186	1.412295757	0.33761817	+	6.057939737	0.819998912	1.604392032	72
9:14670739	ENSBTAG00000020056	6.056703209	5.73867833660302e-08	0.000148224	2.079863896	0.1	COL12A1	0.343398681	1.736465215	2.423262578	0.337526873	+	6.056703209	1.406802481	2.752925312	72
6:89695322	ENSBTAG00000004237	6.054368514	5.79406025835525e-08	0.000149438	1.151570598	0.4	BTC	0.190204907	0.961365691	1.341775505	0.337354476	+	6.054368514	0.778768981	1.524372215	72
1:152651112	ENSBTAG00000060414	6.053434776	5.81635735878636e-08	0.000149847	1.682385495	0.053333333	NA	0.277922462	1.404463033	1.960307957	0.337285521	+	6.053434776	1.13765747	2.22711352	72
19:17705311	ENSBTAG00000018897	6.053325835	5.81896432907234e-08	0.000149865	0.382692724	0.1	PSMD11	0.063220242	0.319472482	0.445912966	0.337277475	+	6.053325835	0.25878105	0.506604398	72
15:82148366	ENSBTAG00000049829	-6.051234454	5.8692358304167e-08	0.000150986	-0.540155757	0.36	NA	0.08926373	-0.629419486	-0.450892027	0.337123016	-	-6.051234454	-0.715112667	-0.365198846	72
28:24664634	ENSBTAG00000017521	6.048824191	5.92770530596625e-08	0.000152271	0.978482256	0.073333333	ATOH7	0.161764043	0.816718213	1.140246299	0.336944982	+	6.048824191	0.661424732	1.29553978	72
2:122234179	ENSBTAG00000035081	6.047542904	5.95902153692274e-08	0.000152856	0.928696691	0.34	SERINC2	0.153565953	0.775130737	1.082262644	0.33685033	+	6.047542904	0.627707422	1.229685959	72
19:27395595	ENSBTAG00000005462	6.047106612	5.96972233373772e-08	0.000153087	1.530208943	0.02	FXR2	0.253048117	1.277160825	1.78325706	0.336818099	+	6.047106612	1.034234633	2.026183252	72
19:35987052	ENSBTAG00000000546	6.043430734	6.06063721262895e-08	0.00015493	0.948194648	0.146666667	TOB1	0.156896751	0.791297896	1.105091399	0.336546506	+	6.043430734	0.640677015	1.25571228	72
3:33760578	ENSBTAG00000037673	-6.04329803	6.06394483727437e-08	0.00015497	-0.894173355	0.493333333	GSTM5	0.147961155	-1.04213451	-0.7462122	0.3365367	-	-6.04329803	-1.184177218	-0.604169492	72
20:10141494	ENSBTAG00000000363	-6.042682515	6.07930977724696e-08	0.000155186	-0.568712197	0.053333333	BDP1	0.094115849	-0.662828046	-0.474596347	0.336491217	-	-6.042682515	-0.753179261	-0.384245132	72
4:72141436	ENSBTAG00000007136	6.036364182	6.23927548816277e-08	0.000158289	0.790445403	0.086666667	ADAM22	0.130947269	0.659498134	0.921392672	0.336024234	+	6.036364182	0.533788756	1.04710205	72
1:108826583	ENSBTAG00000009336	6.032912676	6.3284100766205e-08	0.000159958	1.431901556	0.026666667	LXN	0.237348298	1.194553258	1.669249854	0.335769064	+	6.032912676	0.966698892	1.89710422	72
13:64290401	ENSBTAG00000057912	6.029721979	6.4119285669834e-08	0.000161603	1.269635106	0.113333333	NA	0.210562794	1.059072312	1.4801979	0.335533132	+	6.029721979	0.85693203	1.682338182	72
16:68408247	ENSBTAG00000004407	-6.028113133	6.45445344807123e-08	0.000162629	-0.543648987	0.5	KCNK2	0.090185598	-0.633834585	-0.453463389	0.335414151	-	-6.028113133	-0.720412759	-0.366885215	72
7:22126766	ENSBTAG00000031209	6.026980191	6.48456645983153e-08	0.00016325	1.835839654	0.026666667	SLC22A4	0.304603565	1.531236089	2.140443219	0.335330359	+	6.026980191	1.238816666	2.432862642	72
5:47987960	ENSBTAG00000064503	-6.026664351	6.49298605487251e-08	0.00016337	-1.041816549	0.173333333	NA	0.172867857	-1.214684406	-0.868948692	0.335306999	-	-6.026664351	-1.380637548	-0.70299555	72
12:23445173	ENSBTAG00000017032	6.024557428	6.54942911872752e-08	0.000164374	2.056183026	0.08	FREM2	0.341300262	1.714882764	2.397483288	0.335151154	+	6.024557428	1.387234513	2.725131539	72
7:33266343	ENSBTAG00000065905	-6.021770699	6.62482942617338e-08	0.000165988	-0.49507952	0.293333333	NA	0.082214941	-0.57729446	-0.412864579	0.334944998	-	-6.021770699	-0.656220803	-0.333938236	72
23:19179495	ENSBTAG00000010244	6.021439726	6.6338413468146e-08	0.000166167	1.351394985	0.12	CLIC5	0.224430543	1.126964442	1.575825527	0.334920511	+	6.021439726	0.911511121	1.791278848	72
3:34049658	ENSBTAG00000015470	6.020407773	6.6620178441296e-08	0.000166779	2.716334932	0.073333333	SYPL2	0.451187865	2.265147066	3.167522797	0.334844159	+	6.020407773	1.832006716	3.600663148	72
13:74590791	ENSBTAG00000000959	6.019103624	6.69779568656377e-08	0.000167488	0.803131532	0.08	ZSWIM1	0.133430421	0.669701111	0.936561953	0.334747662	+	6.019103624	0.541607906	1.064655157	72
11:86419935	ENSBTAG00000005847	6.015259203	6.80437191887708e-08	0.000169631	0.873944917	0.04	ROCK2	0.14528799	0.728656927	1.019232906	0.334463164	+	6.015259203	0.589180457	1.158709376	72
10:30288963	ENSBTAG00000005714	6.014969303	6.81247624428503e-08	0.000169669	3.836214612	0.033333333	ACTC1	0.63777792	3.198436691	4.473992532	0.334441708	+	6.014969303	2.586169888	5.086259335	72
4:74409032	ENSBTAG00000003506	6.012319476	6.88699743374166e-08	0.000171119	1.986469112	0.106666667	STEAP2	0.330399793	1.656069319	2.316868906	0.334245574	+	6.012319476	1.338885517	2.634052707	72
26:14888663	ENSBTAG00000000442	-6.011652093	6.90589295137187e-08	0.000171446	-1.373931774	0.206666667	RBP4	0.228544792	-1.602476566	-1.145386983	0.334196171	-	-6.011652093	-1.821879566	-0.925983983	72
28:16739671	ENSBTAG00000019164	6.008735442	6.98907481450307e-08	0.000173319	1.502195072	0.026666667	RHOBTB1	0.250001866	1.252193206	1.752196938	0.333980246	+	6.008735442	1.012191415	1.992198729	72
6:6119648	ENSBTAG00000002574	6.008061922	7.00842369285396e-08	0.000173703	2.88366631	0.093333333	MYOZ2	0.479966143	2.403700167	3.363632454	0.333930379	+	6.008061922	1.942932669	3.824399951	72
6:111034535	ENSBTAG00000013569	6.007945703	7.0117677876938e-08	0.000173737	0.473541235	0.213333333	CD38	0.07881916	0.394722074	0.552360395	0.333921774	+	6.007945703	0.319055681	0.628026788	72
1:84090026	ENSBTAG00000063236	6.007082664	7.03665030627092e-08	0.000174306	1.18896932	0.02	NA	0.19792791	0.991041409	1.38689723	0.333857872	+	6.007082664	0.801030615	1.576908024	72
19:30346734	ENSBTAG00000022509	6.004869195	7.10086715295607e-08	0.000175702	1.691134893	0.04	DNAH9	0.281627266	1.409507627	1.972762159	0.333693966	+	6.004869195	1.139145452	2.243124334	72
17:71951378	ENSBTAG00000064597	6.003318545	7.14619906955958e-08	0.000176677	0.378804328	0.42	NA	0.063099155	0.315705173	0.441903483	0.333579129	+	6.003318545	0.255129984	0.502478672	72
4:62062181	ENSBTAG00000005785	6.000511891	7.22897783416082e-08	0.000178412	1.099609734	0.02	DPY19L1	0.183252655	0.916357079	1.282862389	0.333371251	+	6.000511891	0.740434531	1.458784937	72
10:47506194	ENSBTAG00000003667	5.997129626	7.32999359626478e-08	0.000180077	1.039722058	0.053333333	TLN2	0.173369949	0.866352109	1.213092007	0.333120696	+	5.997129626	0.699916957	1.379527158	72
29:50685391	ENSBTAG00000047914	5.996626469	7.34513978301156e-08	0.0001804	1.088545845	0.053333333	CDHR5	0.181526372	0.907019473	1.270072216	0.333083419	+	5.996626469	0.732754156	1.444337533	72
3:88930187	ENSBTAG00000013802	-5.995601032	7.37610360896486e-08	0.000181009	-0.773302152	0.173333333	DAB1	0.128978254	-0.902280406	-0.644323898	0.333007444	-	-5.995601032	-1.02609953	-0.520504775	72
3:66774549	ENSBTAG00000008921	5.99504671	7.39289544744046e-08	0.000181274	2.001673768	0.06	NEXN	0.333887935	1.667785833	2.335561703	0.332966373	+	5.99504671	1.347253415	2.656094121	72
17:10048691	ENSBTAG00000002531	5.993381983	7.44355176372162e-08	0.000182356	0.838226637	0.033333333	ARHGAP10	0.139858704	0.698367933	0.978085342	0.33284302	+	5.993381983	0.564103577	1.112349697	72
9:22101903	ENSBTAG00000039477	-5.992461007	7.47172358216375e-08	0.000182807	-0.357848427	0.433333333	TPBG	0.059716438	-0.417564865	-0.298131989	0.332774773	-	-5.992461007	-0.474892646	-0.240804208	72
1:83005532	ENSBTAG00000040304	-5.989121991	7.57474742026597e-08	0.000184973	-0.934591433	0.046666667	NA	0.156048154	-1.090639588	-0.778543279	0.332527312	-	-5.989121991	-1.240445816	-0.628737051	72
2:122234179	ENSBTAG00000039994	5.98838221	7.59776233084149e-08	0.000185434	0.420985462	0.34	NA	0.070300366	0.350685096	0.491285828	0.332472479	+	5.98838221	0.283196744	0.55877418	72
16:67467651	ENSBTAG00000060237	-5.988224884	7.60266573250477e-08	0.000185503	-0.566434817	0.053333333	TPR	0.09459144	-0.661026257	-0.471843377	0.332460818	-	-5.988224884	-0.75183404	-0.381035594	72
5:47008514	ENSBTAG00000033726	5.984405979	7.72265374458155e-08	0.00018772	0.631243462	0.18	GRIP1	0.10548139	0.525762072	0.736724852	0.332177722	+	5.984405979	0.424499937	0.837986986	72
1:93658842	ENSBTAG00000012401	5.983847666	7.74035172932259e-08	0.000187971	1.162205616	0.026666667	NA	0.194223797	0.967981819	1.356429413	0.332136329	+	5.983847666	0.781526973	1.542884258	72
13:10850665	ENSBTAG00000064758	-5.983020457	7.76664720647076e-08	0.000188426	-0.416720965	0.46	NA	0.0696506	-0.486371565	-0.347070365	0.332074998	-	-5.983020457	-0.553236141	-0.280205789	72
13:30123317	ENSBTAG00000007602	5.977493298	7.9446253114706e-08	0.000192067	1.999330813	0.033333333	ITGA8	0.334476463	1.664854351	2.333807276	0.331665133	+	5.977493298	1.343756947	2.65490468	72
19:50174206	ENSBTAG00000060577	5.977314544	7.95044810111137e-08	0.000192156	0.845598284	0.133333333	UTS2R	0.141467925	0.704130359	0.987066209	0.331651876	+	5.977314544	0.568321152	1.122875417	72
4:9813485	ENSBTAG00000061729	5.977063174	7.95864343297158e-08	0.00019225	0.438098804	0.233333333	NA	0.073296666	0.364802138	0.51139547	0.331633232	+	5.977063174	0.294437339	0.58176027	72
21:59978813	ENSBTAG00000012852	5.976802905	7.96713769411469e-08	0.000192404	0.421426212	0.066666667	DICER1	0.070510308	0.350915904	0.49193652	0.331613928	+	5.976802905	0.283226009	0.559626415	72
1:70608410	ENSBTAG00000062944	5.974243947	8.05113154271761e-08	0.000194013	0.898552704	0.066666667	NA	0.150404421	0.748148282	1.048957125	0.33142412	+	5.974243947	0.603760038	1.193345369	72
19:61203028	ENSBTAG00000002747	5.973152684	8.08721618488016e-08	0.000194778	0.67448144	0.02	ABCA5	0.112918835	0.561562605	0.787400274	0.331343169	+	5.973152684	0.453160524	0.895802355	72
18:62267446	ENSBTAG00000006419	5.969383117	8.21309776890408e-08	0.000197385	4.213607028	0.1	TNNT1	0.70586976	3.507737268	4.919476788	0.3310635	+	5.969383117	2.830102299	5.597111758	72
27:5960787	ENSBTAG00000058658	5.967555143	8.27483665114758e-08	0.000198816	0.508518346	0.146666667	NA	0.08521385	0.423304497	0.593732196	0.33092786	+	5.967555143	0.341499201	0.675537492	72
16:51503149	ENSBTAG00000014540	5.961600678	8.47914288555625e-08	0.000203016	1.838881995	0.173333333	PERM1	0.308454406	1.530427589	2.147336401	0.330485931	+	5.961600678	1.234311359	2.44345263	72
3:30627735	ENSBTAG00000014295	5.960089956	8.53176571294802e-08	0.000203939	1.098259166	0.02	CAPZA1	0.184268891	0.913990275	1.282528057	0.330373786	+	5.960089956	0.73709214	1.459426192	72
25:667334	ENSBTAG00000002484	-5.959971235	8.53591476345e-08	0.000203939	-0.213077839	0.493333333	CIAO3	0.035751488	-0.248829327	-0.177326351	0.330364972	-	-5.959971235	-0.283150755	-0.143004923	72
14:57822534	ENSBTAG00000018352	5.957670277	8.61672324867047e-08	0.000205495	1.488789426	0.22	ABRA	0.249894566	1.23889486	1.738683991	0.330194146	+	5.957670277	0.998996077	1.978582774	72
22:45444272	ENSBTAG00000010029	5.956550027	8.65633900573767e-08	0.000206101	0.594058554	0.38	ERC2	0.099731984	0.49432657	0.693790538	0.33011097	+	5.956550027	0.398583865	0.789533243	72
23:27846160	ENSBTAG00000010166	-5.955926292	8.67847430176652e-08	0.000206537	-0.751500969	0.1	NA	0.12617701	-0.877677978	-0.625323959	0.330064657	-	-5.955926292	-0.998807907	-0.50419403	72
17:57994506	ENSBTAG00000044078	5.952463441	8.80238584836053e-08	0.000208968	0.808386923	0.12	TESC	0.135807121	0.672579802	0.944194045	0.329807507	+	5.952463441	0.542204966	1.074568881	72
27:15692308	ENSBTAG00000017183	5.952353894	8.80633417728064e-08	0.000208968	4.05434951	0.053333333	PDLIM3	0.681133814	3.373215696	4.735483324	0.329799371	+	5.952353894	2.719327234	5.389371785	72
10:53686676	ENSBTAG00000066480	-5.952105305	8.81530037111997e-08	0.000209052	-1.042674074	0.02	NA	0.175177357	-1.217851431	-0.867496717	0.329780909	-	-5.952105305	-1.386021693	-0.699326455	72
22:59115550	ENSBTAG00000012159	5.951955374	8.82071248903259e-08	0.0002091	0.910665503	0.073333333	CNBP	0.153002744	0.757662759	1.063668247	0.329769774	+	5.951955374	0.610780125	1.210550881	72
20:6803167	ENSBTAG00000015512	5.949463207	8.9111557552367e-08	0.000211045	0.30204764	0.426666667	NA	0.050768889	0.251278751	0.35281653	0.329584672	+	5.949463207	0.202540617	0.401554663	72
28:15428546	ENSBTAG00000003189	5.948931102	8.9305847683789e-08	0.000211282	0.93830254	0.04	CCDC6	0.157726241	0.780576299	1.096028781	0.329545147	+	5.948931102	0.629159108	1.247445973	72
26:15813691	ENSBTAG00000011368	-5.946353108	9.02531044660715e-08	0.000213298	-1.016219655	0.02	NOC3L	0.170897967	-1.187117621	-0.845321688	0.329353639	-	-5.946353108	-1.351179669	-0.68125964	72
7:34135419	ENSBTAG00000067603	5.946142223	9.03310299769601e-08	0.000213425	0.768802804	0.066666667	NA	0.129294385	0.639508418	0.898097189	0.329337972	+	5.946142223	0.515385808	1.022219799	72
13:64290401	ENSBTAG00000057165	5.944250346	9.10330875008916e-08	0.000214801	0.982283346	0.113333333	NA	0.165249323	0.817034023	1.147532669	0.329197414	+	5.944250346	0.658394672	1.306172019	72
15:52712895	ENSBTAG00000038737	5.938005112	9.33891232565082e-08	0.00021955	0.909285756	0.06	P2RY6	0.153129837	0.756155919	1.062415593	0.328733321	+	5.938005112	0.609151275	1.209420237	72
9:48528048	ENSBTAG00000033153	5.935471661	9.4361961280706e-08	0.000221546	1.769381829	0.02	GRIK2	0.298102987	1.471278843	2.067484816	0.328545013	+	5.935471661	1.185099975	2.353663683	72
5:57446157	ENSBTAG00000062682	5.930203433	9.64171132862661e-08	0.000225779	1.639553219	0.04	NA	0.276475038	1.363078181	1.916028257	0.328153351	+	5.930203433	1.097662145	2.181444294	72
26:12549707	ENSBTAG00000002973	5.930121298	9.64495019978148e-08	0.000225796	0.388332639	0.106666667	RPP30	0.065484772	0.322847867	0.45381741	0.328147243	+	5.930121298	0.259982486	0.516682791	72
6:44017939	ENSBTAG00000070123	5.92827127	9.7181886085729e-08	0.000227154	0.751681583	0.173333333	U6	0.126796084	0.624885499	0.878477668	0.328009678	+	5.92827127	0.503161258	1.000201909	72
11:19049085	ENSBTAG00000009021	-5.925563057	9.82639239831743e-08	0.000229145	-0.184552706	0.373333333	FEZ2	0.031145176	-0.215697882	-0.153407529	0.327808276	-	-5.925563057	-0.245597251	-0.12350816	72
13:54464887	ENSBTAG00000001827	5.92186483	9.97607560157212e-08	0.000232151	0.505066853	0.073333333	GID8	0.08528848	0.419778372	0.590355333	0.327533202	+	5.92186483	0.337901431	0.672232275	72
1:135533297	ENSBTAG00000000905	5.918877668	1.00986213601909e-07	0.000234637	0.684040767	0.173333333	RAB6B	0.115569337	0.56847143	0.799610104	0.327310978	+	5.918877668	0.457524867	0.910556667	72
15:32206525	ENSBTAG00000014611	-5.917545461	1.01537522981979e-07	0.000235673	-0.812534877	0.193333333	SORL1	0.137309444	-0.949844321	-0.675225433	0.32721186	-	-5.917545461	-1.081661387	-0.543408367	72
13:62849209	ENSBTAG00000031354	5.913187152	1.03361983923501e-07	0.000239288	0.538154109	0.3	NA	0.091009145	0.447144964	0.629163255	0.326887548	+	5.913187152	0.359776184	0.716532035	72
6:40119401	ENSBTAG00000005108	-5.912181343	1.03787609666844e-07	0.000240087	-0.724298605	0.333333333	SLIT2	0.122509538	-0.846808143	-0.601789067	0.326812693	-	-5.912181343	-0.964417299	-0.48417991	72
19:20866180	ENSBTAG00000001120	5.909916877	1.04752203629193e-07	0.000241943	1.898229636	0.14	CORO6	0.321193965	1.577035671	2.219423601	0.326644151	+	5.909916877	1.268689464	2.527769808	72
3:11871534	ENSBTAG00000039993	5.909250953	1.05037548402402e-07	0.000242415	0.719003035	0.346666667	CD1D	0.121674141	0.597328894	0.840677176	0.326594583	+	5.909250953	0.480521718	0.957484352	72
26:45305141	ENSBTAG00000005791	-5.905689672	1.06576616924832e-07	0.000245208	-0.325026193	0.333333333	UROS	0.055036111	-0.380062304	-0.269990082	0.326329471	-	-5.905689672	-0.43289697	-0.217155415	72
25:26561465	ENSBTAG00000021218	5.905234762	1.06774811655185e-07	0.000245538	8.072020065	0.033333333	MYL11	1.366926192	6.705093873	9.438946257	0.326295603	+	5.905234762	5.392844729	10.7511954	72
5:82140465	ENSBTAG00000022083	-5.903801068	1.07401826002957e-07	0.000246663	-0.314789773	0.306666667	REP15	0.053319848	-0.368109621	-0.261469926	0.326188858	-	-5.903801068	-0.419296675	-0.210282872	72
25:37227114	ENSBTAG00000007118	-5.901996609	1.08196162090778e-07	0.000248232	-0.815006916	0.02	SMURF1	0.138090035	-0.95309695	-0.676916881	0.326054497	-	-5.901996609	-1.085663383	-0.544350448	72
16:915706	ENSBTAG00000059335	-5.901764581	1.08298722468335e-07	0.000248404	-2.192263853	0.24	NA	0.371459048	-2.563722902	-1.820804805	0.326037219	-	-5.901764581	-2.920323588	-1.464204119	72
18:55574653	ENSBTAG00000039958	5.897426306	1.10234094346985e-07	0.00025239	2.10873062	0.066666667	GYS1	0.357567948	1.751162672	2.466298567	0.325714134	+	5.897426306	1.407897443	2.809563797	72
7:24369474	ENSBTAG00000065370	5.895915182	1.10916219135975e-07	0.000253434	0.427032222	0.253333333	NA	0.072428488	0.354603734	0.49946071	0.325601579	+	5.895915182	0.285072385	0.568992058	72
1:45038877	ENSBTAG00000012140	5.894369141	1.11618419702277e-07	0.000254843	1.285775692	0.02	ADGRG7	0.218136269	1.067639423	1.503911961	0.325486414	+	5.894369141	0.858228605	1.713322779	72
18:64589617	ENSBTAG00000037375	5.89098356	1.13171495148623e-07	0.000257732	0.422589865	0.353333333	NA	0.071735027	0.350854838	0.494324892	0.32523419	+	5.89098356	0.281989212	0.563190518	72
2:89094888	ENSBTAG00000031579	-5.889616791	1.13804505725396e-07	0.000259041	-0.997427963	0.026666667	SGO2	0.169353627	-1.166781589	-0.828074336	0.325132354	-	-5.889616791	-1.329361071	-0.665494855	72
19:19818238	ENSBTAG00000008109	5.888307998	1.14413941794151e-07	0.00026023	0.640811218	0.253333333	TMEM97	0.108827734	0.531983484	0.749638953	0.325034831	+	5.888307998	0.427508859	0.854113578	72
15:22595225	ENSBTAG00000058572	5.885130577	1.15906941169127e-07	0.000262958	0.413116145	0.306666667	NA	0.070196598	0.342919547	0.483312744	0.324798042	+	5.885130577	0.275530813	0.550701478	72
4:81016745	ENSBTAG00000032121	-5.884484891	1.16212678392656e-07	0.000263518	-0.296156618	0.346666667	SUGCT	0.050328384	-0.346485003	-0.245828234	0.32474992	-	-5.884484891	-0.394800252	-0.197512984	72
29:42381990	ENSBTAG00000017181	5.880802924	1.17971397379732e-07	0.000266225	3.513536144	0.033333333	MACROD1	0.597458577	2.916077567	4.11099472	0.324475474	+	5.880802924	2.342517334	4.684554954	72
27:7227860	ENSBTAG00000033545	5.880562577	1.18087110252612e-07	0.000266419	1.234250114	0.233333333	EBD	0.209886401	1.024363713	1.444136514	0.324457558	+	5.880562577	0.822872768	1.645627459	72
17:3017338	ENSBTAG00000024545	-5.880074162	1.18322598789992e-07	0.000266869	-0.826801185	0.413333333	DCHS2	0.140610673	-0.967411857	-0.686190512	0.324421148	-	-5.880074162	-1.102398103	-0.551204266	72
18:55574653	ENSBTAG00000002853	5.878657443	1.19008293929958e-07	0.000267957	3.244068721	0.066666667	HRC	0.551838367	2.692230355	3.795907088	0.324315532	+	5.878657443	2.162465523	4.32567192	72
4:35536738	ENSBTAG00000024394	5.876624257	1.19999221925112e-07	0.000269781	0.702314274	0.173333333	SEMA3D	0.119509814	0.58280446	0.821824089	0.324163944	+	5.876624257	0.468075038	0.936553511	72
4:12673287	ENSBTAG00000034645	-5.873538834	1.21518569058487e-07	0.000272649	-0.881401818	0.5	PON3	0.150063163	-1.031464981	-0.731338655	0.323933876	-	-5.873538834	-1.175525618	-0.587278018	72
5:95113338	ENSBTAG00000019722	5.871486053	1.22539921041473e-07	0.000274498	0.458814698	0.22	GUCY2C	0.078142858	0.380671841	0.536957556	0.323780788	+	5.871486053	0.305654697	0.611974699	72
5:28145771	ENSBTAG00000021339	5.871450883	1.22557493400297e-07	0.000274498	0.628936044	0.333333333	SCN8A	0.107117654	0.52181839	0.736053698	0.323778165	+	5.871450883	0.418985442	0.838886646	72
1:87437498	ENSBTAG00000005946	5.87095346	1.22806291963664e-07	0.000274918	2.618039926	0.053333333	USP13	0.445930962	2.172108963	3.063970888	0.323741067	+	5.87095346	1.74401524	3.492064611	72
28:9801061	ENSBTAG00000022886	5.867095191	1.24753114345279e-07	0.000278371	1.260245046	0.053333333	RYR2	0.214798807	1.045446239	1.475043853	0.323453283	+	5.867095191	0.839239385	1.681250707	72
19:43334213	ENSBTAG00000057150	5.864825918	1.25912353174275e-07	0.000280259	1.30245017	0.453333333	U2	0.222078232	1.080371938	1.524528402	0.323283994	+	5.864825918	0.867176835	1.737723504	72
19:14819446	ENSBTAG00000061774	5.864738841	1.25957046914831e-07	0.000280259	0.651603557	0.146666667	NA	0.111105298	0.540498259	0.762708855	0.323277498	+	5.864738841	0.433837173	0.869369941	72
25:35473857	ENSBTAG00000000343	5.86237312	1.2717730548001e-07	0.000282443	0.400848488	0.266666667	ZNHIT1	0.068376488	0.332472	0.469224976	0.323100993	+	5.86237312	0.266830571	0.534866405	72
21:15917650	ENSBTAG00000027074	5.862238931	1.27246869723065e-07	0.000282519	1.536203815	0.026666667	SV2B	0.2620507	1.274153115	1.798254515	0.323090981	+	5.862238931	1.022584443	2.049823187	72
19:51237215	ENSBTAG00000024932	5.86115728	1.27808979015374e-07	0.000283252	1.516049277	0.026666667	FSCN2	0.258660398	1.257388879	1.774709676	0.323010272	+	5.86115728	1.009074896	2.023023658	72
12:17102736	ENSBTAG00000062101	5.860185341	1.283161642254e-07	0.000284197	0.330005798	0.406666667	NA	0.056313202	0.273692597	0.386319	0.322937746	+	5.860185341	0.219631923	0.440379673	72
16:80498244	ENSBTAG00000008756	5.859370094	1.28743114567612e-07	0.000284931	0.62123043	0.12	ELF3	0.106023416	0.515207015	0.727253846	0.32287691	+	5.859370094	0.413424536	0.829036325	72
29:12600851	ENSBTAG00000052429	-5.859041118	1.28915798685317e-07	0.000285242	-0.616752173	0.08	NA	0.105265036	-0.722017209	-0.511487137	0.32285236	-	-5.859041118	-0.823071643	-0.410432703	72
2:47896379	ENSBTAG00000063735	5.857953774	1.29488188831275e-07	0.000286134	0.331207747	0.3	NA	0.056539836	0.274667911	0.387747583	0.322771213	+	5.857953774	0.220389668	0.442025826	72
18:4858753	ENSBTAG00000062794	5.855949026	1.30550095860157e-07	0.000288004	0.99143025	0.053333333	NA	0.169303087	0.822127163	1.160733337	0.322621591	+	5.855949026	0.659596199	1.323264301	72
14:1211463	ENSBTAG00000026344	5.848445332	1.3460163591993e-07	0.000295486	2.622936607	0.02	MAFA	0.448484419	2.174452188	3.071421026	0.322061429	+	5.848445332	1.743907146	3.501966069	72
2:132542450	ENSBTAG00000046977	5.845455468	1.36250343019359e-07	0.000298155	0.667164541	0.213333333	PLA2G2D5	0.114133885	0.553030656	0.781298426	0.321838174	+	5.845455468	0.443462127	0.890866955	72
5:74583666	ENSBTAG00000012192	5.844985728	1.36511177983283e-07	0.000298507	0.596027999	0.373333333	NA	0.101972533	0.494055466	0.698000532	0.321803095	+	5.844985728	0.396161835	0.795894163	72
19:14218720	ENSBTAG00000025258	-5.843643616	1.37259140282181e-07	0.000299619	-1.089966772	0.266666667	NA	0.186521774	-1.276488545	-0.903444998	0.321702866	-	-5.843643616	-1.455549448	-0.724384095	72
11:96692619	ENSBTAG00000013314	-5.843593076	1.37287385359278e-07	0.000299619	-0.607235261	0.053333333	PBX3	0.103914707	-0.711149968	-0.503320554	0.321699091	-	-5.843593076	-0.810908086	-0.403562436	72
1:87713187	ENSBTAG00000058321	-5.843392799	1.37399368906991e-07	0.000299717	-0.340845697	0.4	NA	0.058330102	-0.399175799	-0.282515595	0.321684134	-	-5.843392799	-0.455172696	-0.226518697	72
26:23490877	ENSBTAG00000012857	-5.839120695	1.3980968574657e-07	0.000304085	-0.873795207	0.02	CNNM2	0.149644998	-1.023440206	-0.724150209	0.321365043	-	-5.839120695	-1.167099404	-0.58049101	72
7:31586409	ENSBTAG00000056298	5.837352033	1.40819736433549e-07	0.000305896	0.480741641	0.36	NA	0.082356116	0.398385525	0.563097757	0.32123292	+	5.837352033	0.319323654	0.642159628	72
4:36286820	ENSBTAG00000018133	5.837304223	1.40847139763447e-07	0.000305896	0.849544418	0.186666667	SEMA3A	0.145537115	0.704007303	0.995081533	0.321229348	+	5.837304223	0.564291672	1.134797164	72
13:53513550	ENSBTAG00000039520	-5.836586961	1.41258883659957e-07	0.000306451	-0.684067735	0.446666667	NA	0.117203383	-0.801271118	-0.566864353	0.321175763	-	-5.836586961	-0.913786366	-0.454349105	72
6:113924500	ENSBTAG00000027434	5.836015766	1.41587627785976e-07	0.000306848	0.608376302	0.273333333	SORCS2	0.104245144	0.504131158	0.712621446	0.321133089	+	5.836015766	0.40405582	0.812696784	72
5:113994000	ENSBTAG00000011275	5.836005165	1.41593736463011e-07	0.000306848	0.640441965	0.326666667	SCUBE1	0.109739787	0.530702178	0.750181752	0.321132297	+	5.836005165	0.425351982	0.855531948	72
17:5001763	ENSBTAG00000062751	5.834467686	1.42482407137901e-07	0.000308624	0.437633607	0.486666667	TMEM154	0.075008318	0.362625289	0.512641925	0.321017427	+	5.834467686	0.290617304	0.584649911	72
10:11053806	ENSBTAG00000012866	5.834266557	1.42599066991098e-07	0.000308737	2.688312549	0.126666667	THBS4	0.460779864	2.227532686	3.149092413	0.321002399	+	5.834266557	1.785184016	3.591441082	72
15:14504139	ENSBTAG00000016547	-5.834223275	1.42624184145229e-07	0.000308737	-0.796597712	0.026666667	CEP57	0.136538777	-0.933136489	-0.660058935	0.320999165	-	-5.834223275	-1.064213715	-0.528981709	72
2:106441855	ENSBTAG00000018543	5.83416688	1.42656917054307e-07	0.000308737	1.827187712	0.02	VIL1	0.313187427	1.514000285	2.140375138	0.320994951	+	5.83416688	1.213340356	2.441035068	72
2:115263729	ENSBTAG00000021310	5.832878801	1.43406575333184e-07	0.000310101	0.825956833	0.24	COL4A4	0.141603634	0.684353199	0.967560466	0.320898706	+	5.832878801	0.548413711	1.103499955	72
18:48077007	ENSBTAG00000023472	5.830155079	1.45004600565985e-07	0.000312801	1.577160036	0.02	PPP1R14A	0.270517682	1.306642354	1.847677718	0.32069517	+	5.830155079	1.04694538	2.107374692	72
19:29656784	ENSBTAG00000003958	-5.828300786	1.46102569061757e-07	0.000314638	-0.397414148	0.373333333	TMEM220	0.068186966	-0.465601114	-0.329227182	0.320556589	-	-5.828300786	-0.531060602	-0.263767695	72
29:28154370	ENSBTAG00000033464	5.81936765	1.51508137616349e-07	0.000324735	0.716097311	0.053333333	SPA17	0.123054145	0.593043166	0.839151456	0.319888793	+	5.81936765	0.474911187	0.957283435	72
10:54972336	ENSBTAG00000063650	-5.819354288	1.51516369421667e-07	0.000324735	-0.560859831	0.153333333	NA	0.096378362	-0.657238193	-0.46448147	0.319887794	-	-5.819354288	-0.74976142	-0.371958243	72
18:55574653	ENSBTAG00000052788	5.817377832	1.52738825399491e-07	0.000327042	1.058714822	0.066666667	SAXO3	0.181991759	0.876723063	1.24070658	0.319740006	+	5.817377832	0.702010975	1.415418669	72
4:56107197	ENSBTAG00000013050	5.816903484	1.5303365967384e-07	0.000327516	1.009454122	0.026666667	ZNF277	0.173538056	0.835916066	1.182992178	0.319704534	+	5.816903484	0.669319532	1.349588711	72
3:20936251	ENSBTAG00000068205	-5.815533899	1.53888089278787e-07	0.000329109	-0.59782267	0.3	NA	0.102797556	-0.700620226	-0.495025114	0.319602114	-	-5.815533899	-0.799305879	-0.396339461	72
22:18879808	ENSBTAG00000013047	5.814721473	1.54397152832415e-07	0.000330119	1.090431539	0.066666667	GRM7	0.187529453	0.902902085	1.277960992	0.319541355	+	5.814721473	0.72287381	1.457989267	72
23:14956693	ENSBTAG00000002919	5.814594771	1.54476693511068e-07	0.000330131	0.770259479	0.08	UNC5CL	0.132470019	0.63778946	0.902729498	0.319531879	+	5.814594771	0.510618242	1.029900716	72
16:50834615	ENSBTAG00000055416	5.813907631	1.54908769076272e-07	0.000330975	1.025343721	0.16	TMEM52	0.176360511	0.84898321	1.201704232	0.319480489	+	5.813907631	0.679677119	1.371010323	72
4:40398767	ENSBTAG00000014220	5.813073729	1.55434732122078e-07	0.000331941	0.544160791	0.493333333	NA	0.093609821	0.45055097	0.637770612	0.31941812	+	5.813073729	0.360685542	0.72763604	72
13:78434853	ENSBTAG00000060363	5.812828963	1.55589446392391e-07	0.000332113	0.865590374	0.106666667	NA	0.148910346	0.716680027	1.01450072	0.319399812	+	5.812828963	0.573726095	1.157454652	72
29:49644861	ENSBTAG00000048504	5.81126787	1.56579780141073e-07	0.000333829	1.796724037	0.04	PRR33	0.309179352	1.487544684	2.105903389	0.319283047	+	5.81126787	1.190732506	2.402715567	72
3:59613384	ENSBTAG00000024255	5.810808227	1.5687255479895e-07	0.000334214	1.40547603	0.006666667	UOX	0.241872727	1.163603304	1.647348757	0.319248665	+	5.810808227	0.931405486	1.879546575	72
28:35169488	ENSBTAG00000001656	5.806744435	1.59484641193761e-07	0.000338945	0.772356845	0.086666667	TMEM254	0.133010304	0.63934654	0.905367149	0.318944658	+	5.806744435	0.511656648	1.033057041	72
4:38495180	ENSBTAG00000020569	5.806397666	1.59709511647369e-07	0.000339289	2.034093868	0.033333333	CACNA2D1	0.350319421	1.683774447	2.384413289	0.318918714	+	5.806397666	1.347467803	2.720719933	72
19:27203617	ENSBTAG00000066924	5.805830911	1.6007771038695e-07	0.00033991	0.602543964	0.073333333	NA	0.103782555	0.49876141	0.706326519	0.31887631	+	5.805830911	0.399130157	0.805957772	72
6:31880705	ENSBTAG00000046413	5.805693853	1.60166877633259e-07	0.000340019	0.505113821	0.446666667	GRID2	0.087003179	0.418110642	0.592117	0.318866055	+	5.805693853	0.33458759	0.675640052	72
4:67497839	ENSBTAG00000018909	5.804670467	1.60834222032523e-07	0.000341193	1.034717993	0.166666667	CREB5	0.178256113	0.856461881	1.212974106	0.318789484	+	5.804670467	0.685336012	1.384099974	72
18:57640783	ENSBTAG00000019227	5.80414548	1.61177627195726e-07	0.00034184	0.608936902	0.293333333	NA	0.104914135	0.504022767	0.713851037	0.318750202	+	5.80414548	0.403305198	0.814568607	72
10:26625037	ENSBTAG00000068503	5.803981304	1.61285166514909e-07	0.000341987	0.564060386	0.473333333	NA	0.09718508	0.466875306	0.661245465	0.318737918	+	5.803981304	0.373577629	0.754543142	72
4:7621389	ENSBTAG00000008428	5.802266816	1.62412438983838e-07	0.000344052	0.491241356	0.32	UPP1	0.084663696	0.40657766	0.575905052	0.318609624	+	5.802266816	0.325300511	0.657182201	72
7:34135419	ENSBTAG00000056184	5.801470401	1.62938721316988e-07	0.000345085	1.222067514	0.066666667	NA	0.210647893	1.011419622	1.432715407	0.318550026	+	5.801470401	0.809197645	1.634937384	72
19:24197869	ENSBTAG00000015763	5.800152087	1.63813582869886e-07	0.000346446	0.49485435	0.28	SPATA22	0.085317478	0.409536871	0.580171828	0.318451367	+	5.800152087	0.327632092	0.662076607	72
22:51671682	ENSBTAG00000066471	5.798890966	1.64654826502854e-07	0.00034765	1.738539842	0.02	NA	0.299805575	1.438734266	2.038345417	0.318356983	+	5.798890966	1.150920914	2.326158769	72
26:670864	ENSBTAG00000020796	5.793749959	1.68128521840853e-07	0.00035365	0.851085899	0.246666667	UBE2D1	0.146897244	0.704188655	0.997983142	0.317972163	+	5.793749959	0.563167301	1.139004496	72
12:79120942	ENSBTAG00000014043	5.787087106	1.72738274679092e-07	0.00036173	0.77046626	0.04	ERCC5	0.133135418	0.637330843	0.903601678	0.317473291	+	5.787087106	0.509520841	1.03141168	72
21:8010480	ENSBTAG00000021531	5.785370463	1.7394601289874e-07	0.000363835	1.068662839	0.066666667	PGPEP1L	0.184718134	0.883944704	1.253380973	0.317344734	+	5.785370463	0.706615295	1.430710382	72
3:105798513	ENSBTAG00000020622	5.784904556	1.74275235410076e-07	0.000364268	0.901984759	0.093333333	COL9A2	0.155920422	0.746064337	1.05790518	0.317309841	+	5.784904556	0.596380732	1.207588785	72
5:118413396	ENSBTAG00000022986	5.784827422	1.74329799702469e-07	0.000364297	0.594663035	0.22	TAFA5	0.102797023	0.491866012	0.697460058	0.317304065	+	5.784827422	0.393180871	0.796145199	72
19:55849856	ENSBTAG00000011713	5.783642875	1.75169862798178e-07	0.000365711	1.414400313	0.026666667	NA	0.244551806	1.169848507	1.658952119	0.317215348	+	5.783642875	0.935078772	1.893721854	72
18:60098225	ENSBTAG00000047301	-5.783323149	1.75397291532526e-07	0.000366015	-0.395799051	0.253333333	NA	0.068437997	-0.464237048	-0.327361054	0.317191401	-	-5.783323149	-0.529937525	-0.261660577	72
29:25759219	ENSBTAG00000011869	5.783106951	1.75551242999882e-07	0.000366251	3.862725298	0.133333333	CSRP3	0.667932537	3.194792761	4.530657835	0.317175208	+	5.783106951	2.553577525	5.171873071	72
1:65434433	ENSBTAG00000016848	5.779653975	1.78028206750986e-07	0.000370383	0.855470642	0.026666667	GTF2E1	0.148014162	0.707456479	1.003484804	0.316916562	+	5.779653975	0.565362883	1.1455784	72
28:28231807	ENSBTAG00000008827	5.778237667	1.79054126992498e-07	0.000371913	0.750228896	0.433333333	SPOCK2	0.129836974	0.620391922	0.880065871	0.316810461	+	5.778237667	0.495748426	1.004709366	72
15:35985789	ENSBTAG00000044185	5.777826848	1.79352798360535e-07	0.00037236	1.676232894	0.046666667	SOX6	0.290114768	1.386118127	1.966347662	0.316779684	+	5.777826848	1.107607949	2.244857839	72
25:38279833	ENSBTAG00000009236	5.774535816	1.81763234978887e-07	0.000375969	0.603641606	0.073333333	DAGLB	0.104535087	0.499106519	0.708176694	0.316533109	+	5.774535816	0.398752835	0.808530378	72
7:34932067	ENSBTAG00000058387	-5.772782748	1.83060244079905e-07	0.000378215	-0.368725998	0.333333333	NA	0.063873181	-0.432599179	-0.304852817	0.316401748	-	-5.772782748	-0.493917433	-0.243534563	72
12:33302397	ENSBTAG00000018214	5.77175414	1.83825506352408e-07	0.000379184	1.664697391	0.246666667	SHISA2	0.288421397	1.376275994	1.953118788	0.316324668	+	5.77175414	1.099391453	2.230003329	72
25:36310550	ENSBTAG00000068331	5.76610661	1.88083720364125e-07	0.00038672	0.430820496	0.166666667	NA	0.074716013	0.356104483	0.505536508	0.315901395	+	5.76610661	0.28437711	0.577263881	72
24:8262583	ENSBTAG00000006726	-5.764503846	1.89309823205695e-07	0.000388794	-0.621784876	0.18	CCDC102B	0.107864422	-0.729649298	-0.513920454	0.315781251	-	-5.764503846	-0.833199144	-0.410370609	72
3:13524124	ENSBTAG00000055861	5.763072818	1.90411209924373e-07	0.000390698	0.500126348	0.273333333	NA	0.086781195	0.413345153	0.586907543	0.315673973	+	5.763072818	0.330035205	0.670217491	72
20:14102249	ENSBTAG00000016963	-5.762201574	1.9108485379045e-07	0.00039199	-0.599910326	0.433333333	ADAMTS6	0.104111305	-0.704021631	-0.495799021	0.315608656	-	-5.762201574	-0.803968483	-0.395852168	72
13:11900750	ENSBTAG00000008650	5.759157256	1.93457223936364e-07	0.00039595	1.122292295	0.12	CAMK1D	0.194870924	0.927421371	1.317163218	0.315380403	+	5.759157256	0.740345284	1.504239305	72
3:26048279	ENSBTAG00000001748	5.758147222	1.94250721464908e-07	0.00039712	1.387561487	0.04	TRIM45	0.240973604	1.146587883	1.628535091	0.315304668	+	5.758147222	0.915253224	1.85986975	72
13:11145715	ENSBTAG00000061117	-5.757260297	1.94950149374047e-07	0.000398246	-0.531529316	0.22	NA	0.092323308	-0.623852624	-0.439206008	0.31523816	-	-5.757260297	-0.712483	-0.350575632	72
4:44170477	ENSBTAG00000016324	5.757141105	1.95044332938316e-07	0.000398262	0.482122323	0.106666667	FBXL13	0.083743357	0.398378966	0.56586568	0.315229222	+	5.757141105	0.317985343	0.646259303	72
18:56404916	ENSBTAG00000002580	-5.756980166	1.9517157627306e-07	0.000398366	-1.114475849	0.293333333	MYH14	0.193586884	-1.308062732	-0.920888965	0.315217154	-	-5.756980166	-1.49390614	-0.735045557	72
3:54904415	ENSBTAG00000017670	5.75531428	1.96493492494546e-07	0.000400516	1.594431584	0.066666667	NA	0.277036406	1.317395178	1.87146799	0.315092226	+	5.75531428	1.051440228	2.13742294	72
22:53089191	ENSBTAG00000056962	5.752457258	1.98781191165814e-07	0.000404167	1.665050375	0.02	CCR2	0.289450282	1.375600093	1.954500657	0.31487795	+	5.752457258	1.097727822	2.232372927	72
23:45441446	ENSBTAG00000057667	-5.750408076	2.00438188778906e-07	0.000406704	-0.29847856	0.42	C6orf52	0.051905631	-0.350384192	-0.246572929	0.314724245	-	-5.750408076	-0.400213597	-0.196743523	72
20:37821431	ENSBTAG00000054657	-5.750275951	2.00545493769671e-07	0.00040683	-0.506515275	0.453333333	NA	0.088085386	-0.594600661	-0.41842989	0.314714334	-	-5.750275951	-0.679162632	-0.333867919	72
23:47841933	ENSBTAG00000015106	-5.748602471	2.01909512617379e-07	0.000409041	-0.792121336	0.493333333	DSP	0.137793723	-0.929915059	-0.654327613	0.314588799	-	-5.748602471	-1.062197033	-0.522045639	72
2:121195261	ENSBTAG00000012698	5.745987385	2.04059357581223e-07	0.000412929	0.498178155	0.026666667	HDAC1	0.086700182	0.411477972	0.584878337	0.31439261	+	5.745987385	0.328245797	0.668110512	72
1:37463490	ENSBTAG00000006811	5.745839643	2.04181487255402e-07	0.000412989	0.74203129	0.12	EPHA3	0.12914236	0.61288893	0.871173649	0.314381526	+	5.745839643	0.488912265	0.995150315	72
11:70963006	ENSBTAG00000053233	-5.744927275	2.04937284184294e-07	0.000414237	-0.62108304	0.046666667	TRMT61B	0.108109818	-0.729192857	-0.512973222	0.314313073	-	-5.744927275	-0.832978282	-0.409187797	72
2:124282992	ENSBTAG00000012848	5.742862444	2.06657975446475e-07	0.000417425	0.576896978	0.466666667	PTPRU	0.100454605	0.476442373	0.677351583	0.314158141	+	5.742862444	0.380005952	0.773788003	72
21:21085997	ENSBTAG00000006140	5.742234133	2.07184388917227e-07	0.000418213	0.775488905	0.326666667	PEX11A	0.135050032	0.640438873	0.910538938	0.314110994	+	5.742234133	0.510790842	1.040186969	72
12:73685665	ENSBTAG00000039065	5.741780154	2.07565566279778e-07	0.000418888	0.549772215	0.12	HS6ST3	0.095749437	0.454022778	0.645521651	0.314076928	+	5.741780154	0.362103319	0.73744111	72
5:112881735	ENSBTAG00000021173	-5.74078097	2.08406954794782e-07	0.000420301	-0.812574072	0.02	CCDC134	0.141544169	-0.954118241	-0.671029903	0.314001947	-	-5.74078097	-1.090000643	-0.535147501	72
7:53622316	ENSBTAG00000064840	5.733766572	2.14409049254602e-07	0.000430819	0.944005988	0.413333333	NA	0.164639766	0.779366221	1.108645754	0.313475479	+	5.733766572	0.621312046	1.266699929	72
18:51417031	ENSBTAG00000049346	5.732915621	2.15148688856414e-07	0.000431974	1.46961921	0.02	NA	0.256347609	1.213271602	1.725966819	0.313411599	+	5.732915621	0.967177897	1.972060524	72
24:57496391	ENSBTAG00000005412	5.73113762	2.16702244325884e-07	0.000434583	1.251147678	0.106666667	NEDD4L	0.218307038	1.03284064	1.469454716	0.313278119	+	5.73113762	0.823265883	1.679029472	72
16:30548843	ENSBTAG00000049714	5.730833212	2.16969332223971e-07	0.000434734	0.990560369	0.06	NA	0.172847531	0.817712838	1.163407899	0.313255266	+	5.730833212	0.651779209	1.329341529	72
1:152422499	ENSBTAG00000069025	5.729309483	2.18311140964209e-07	0.000436591	0.43820277	0.226666667	NA	0.076484395	0.361718375	0.514687165	0.313140865	+	5.729309483	0.288293355	0.588112184	72
16:35000786	ENSBTAG00000009396	5.729169546	2.18434779794714e-07	0.000436591	1.147861677	0.06	EXO1	0.200353937	0.94750774	1.348215615	0.313130358	+	5.729169546	0.75516796	1.540555395	72
22:56362159	ENSBTAG00000015273	5.728643758	2.18899949685573e-07	0.00043713	0.932338817	0.166666667	CAND2	0.162750357	0.76958846	1.095089174	0.31309088	+	5.728643758	0.613348117	1.251329517	72
22:39734447	ENSBTAG00000056159	-5.727090057	2.20280238568877e-07	0.000439396	-0.487735192	0.293333333	NA	0.085162829	-0.572898021	-0.402572363	0.312974218	-	-5.727090057	-0.654654337	-0.320816047	72
23:27690566	ENSBTAG00000063748	-5.7252613	2.21915883823665e-07	0.000442363	-0.24627426	0.3	NA	0.043015375	-0.289289635	-0.203258885	0.312836893	-	-5.7252613	-0.330584394	-0.161964126	72
5:74510525	ENSBTAG00000050417	5.724325908	2.22757123834156e-07	0.000443832	0.851960089	0.14	NA	0.148831514	0.703128576	1.000791603	0.312766648	+	5.724325908	0.560250323	1.143669856	72
29:49644861	ENSBTAG00000022158	5.723070369	2.23891232286687e-07	0.000445309	4.600598201	0.04	TNNT3	0.803868886	3.796729316	5.404467087	0.312672356	+	5.723070369	3.025015185	6.176181218	72
15:43883037	ENSBTAG00000060830	5.72212402	2.24749815846465e-07	0.00044662	0.396798907	0.326666667	NA	0.069344688	0.327454219	0.466143595	0.312601282	+	5.72212402	0.260883318	0.532714496	72
1:156895595	ENSBTAG00000066606	-5.720710045	2.26038709560689e-07	0.000448648	-0.537698689	0.393333333	NA	0.0939916	-0.631690289	-0.443707089	0.312495081	-	-5.720710045	-0.721922225	-0.353475153	72
5:32160410	ENSBTAG00000000289	5.71756755	2.28929373359857e-07	0.000453216	0.469167183	0.14	ASB8	0.08205713	0.387110053	0.551224313	0.312259031	+	5.71756755	0.308335209	0.629999158	72
24:41795138	ENSBTAG00000017279	5.716365273	2.30044917210174e-07	0.000455223	0.882815435	0.033333333	VAPA	0.154436498	0.728378937	1.037251934	0.312168713	+	5.716365273	0.580119899	1.185510972	72
25:1164895	ENSBTAG00000005148	5.714611392	2.31681889957407e-07	0.000457754	1.46967485	0.066666667	PTX4	0.257178441	1.212496409	1.726853292	0.312036949	+	5.714611392	0.965605106	1.973744595	72
3:103321769	ENSBTAG00000009617	5.714369077	2.31908954168584e-07	0.000458101	1.601823122	0.04	SLC2A1	0.280314957	1.321508165	1.882138079	0.312018744	+	5.714369077	1.052405806	2.151240438	72
5:57003823	ENSBTAG00000020459	-5.711213683	2.34885864525124e-07	0.000463249	-0.570859992	0.06	TIMELESS	0.099954234	-0.670814226	-0.470905757	0.31178166	-	-5.711213683	-0.766770291	-0.374949692	72
5:109563483	ENSBTAG00000060113	-5.710868456	2.3521384132746e-07	0.000463709	-0.351803548	0.093333333	NOL12	0.06160246	-0.413406009	-0.290201088	0.311755719	-	-5.710868456	-0.472544371	-0.231062726	72
12:24228105	ENSBTAG00000012409	5.709963775	2.36075461545367e-07	0.000465139	1.287269005	0.46	POSTN	0.225442587	1.061826418	1.512711592	0.311687737	+	5.709963775	0.845401535	1.729136476	72
5:48027486	ENSBTAG00000067128	-5.70772355	2.38222474540764e-07	0.000468608	-0.567302546	0.46	NA	0.099392085	-0.666694631	-0.46791046	0.311519387	-	-5.70772355	-0.762111033	-0.372494059	72
8:31642876	ENSBTAG00000064873	-5.707598464	2.38342921715507e-07	0.000468656	-0.612383281	0.413333333	NA	0.107292635	-0.719675916	-0.505090646	0.311509986	-	-5.707598464	-0.822676846	-0.402089716	72
1:74162990	ENSBTAG00000035844	5.707589273	2.38351773986232e-07	0.000468656	3.146331352	0.033333333	PLAAT1	0.551253989	2.595077364	3.697585341	0.311509296	+	5.707589273	2.065873535	4.22678917	72
16:35675263	ENSBTAG00000005410	-5.705277765	2.40588479425721e-07	0.000472734	-0.647026843	0.393333333	RGS7	0.113408474	-0.760435317	-0.533618369	0.31133557	-	-5.705277765	-0.869307451	-0.424746235	72
19:35571090	ENSBTAG00000004651	5.703420486	2.42400637321768e-07	0.000475365	0.472180229	0.46	NME1	0.082788956	0.389391273	0.554969185	0.311195971	+	5.703420486	0.309913875	0.634446583	72
5:85939980	ENSBTAG00000066159	5.702603563	2.43201969701202e-07	0.000476623	0.684234757	0.286666667	NA	0.11998638	0.564248377	0.804221137	0.311134564	+	5.702603563	0.449061453	0.919408062	72
2:27593480	ENSBTAG00000044179	-5.692755159	2.53070374679913e-07	0.000492405	-0.807932391	0.346666667	CERS6	0.141922912	-0.949855303	-0.666009479	0.310394113	-	-5.692755159	-1.086101299	-0.529763483	72
19:33561008	ENSBTAG00000000928	5.688629304	2.57320988591717e-07	0.00049959	1.245845167	0.026666667	SPECC1	0.219006214	1.026838953	1.464851381	0.310083818	+	5.688629304	0.816592988	1.675097347	72
1:90388045	ENSBTAG00000061962	5.687162798	2.58848729896536e-07	0.000502121	0.529707349	0.32	NA	0.09314088	0.436566468	0.622848229	0.309973513	+	5.687162798	0.347151223	0.712263474	72
21:29155877	ENSBTAG00000013593	5.684843562	2.61283077730583e-07	0.000506075	0.224058501	0.353333333	SNRPA1	0.03941331	0.184645191	0.263471811	0.309799055	+	5.684843562	0.146808414	0.301308588	72
15:42177473	ENSBTAG00000007129	5.684368462	2.61784536417532e-07	0.000506937	1.267958989	0.033333333	IRAG1	0.223060661	1.044898328	1.491019651	0.309763315	+	5.684368462	0.830760093	1.705157886	72
11:6885163	ENSBTAG00000068150	-5.683782463	2.62404353838426e-07	0.000507698	-0.71995146	0.046666667	NA	0.126667666	-0.846619126	-0.593283794	0.309719231	-	-5.683782463	-0.968220086	-0.471682834	72
17:13506704	ENSBTAG00000016071	5.682910001	2.63329847100718e-07	0.000509158	0.570663459	0.333333333	HHIP	0.100417473	0.470245986	0.671080931	0.309653596	+	5.682910001	0.373845213	0.767481705	72
14:36308216	ENSBTAG00000040496	-5.680309952	2.66107060224431e-07	0.000513198	-0.842431434	0.186666667	KCNB2	0.1483073	-0.990738734	-0.694124133	0.309457978	-	-5.680309952	-1.133113742	-0.551749125	72
11:70722277	ENSBTAG00000007378	5.679968958	2.66473424184298e-07	0.000513794	1.520712663	0.073333333	CLIP4	0.267732566	1.252980097	1.788445229	0.309432322	+	5.679968958	0.995956834	2.045468492	72
8:91218980	ENSBTAG00000015348	-5.679056067	2.67456682192148e-07	0.000515246	-0.758767575	0.02	ZNF189	0.133608044	-0.892375619	-0.62515953	0.309363633	-	-5.679056067	-1.020639342	-0.496895808	72
10:85073967	ENSBTAG00000009783	5.678712779	2.67827356129924e-07	0.000515738	0.900713394	0.033333333	NA	0.158612247	0.742101147	1.059325641	0.309337803	+	5.678712779	0.58983339	1.211593398	72
5:23938396	ENSBTAG00000011245	5.678474263	2.68085197703771e-07	0.000516124	1.432087886	0.026666667	PLXNC1	0.252195893	1.179891994	1.684283779	0.309319855	+	5.678474263	0.937783936	1.926391836	72
5:10255058	ENSBTAG00000057766	5.676545398	2.70179358356777e-07	0.000519373	2.055855332	0.1	NA	0.362166633	1.693688699	2.418021964	0.30917471	+	5.676545398	1.346008732	2.765701932	72
8:31642876	ENSBTAG00000020985	-5.673712902	2.73283841843293e-07	0.000524665	-0.810616879	0.413333333	TYRP1	0.142872382	-0.953489261	-0.667744496	0.308961547	-	-5.673712902	-1.090646748	-0.530587009	72
8:74388642	ENSBTAG00000009958	-5.672617401	2.74493943171328e-07	0.000526537	-0.99780753	0.02	TRIM35	0.175898965	-1.173706494	-0.821908565	0.308879096	-	-5.672617401	-1.342569501	-0.653045558	72
1:145931527	ENSBTAG00000055376	5.672039216	2.75134740353164e-07	0.000527255	0.9296183	0.06	NA	0.1638949	0.7657234	1.0935132	0.308835579	+	5.672039216	0.608384296	1.250852304	72
7:110370395	ENSBTAG00000035662	5.669372493	2.78109376185729e-07	0.000531309	0.570137892	0.266666667	CAMK4	0.10056455	0.469573342	0.670702442	0.308634854	+	5.669372493	0.373031375	0.76724441	72
4:36091155	ENSBTAG00000056095	5.66489507	2.83175227116668e-07	0.000538805	1.043324057	0.12	NA	0.184173589	0.859150468	1.227497646	0.308297788	+	5.66489507	0.682343822	1.404304292	72
8:113174633	ENSBTAG00000064111	5.664450409	2.83683263809022e-07	0.000539414	0.348975392	0.266666667	NA	0.061607988	0.287367404	0.41058338	0.308264309	+	5.664450409	0.228223736	0.469727048	72
9:25485673	ENSBTAG00000000919	5.66433765	2.83812236376968e-07	0.000539441	1.144767882	0.046666667	HEY2	0.202100926	0.942666956	1.346868807	0.30825582	+	5.66433765	0.748650068	1.540885696	72
3:42339987	ENSBTAG00000019026	5.662113865	2.8636761798278e-07	0.00054349	0.283914371	0.453333333	EXTL2	0.050142823	0.233771548	0.334057193	0.308088383	+	5.662113865	0.185634439	0.382194303	72
25:27676546	ENSBTAG00000031598	5.659939536	2.88888089303295e-07	0.000547809	0.873541537	0.146666667	NIPSNAP2	0.154337609	0.719203928	1.027879147	0.307924656	+	5.659939536	0.571039823	1.176043252	72
3:33234689	ENSBTAG00000001981	5.659722062	2.89141384296348e-07	0.000548174	1.89322743	0.033333333	SLC6A17	0.334508905	1.558718525	2.227736335	0.307908279	+	5.659722062	1.237589976	2.548864884	72
18:57464360	ENSBTAG00000009137	5.654007274	2.9587646331324e-07	0.000558694	0.54887315	0.366666667	NKG7	0.097076838	0.451796312	0.645949988	0.307477881	+	5.654007274	0.358602547	0.739143753	72
27:7759921	ENSBTAG00000068149	5.653477073	2.96509105214529e-07	0.000559653	2.391968481	0.04	NA	0.423096875	1.968871606	2.815065356	0.307437944	+	5.653477073	1.562698607	3.221238356	72
11:2100586	ENSBTAG00000065451	5.652779411	2.97343594483497e-07	0.000560517	0.345273943	0.366666667	NA	0.061080385	0.284193558	0.406354328	0.307385393	+	5.652779411	0.225556389	0.464991498	72
15:82000387	ENSBTAG00000038058	-5.652697095	2.97442207846307e-07	0.000560517	-1.022882881	0.386666667	NA	0.180954837	-1.203837717	-0.841928044	0.307379193	-	-5.652697095	-1.377554361	-0.6682114	72
22:32418138	ENSBTAG00000021508	5.652675871	2.97467638948236e-07	0.000560517	2.803485811	0.106666667	LMOD3	0.495957291	2.30752852	3.299443102	0.307377594	+	5.652675871	1.831409521	3.775562101	72
1:113476598	ENSBTAG00000013439	5.649622177	3.01149062843853e-07	0.000566024	0.59911869	0.093333333	ARHGEF26	0.106045798	0.493072892	0.705164488	0.307147557	+	5.649622177	0.391268927	0.806968453	72
9:32773864	ENSBTAG00000033657	5.649270801	3.01575539277725e-07	0.000566588	0.683328208	0.18	SLC35F1	0.120958657	0.562369551	0.804286865	0.307121086	+	5.649270801	0.446249241	0.920407175	72
7:11249437	ENSBTAG00000048525	5.649040456	3.01855438728472e-07	0.000566994	0.851551438	0.053333333	NA	0.150742669	0.700808768	1.002294107	0.307103733	+	5.649040456	0.556095806	1.14700707	72
26:14888663	ENSBTAG00000066109	-5.648979368	3.01929712118368e-07	0.000567015	-1.556626607	0.206666667	NA	0.275558912	-1.832185519	-1.281067696	0.307099131	-	-5.648979368	-2.096722075	-1.01653114	72
5:85168428	ENSBTAG00000013825	5.647421156	3.03830341447392e-07	0.000569579	0.541534311	0.286666667	BCAT1	0.095890548	0.445643762	0.637424859	0.306981736	+	5.647421156	0.353588836	0.729479785	72
2:134750199	ENSBTAG00000055853	-5.647390453	3.03867909583446e-07	0.000569579	-0.294002818	0.393333333	NA	0.052059942	-0.346062759	-0.241942876	0.306979422	-	-5.647390453	-0.396040303	-0.191965332	72
16:2852003	ENSBTAG00000045895	5.644784325	3.07073507743512e-07	0.000575015	0.511619628	0.38	NFASC	0.090635815	0.420983813	0.602255443	0.306783061	+	5.644784325	0.333973431	0.689265826	72
5:30540768	ENSBTAG00000016398	5.643930558	3.08130889332744e-07	0.000576604	0.547620985	0.106666667	DNAJC22	0.0970283	0.450592686	0.644649285	0.306718728	+	5.643930558	0.357445518	0.737796453	72
12:21909226	ENSBTAG00000015522	-5.643675247	3.0844778562609e-07	0.000576956	-0.611945749	0.46	MRPS31	0.108430362	-0.720376111	-0.503515387	0.30669949	-	-5.643675247	-0.824469259	-0.39942224	72
1:82841124	ENSBTAG00000040199	-5.642013398	3.1051836306734e-07	0.00057986	-0.312404173	0.186666667	POLR2H	0.055371044	-0.367775217	-0.257033129	0.30657426	-	-5.642013398	-0.42093142	-0.203876926	72
5:101810877	ENSBTAG00000064020	5.641407944	3.11276126222553e-07	0.000581154	1.148035952	0.38	NA	0.203501673	0.94453428	1.351537625	0.306528633	+	5.641407944	0.749172674	1.54689923	72
3:42554282	ENSBTAG00000007773	5.640050124	3.12982152575648e-07	0.00058373	0.868695645	0.286666667	VCAM1	0.154022682	0.714672963	1.022718326	0.306426305	+	5.640050124	0.566811189	1.170580101	72
14:31601269	ENSBTAG00000044080	-5.639005841	3.14300501918531e-07	0.000585579	-0.632507713	0.433333333	CPA6	0.112166529	-0.744674242	-0.520341184	0.306347602	-	-5.639005841	-0.85235411	-0.412661316	72
13:11164300	ENSBTAG00000065856	5.637527201	3.16176565298969e-07	0.000588217	0.517859283	0.24	NA	0.091859297	0.425999987	0.60971858	0.306236157	+	5.637527201	0.337815062	0.697903505	72
15:46271894	ENSBTAG00000037937	5.63708747	3.16736611358481e-07	0.000589105	1.077134718	0.073333333	NA	0.191080008	0.886054711	1.268214726	0.306203013	+	5.63708747	0.702617903	1.451651534	72
6:71789712	ENSBTAG00000010577	5.636834103	3.17059746377491e-07	0.000589493	0.779044843	0.02	NA	0.138206097	0.640838745	0.91725094	0.306183916	+	5.636834103	0.508160892	1.049928793	72
27:21167170	ENSBTAG00000022767	5.631990683	3.23299682123532e-07	0.000599228	0.749912379	0.086666667	NA	0.133152276	0.616760103	0.883064656	0.305818813	+	5.631990683	0.488933918	1.010890841	72
1:67054991	ENSBTAG00000021791	5.631628344	3.23771330083782e-07	0.000599978	0.977392357	0.086666667	PARP9	0.17355413	0.803838227	1.150946487	0.305791497	+	5.631628344	0.637226262	1.317558451	72
18:61580939	ENSBTAG00000063877	-5.630117386	3.25745425713147e-07	0.000603137	-0.364514657	0.353333333	NA	0.064743705	-0.429258361	-0.299770952	0.305677583	-	-5.630117386	-0.491412317	-0.237616996	72
8:31133246	ENSBTAG00000043961	5.628243268	3.28210478124849e-07	0.000606525	0.82010079	0.053333333	MPDZ	0.145711681	0.674389109	0.965812472	0.30553628	+	5.628243268	0.534505895	1.105695686	72
21:18875196	ENSBTAG00000047543	-5.619730653	3.39640542738247e-07	0.000623832	-0.524862585	0.493333333	NTRK3	0.093396395	-0.61825898	-0.43146619	0.304894324	-	-5.619730653	-0.70791952	-0.341805651	72
4:15311487	ENSBTAG00000004995	5.618785068	3.40934147630025e-07	0.00062531	0.217804911	0.493333333	C1GALT1	0.038763702	0.179041209	0.256568613	0.304823002	+	5.618785068	0.141828055	0.293781767	72
3:69645524	ENSBTAG00000001326	-5.618498924	3.41326561709551e-07	0.000625902	-0.450911593	0.26	SLC44A5	0.080254815	-0.531166409	-0.370656778	0.304801419	-	-5.618498924	-0.608211031	-0.293612155	72
2:63932992	ENSBTAG00000005238	-5.617845464	3.42224377791818e-07	0.000627291	-0.458801485	0.28	NCKAP5	0.081668584	-0.540470069	-0.3771329	0.304752129	-	-5.617845464	-0.618871909	-0.29873106	72
10:61734762	ENSBTAG00000002278	5.616982115	3.43414136077149e-07	0.000629214	1.058744644	0.3	FBN1	0.188489944	0.8702547	1.247234588	0.304687005	+	5.616982115	0.689304354	1.428184934	72
5:57446157	ENSBTAG00000007417	5.616505928	3.44072100586833e-07	0.000630291	1.409083238	0.04	GDF11	0.250882534	1.158200704	1.659965772	0.304651084	+	5.616505928	0.917353472	1.900813004	72
3:12025574	ENSBTAG00000067492	5.613962503	3.47607522446025e-07	0.000635597	0.422401937	0.06	NA	0.075241318	0.347160619	0.497643255	0.304459213	+	5.613962503	0.274928954	0.56987492	72
1:93244964	ENSBTAG00000031891	5.613907347	3.47684584436975e-07	0.000635608	0.493284785	0.253333333	NLGN1	0.087868352	0.405416434	0.581153137	0.304455052	+	5.613907347	0.321062816	0.665506755	72
2:34179870	ENSBTAG00000008142	5.613323598	3.48501224081174e-07	0.000636581	1.071961375	0.106666667	IFIH1	0.190967322	0.880994053	1.262928697	0.304411013	+	5.613323598	0.697665424	1.446257327	72
2:118397879	ENSBTAG00000009664	5.613027097	3.48916738947762e-07	0.00063708	0.950077721	0.04	NA	0.169262985	0.780814736	1.119340706	0.304388643	+	5.613027097	0.61832227	1.281833171	72
29:48552646	ENSBTAG00000022160	5.611856858	3.50561475380021e-07	0.00063959	0.603206284	0.033333333	NAP1L4	0.107487824	0.49571846	0.710694108	0.304300353	+	5.611856858	0.392530148	0.81388242	72
7:98360751	ENSBTAG00000061313	5.611746167	3.50717442350811e-07	0.000639715	0.514250637	0.206666667	NA	0.091638257	0.42261238	0.605888894	0.304292002	+	5.611746167	0.334639653	0.693861621	72
22:44328411	ENSBTAG00000019746	-5.611147652	3.51561957490713e-07	0.000640994	-1.022191728	0.02	CCDC66	0.182171597	-1.204363325	-0.840020131	0.304246844	-	-5.611147652	-1.379248058	-0.665135398	72
16:42970149	ENSBTAG00000019818	5.605917691	3.59027257656517e-07	0.000652215	1.874099162	0.033333333	CASZ1	0.334307292	1.53979187	2.208406453	0.303852204	+	5.605917691	1.218856869	2.529341454	72
1:71325552	ENSBTAG00000056494	-5.604149811	3.61585888872107e-07	0.000655532	-0.513525154	0.2	NA	0.091633017	-0.605158171	-0.421892138	0.303718785	-	-5.604149811	-0.693125868	-0.333924441	72
4:25088322	ENSBTAG00000034091	5.602679908	3.63726929975727e-07	0.000658348	1.306700302	0.02	LRRC72	0.233227727	1.073472575	1.53992803	0.303607848	+	5.602679908	0.849573957	1.763826648	72
18:62461222	ENSBTAG00000021647	5.602433231	3.64087457726709e-07	0.000658734	0.945542935	0.053333333	FCAR	0.16877362	0.776769315	1.114316555	0.30358923	+	5.602433231	0.614746641	1.27633923	72
9:94199946	ENSBTAG00000018464	5.60172262	3.65128010500939e-07	0.000660349	0.632788945	0.086666667	ZDHHC14	0.112963277	0.519825668	0.745752223	0.303535596	+	5.60172262	0.411380922	0.854196969	72
8:112754453	ENSBTAG00000020498	-5.600512168	3.66907235392327e-07	0.00066263	-0.21902661	0.393333333	ACP1	0.039108318	-0.258134927	-0.179918292	0.303444232	-	-5.600512168	-0.295678912	-0.142374307	72
24:28814145	ENSBTAG00000021190	-5.598918708	3.69262461021717e-07	0.000665809	-0.468297914	0.413333333	CDH2	0.083640778	-0.551938692	-0.384657137	0.303323953	-	-5.598918708	-0.632233838	-0.30436199	72
19:50693120	ENSBTAG00000017461	5.59847784	3.69916715624814e-07	0.000666689	2.473136302	0.02	SLC16A3	0.441751557	2.031384745	2.914887859	0.303290673	+	5.59847784	1.607303251	3.338969354	72
23:10458889	ENSBTAG00000040006	5.598303397	3.70175905676689e-07	0.000666919	0.635889119	0.033333333	SRSF3	0.113586041	0.522303078	0.74947516	0.303277505	+	5.598303397	0.413260479	0.85851776	72
29:12433879	ENSBTAG00000001391	5.59761949	3.7119379549892e-07	0.000668215	0.208338677	0.453333333	ANKRD42	0.037219157	0.171119521	0.245557834	0.303225878	+	5.59761949	0.13538913	0.281288225	72
10:33916164	ENSBTAG00000032518	5.596562801	3.72771935728915e-07	0.000670651	0.896426044	0.02	SPRED1	0.160174392	0.736251652	1.056600436	0.303146108	+	5.596562801	0.582484236	1.210367852	72
9:60696105	ENSBTAG00000018438	5.595709003	3.74051887792052e-07	0.000672413	1.7944521	0.06	RRAGD	0.320683599	1.473768501	2.115135699	0.303081652	+	5.595709003	1.165912247	2.422991954	72
9:103146548	ENSBTAG00000064633	5.594472419	3.75913361729913e-07	0.000674946	0.743542268	0.046666667	NA	0.132906593	0.610635675	0.876448861	0.302988294	+	5.594472419	0.483045346	1.00403919	72
7:43117784	ENSBTAG00000016072	5.590749201	3.81573320871856e-07	0.000681827	0.527590143	0.373333333	SHC2	0.094368415	0.433221727	0.621958558	0.302707178	+	5.590749201	0.342628049	0.712552237	72
19:54079920	ENSBTAG00000019069	5.589718629	3.83154750511051e-07	0.000684243	1.157648934	0.073333333	SYNGR2	0.207103257	0.950545677	1.364752191	0.302629359	+	5.589718629	0.75172655	1.563571318	72
17:69300896	ENSBTAG00000007424	-5.588410988	3.85170640998214e-07	0.000687569	-0.535642968	0.2	LIF	0.095848886	-0.631491854	-0.439794082	0.302530614	-	-5.588410988	-0.723506785	-0.347779152	72
3:117282447	ENSBTAG00000011534	5.586293703	3.88456867883858e-07	0.000691917	1.06682073	0.073333333	RAMP1	0.190971114	0.875849617	1.257791844	0.30237072	+	5.586293703	0.692517347	1.441124113	72
2:49157209	ENSBTAG00000059993	5.58439568	3.91426239596997e-07	0.000696237	0.711474893	0.086666667	NA	0.127404098	0.584070795	0.838878991	0.302227373	+	5.58439568	0.461762862	0.961186925	72
5:56364009	ENSBTAG00000014655	-5.583862882	3.92263789549176e-07	0.000697393	-0.669762899	0.133333333	MYO1A	0.119946158	-0.789709057	-0.549816741	0.302187132	-	-5.583862882	-0.904857368	-0.434668429	72
21:64559932	ENSBTAG00000025181	5.583833592	3.92309884278117e-07	0.000697393	0.662069023	0.366666667	CCDC85C	0.118568903	0.54350012	0.780637926	0.30218492	+	5.583833592	0.429673973	0.894464072	72
7:4879269	ENSBTAG00000053097	5.582003429	3.9520066749916e-07	0.000701835	0.963435371	0.1	NA	0.1725967	0.790838671	1.136032071	0.302046686	+	5.582003429	0.625145839	1.301724903	72
10:7960973	ENSBTAG00000034848	5.581540359	3.95935415998586e-07	0.000703	0.410355754	0.366666667	F2RL1	0.073520162	0.336835591	0.483875916	0.302011708	+	5.581540359	0.266256235	0.554455272	72
3:83308723	ENSBTAG00000014382	5.575588978	4.05499003500382e-07	0.000717278	0.878193929	0.2	KANK4	0.157506935	0.720686995	1.035700864	0.301562121	+	5.575588978	0.569480337	1.186907521	72
16:63394701	ENSBTAG00000067905	5.571856594	4.11612451454597e-07	0.000726656	0.547011088	0.133333333	NA	0.098173935	0.448837153	0.645185023	0.301280114	+	5.571856594	0.354590175	0.739432001	72
16:6200482	ENSBTAG00000065212	5.570089914	4.14537738103551e-07	0.000731531	0.571278612	0.246666667	NA	0.102561829	0.468716782	0.673840441	0.301146616	+	5.570089914	0.370257426	0.772299798	72
11:63469833	ENSBTAG00000016717	-5.56959533	4.15360336002288e-07	0.000732406	-0.263695857	0.333333333	CEP68	0.047345604	-0.311041461	-0.216350253	0.301109242	-	-5.56959533	-0.356493242	-0.170898472	72
5:95083323	ENSBTAG00000008351	5.56827723	4.17560474284409e-07	0.000735539	0.405677176	0.306666667	C5H12orf60	0.072855061	0.332822116	0.478532237	0.301009633	+	5.56827723	0.262881257	0.548473096	72
16:37382632	ENSBTAG00000007307	5.568235437	4.17630421448378e-07	0.000735539	0.907435463	0.493333333	SELE	0.162966432	0.744469031	1.070401896	0.301006474	+	5.568235437	0.588021256	1.226849671	72
8:44350724	ENSBTAG00000033190	5.567293454	4.19210041801346e-07	0.000737306	1.092922766	0.02	PGM5	0.196311327	0.896611439	1.289234093	0.300935285	+	5.567293454	0.708152565	1.477692967	72
12:78885084	ENSBTAG00000068851	-5.565086074	4.22934699999493e-07	0.000742981	-0.858658898	0.026666667	NA	0.154293911	-1.012952809	-0.704364987	0.300768456	-	-5.565086074	-1.161074964	-0.556242832	72
13:2552621	ENSBTAG00000007977	5.564955828	4.23155487234693e-07	0.000743223	1.213926746	0.086666667	LAMP5	0.218137715	0.995789032	1.432064461	0.300758612	+	5.564955828	0.786376826	1.641476667	72
12:26751983	ENSBTAG00000069225	5.564329835	4.24218230989678e-07	0.000744943	0.659367148	0.1	NA	0.118498933	0.540868215	0.777866081	0.300711299	+	5.564329835	0.427109239	0.891625057	72
10:15891148	ENSBTAG00000009030	5.557844574	4.35384007783706e-07	0.000760672	0.589201631	0.213333333	NOX5	0.106012614	0.483189017	0.695214245	0.300221066	+	5.557844574	0.381416908	0.796986355	72
10:45875143	ENSBTAG00000067944	-5.555151585	4.40105139081864e-07	0.000767871	-0.446743495	0.14	NA	0.080419677	-0.527163172	-0.366323819	0.300017465	-	-5.555151585	-0.604366062	-0.289120929	72
17:61378754	ENSBTAG00000037527	-5.554940522	4.40477280099285e-07	0.00076837	-1.252184003	0.133333333	NA	0.225418076	-1.477602079	-1.026765928	0.300001506	-	-5.554940522	-1.694003432	-0.810364575	72
18:35792448	ENSBTAG00000009639	5.551320287	4.46908834116087e-07	0.000778225	1.285390779	0.14	SMPD3	0.231546859	1.053843919	1.516937638	0.299727768	+	5.551320287	0.831558934	1.739222623	72
21:43146028	ENSBTAG00000055601	5.547595623	4.53622393006137e-07	0.000787465	0.824026148	0.293333333	NA	0.148537529	0.675488619	0.972563678	0.299446096	+	5.547595623	0.532892591	1.115159706	72
27:19396058	ENSBTAG00000016177	5.547006993	4.54692420475577e-07	0.000789169	0.634487939	0.486666667	FGL1	0.114383836	0.520104103	0.748871775	0.299401578	+	5.547006993	0.41029562	0.858680257	72
27:37300522	ENSBTAG00000000225	5.546566251	4.55495239549546e-07	0.000790256	0.864288547	0.04	POLB	0.155824073	0.708464473	1.02011262	0.299368244	+	5.546566251	0.558873363	1.169703731	72
1:130415731	ENSBTAG00000006909	5.544637213	4.59025467965067e-07	0.00079561	0.963448018	0.02	PIK3CB	0.173762138	0.78968588	1.137210157	0.299222344	+	5.544637213	0.622874227	1.304021809	72
1:82505706	ENSBTAG00000050833	5.544435146	4.59396813730883e-07	0.000795983	0.554888562	0.22	NA	0.100080269	0.454808293	0.654968831	0.29920706	+	5.544435146	0.358731234	0.75104589	72
1:70258442	ENSBTAG00000042610	-5.54318504	4.61700765486506e-07	0.000798855	-0.673579584	0.06	NA	0.121514902	-0.795094486	-0.552064683	0.299112504	-	-5.54318504	-0.911748791	-0.435410377	72
20:19212557	ENSBTAG00000000494	5.542002818	4.6389007042451e-07	0.000801868	1.510372439	0.046666667	PDE4D	0.272531879	1.23784056	1.782904317	0.299023078	+	5.542002818	0.976209957	2.044534921	72
2:13694074	ENSBTAG00000010977	5.541289362	4.65216228890575e-07	0.000803319	1.383073611	0.246666667	FRZB	0.249594187	1.133479424	1.632667797	0.298969109	+	5.541289362	0.893869005	1.872278217	72
2:132608709	ENSBTAG00000020499	5.540738092	4.66243474810335e-07	0.000804693	0.608923636	0.366666667	NA	0.109899372	0.499024264	0.718823008	0.298927408	+	5.540738092	0.393520867	0.824326405	72
1:90471679	ENSBTAG00000059887	-5.540554984	4.66585174616475e-07	0.000804817	-0.516988047	0.313333333	NA	0.093309795	-0.610297842	-0.423678253	0.298913556	-	-5.540554984	-0.699875245	-0.33410085	72
14:69376778	ENSBTAG00000055158	5.539897833	4.67813524269527e-07	0.000805985	1.051806401	0.06	TP53INP1	0.189860253	0.861946149	1.241666654	0.298863844	+	5.539897833	0.679680307	1.423932496	72
17:55658944	ENSBTAG00000008963	5.539513201	4.68533955843349e-07	0.00080678	0.642196688	0.206666667	CIT	0.115930167	0.526266522	0.758126855	0.298834747	+	5.539513201	0.414973562	0.869419815	72
27:42054935	ENSBTAG00000006680	5.538695844	4.70068526889621e-07	0.000809111	0.722405298	0.126666667	NKIRAS1	0.130428772	0.591976526	0.85283407	0.298772913	+	5.538695844	0.466764905	0.978045692	72
9:32044986	ENSBTAG00000015467	5.538288634	4.70834901378175e-07	0.000810119	1.218377517	0.08	FAM184A	0.219991697	0.99838582	1.438369214	0.298742106	+	5.538288634	0.78719379	1.649561244	72
8:59895143	ENSBTAG00000011442	5.536315232	4.74566324732421e-07	0.000815598	0.577617624	0.06	SPAG8	0.104332503	0.473285121	0.681950127	0.298592806	+	5.536315232	0.373125919	0.78210933	72
26:18485876	ENSBTAG00000043991	5.532541435	4.81783272380269e-07	0.000826191	1.137767471	0.04	SLIT1	0.205650059	0.932117413	1.34341753	0.298307267	+	5.532541435	0.734693356	1.540841586	72
14:16236896	ENSBTAG00000016194	5.532029568	4.82770442351876e-07	0.000827157	1.788675558	0.066666667	FBXO32	0.323330802	1.465344756	2.11200636	0.298268534	+	5.532029568	1.154947186	2.42240393	72
1:135604126	ENSBTAG00000023411	5.531954688	4.82915019660669e-07	0.000827247	0.477970871	0.12	INHCA	0.086401805	0.391569066	0.564372676	0.298262868	+	5.531954688	0.308623333	0.647318409	72
23:27644671	ENSBTAG00000014492	-5.530571452	4.85593441522319e-07	0.00083104	-0.323257539	0.406666667	NFKBIL1	0.058449211	-0.38170675	-0.264808327	0.298158196	-	-5.530571452	-0.437817992	-0.208697085	72
2:100911769	ENSBTAG00000037804	5.529416804	4.87840429273378e-07	0.000834407	0.713584413	0.113333333	IKZF2	0.129052383	0.584532031	0.842636796	0.298070817	+	5.529416804	0.460641743	0.966527083	72
9:53188141	ENSBTAG00000020410	-5.528637164	4.89363422044205e-07	0.000836213	-0.907463381	0.02	UFL1	0.164138712	-1.071602092	-0.743324669	0.298011816	-	-5.528637164	-1.229175255	-0.585751506	72
27:6678055	ENSBTAG00000048737	5.52749938	4.91594437393489e-07	0.000839241	0.525764704	0.2	NA	0.095118003	0.430646701	0.620882707	0.297925708	+	5.52749938	0.339333418	0.712195991	72
19:26486299	ENSBTAG00000008590	5.527381617	4.91825922432672e-07	0.000839241	0.404733155	0.18	SPAG7	0.073223306	0.331509849	0.477956461	0.297916795	+	5.527381617	0.261215475	0.548250834	72
1:83320651	ENSBTAG00000014459	5.527374054	4.91840792290928e-07	0.000839241	0.379721938	0.28	MAP6D1	0.068698433	0.311023505	0.448420372	0.297916223	+	5.527374054	0.245073009	0.514370868	72
21:44802345	ENSBTAG00000013981	5.527371065	4.91846669064679e-07	0.000839241	1.013818446	0.02	SPTSSA	0.183417837	0.830400609	1.197236283	0.297915996	+	5.527371065	0.654319485	1.373317407	72
7:21381706	ENSBTAG00000001647	5.525799315	4.94946660590269e-07	0.000843018	0.241786317	0.486666667	PLEKHJ1	0.043755899	0.198030418	0.285542216	0.29779704	+	5.525799315	0.156024755	0.32754788	72
7:24369474	ENSBTAG00000055421	5.524697834	4.97130584205619e-07	0.000845772	0.336009424	0.253333333	NA	0.060819512	0.275189912	0.396828936	0.297713671	+	5.524697834	0.216803181	0.455215667	72
21:55009616	ENSBTAG00000032059	5.524263342	4.9799466445213e-07	0.00084692	0.782944003	0.32	TGM5	0.141728219	0.641215784	0.924672222	0.297680784	+	5.524263342	0.505156695	1.060731312	72
22:59024980	ENSBTAG00000065693	-5.524185605	4.98149416355352e-07	0.000847023	-0.410685657	-0.02	NA	0.074343204	-0.48502886	-0.336342453	0.2976749	-	-5.524185605	-0.556398336	-0.264972977	72
5:116522475	ENSBTAG00000008066	5.521703175	5.03116197570012e-07	0.000853199	0.405001813	0.233333333	NA	0.073347263	0.33165455	0.478349075	0.297486996	+	5.521703175	0.261241178	0.548762447	72
13:74590791	ENSBTAG00000000960	5.521285508	5.03956633026331e-07	0.000854463	0.839886233	0.08	SPATA25	0.152117878	0.687768355	0.992004111	0.297455379	+	5.521285508	0.541735193	1.138037273	72
21:22175739	ENSBTAG00000047955	5.520186875	5.06173916142926e-07	0.00085741	1.368660715	0.026666667	ZNF774	0.247937388	1.120723327	1.616598102	0.297372213	+	5.520186875	0.882703434	1.854617995	72
6:36331205	ENSBTAG00000020538	5.51714862	5.12355892184469e-07	0.000864936	1.203290566	0.046666667	HERC5	0.218100082	0.985190484	1.421390648	0.297142202	+	5.51714862	0.775814406	1.630766727	72
2:126915423	ENSBTAG00000026638	5.516964212	5.12733492867513e-07	0.00086541	1.183751906	0.053333333	CATSPER4	0.214565812	0.969186094	1.398317719	0.297128241	+	5.516964212	0.763202915	1.604300898	72
16:63480974	ENSBTAG00000021432	5.516520505	5.13643164308784e-07	0.000866619	1.223936358	0.02	TEDDM1	0.221867454	1.002068904	1.445803812	0.297094648	+	5.516520505	0.789076149	1.658796568	72
5:1200953	ENSBTAG00000013256	5.516216327	5.1426769625562e-07	0.000867346	0.636390482	0.473333333	LGR5	0.115367209	0.521023273	0.751757691	0.297071618	+	5.516216327	0.410270752	0.862510212	72
23:27571114	ENSBTAG00000000582	5.514605352	5.17587797747777e-07	0.000872327	0.825125092	0.026666667	NA	0.149625411	0.675499681	0.974750503	0.296949645	+	5.514605352	0.531859287	1.118390898	72
8:88734502	ENSBTAG00000001941	5.51317507	5.2055317443845e-07	0.00087679	2.080956475	0.033333333	SEMA4D	0.37745155	1.703504925	2.458408025	0.296841348	+	5.51317507	1.341151437	2.820761513	72
18:62351167	ENSBTAG00000040559	5.513041849	5.20830229663516e-07	0.000877092	0.442773592	0.393333333	PTPRH	0.080313846	0.362459746	0.523087437	0.296831261	+	5.513041849	0.285358454	0.600188729	72
1:3527422	ENSBTAG00000020762	5.512125654	5.22739537250033e-07	0.000879498	0.465905695	0.326666667	HUNK	0.08452378	0.381381915	0.550429475	0.296761886	+	5.512125654	0.300239087	0.631572304	72
23:29831850	ENSBTAG00000047585	5.511811239	5.23396348765795e-07	0.000880419	0.42041738	0.2	OR2AD1B	0.076275722	0.344141658	0.496693101	0.296738078	+	5.511811239	0.270916965	0.569917794	72
13:56650457	ENSBTAG00000003608	5.509581605	5.28077407918872e-07	0.000887127	0.60726876	0.106666667	SYCP2	0.110220486	0.497048274	0.717489245	0.296569237	+	5.509581605	0.391236608	0.823300912	72
4:47158595	ENSBTAG00000021365	-5.508297211	5.30792636313518e-07	0.000890852	-0.344918786	0.42	CDHR3	0.062618042	-0.407536828	-0.282300744	0.29647197	-	-5.508297211	-0.467650148	-0.222187423	72
22:51319162	ENSBTAG00000006752	5.507497322	5.32490549887749e-07	0.0008932	3.00460711	0.026666667	PFKFB4	0.545548538	2.459058573	3.550155648	0.296411393	+	5.507497322	1.935331977	4.073882244	72
12:16835993	ENSBTAG00000013498	5.504981415	5.37865952325775e-07	0.000901034	0.697348466	0.153333333	HTR2A	0.126675898	0.570672568	0.824024365	0.296220845	+	5.504981415	0.449063706	0.945633227	72
2:129166350	ENSBTAG00000055446	5.504807055	5.38240456519157e-07	0.000901279	0.773978898	0.086666667	NA	0.14060055	0.633378348	0.914579447	0.296207639	+	5.504807055	0.49840182	1.049555975	72
7:72009487	ENSBTAG00000012184	5.504738999	5.38386700442508e-07	0.000901279	0.561274339	0.2	NA	0.101962026	0.459312314	0.663236365	0.296202485	+	5.504738999	0.361428769	0.76111991	72
3:28650660	ENSBTAG00000000678	5.504102186	5.39757044175336e-07	0.000903188	0.745378212	0.093333333	CSDE1	0.135422306	0.609955906	0.880800519	0.296154251	+	5.504102186	0.479950492	1.010805933	72
4:99491580	ENSBTAG00000003864	5.503132296	5.41850726244534e-07	0.000905993	0.610522703	0.18	SLC13A4	0.110940946	0.499581757	0.721463649	0.296080788	+	5.503132296	0.393078449	0.827966957	72
11:86419935	ENSBTAG00000068064	5.500000774	5.48665378566401e-07	0.000914846	1.060559836	0.04	NA	0.192829034	0.867730802	1.25338887	0.295843579	+	5.500000774	0.68261493	1.438504743	72
17:73068152	ENSBTAG00000046677	5.499819151	5.49063194670343e-07	0.000915339	0.770924516	0.4	RTN4R	0.140172703	0.630751813	0.911097219	0.295829821	+	5.499819151	0.496186018	1.045663014	72
1:63846975	ENSBTAG00000045704	5.49858516	5.51773575419519e-07	0.000919344	0.702202649	0.166666667	IGSF11	0.12770606	0.574496588	0.829908709	0.29573634	+	5.49858516	0.45189877	0.952506527	72
2:135507812	ENSBTAG00000003403	5.49816021	5.52709994081408e-07	0.000920561	1.959381715	0.033333333	PADI2	0.356370429	1.603011285	2.315752144	0.295704147	+	5.49816021	1.260895673	2.657867756	72
5:25589749	ENSBTAG00000019686	5.496472688	5.56444069269547e-07	0.000924888	0.584636663	0.32	NCKAP1L	0.106365791	0.478270873	0.691002454	0.295576301	+	5.496472688	0.376159714	0.793113613	72
7:5794665	ENSBTAG00000004200	-5.49621191	5.5702331978168e-07	0.000925507	-0.336451745	0.373333333	GTPBP3	0.061215206	-0.397666952	-0.275236539	0.295556544	-	-5.49621191	-0.456433549	-0.216469941	72
13:21423148	ENSBTAG00000009475	5.494546106	5.6073747974326e-07	0.000930987	0.751849806	0.226666667	PLXDC2	0.136835653	0.615014153	0.88868546	0.295430336	+	5.494546106	0.483651926	1.020047687	72
14:81867418	ENSBTAG00000006770	5.492083576	5.66272738648337e-07	0.000939696	0.54535085	0.033333333	MTBP	0.099297624	0.446053226	0.644648474	0.295243751	+	5.492083576	0.350727507	0.739974193	72
11:21168351	ENSBTAG00000012984	5.491872859	5.66748877392255e-07	0.00094027	0.675159672	0.02	NA	0.122937965	0.552221707	0.798097637	0.295227784	+	5.491872859	0.434201261	0.916118083	72
11:102296090	ENSBTAG00000007235	5.490164891	5.70622775925904e-07	0.00094547	0.614660243	0.333333333	NTNG2	0.111956609	0.502703634	0.726616851	0.295098362	+	5.490164891	0.395225289	0.834095196	72
6:33733970	ENSBTAG00000019808	-5.490066171	5.70847480855788e-07	0.000945668	-0.266360748	0.1	CCSER1	0.048516856	-0.314877604	-0.217843893	0.295090882	-	-5.490066171	-0.361453786	-0.171267711	72
1:69066282	ENSBTAG00000060164	-5.489063401	5.73134907973996e-07	0.000948534	-0.938576486	0.053333333	NA	0.17099028	-1.109566766	-0.767586207	0.295014893	-	-5.489063401	-1.273717435	-0.603435538	72
13:43872813	ENSBTAG00000038260	5.487305992	5.77165518907761e-07	0.000953664	1.287050973	0.026666667	AKR1E2	0.234550611	1.052500362	1.521601584	0.294881712	+	5.487305992	0.827331776	1.746770171	72
4:94845330	ENSBTAG00000061568	-5.486631	5.78721013727935e-07	0.000955705	-0.856629175	0.026666667	NA	0.156130269	-1.012759444	-0.700498906	0.294830558	-	-5.486631	-1.162644502	-0.550613847	72
2:118330749	ENSBTAG00000069893	5.48624079	5.79622117245629e-07	0.000956633	0.597869428	0.36	NA	0.108976155	0.488893273	0.706845583	0.294800985	+	5.48624079	0.384276164	0.811462692	72
12:23284263	ENSBTAG00000063001	5.485417526	5.81527794444157e-07	0.000958042	0.965900117	0.08	NA	0.176085068	0.789815049	1.141985185	0.294738591	+	5.485417526	0.620773384	1.31102685	72
29:42319469	ENSBTAG00000059381	5.484914076	5.82696209994866e-07	0.000959791	1.764222824	0.02	NA	0.321650039	1.442572786	2.085872863	0.294700435	+	5.484914076	1.133788749	2.3946569	72
27:19911838	ENSBTAG00000018036	5.483512842	5.85960387463533e-07	0.000964103	0.809341045	0.026666667	CNOT7	0.147595359	0.661745686	0.956936403	0.294594232	+	5.483512842	0.520054142	1.098627948	72
18:57639251	ENSBTAG00000050510	5.483144599	5.86821190673127e-07	0.000964987	0.48090959	0.393333333	NA	0.087706895	0.393202695	0.568616485	0.294566321	+	5.483144599	0.309004075	0.652815105	72
1:68028315	ENSBTAG00000014567	5.481855321	5.89844816510549e-07	0.000969069	1.083317052	0.06	MYLK	0.197618687	0.885698365	1.280935739	0.294468599	+	5.481855321	0.695984425	1.470649679	72
1:80407838	ENSBTAG00000056500	5.481369064	5.90989164541456e-07	0.000970593	1.91699736	0.393333333	NA	0.349729664	1.567267696	2.266727023	0.294431741	+	5.481369064	1.231527219	2.6024675	72
22:52976596	ENSBTAG00000001292	5.479395645	5.95655841135548e-07	0.000976964	1.315278921	0.08	LTF	0.240040874	1.075238047	1.555319795	0.294282153	+	5.479395645	0.844798808	1.785759035	72
7:80574700	ENSBTAG00000007632	5.478884443	5.96870614349595e-07	0.000978278	0.3212661	0.326666667	FAM151B	0.058637137	0.262628962	0.379903237	0.294243401	+	5.478884443	0.20633731	0.436194889	72
11:86114516	ENSBTAG00000007689	5.478609074	5.97525983698334e-07	0.000979173	1.791461208	0.426666667	LPIN1	0.326991976	1.464469232	2.118453185	0.294222527	+	5.478609074	1.150556935	2.432365482	72
10:20876906	ENSBTAG00000002715	5.476084792	6.03566791391527e-07	0.000987082	0.254748004	0.126666667	GMPR2	0.046520098	0.208227905	0.301268102	0.294031163	+	5.476084792	0.163568611	0.345927397	72
11:6888128	ENSBTAG00000069961	5.475970345	6.03842090738847e-07	0.000987174	0.601752002	0.106666667	NA	0.109889566	0.491862436	0.711641567	0.294022487	+	5.475970345	0.386368454	0.81713555	72
21:26127220	ENSBTAG00000069493	5.475130506	6.05866089241675e-07	0.000989579	0.634576476	0.18	NA	0.115901616	0.518674859	0.750478092	0.293958816	+	5.475130506	0.407409308	0.861743644	72
12:25373990	ENSBTAG00000053984	5.473456406	6.09920570511407e-07	0.000994387	0.795290709	0.166666667	NA	0.145299542	0.649991167	0.940590251	0.293831891	+	5.473456406	0.510503606	1.080077811	72
1:153918697	ENSBTAG00000009942	5.472740435	6.11662708386187e-07	0.000996139	1.435107206	0.02	PLCL2	0.262228261	1.172878946	1.697335467	0.293777607	+	5.472740435	0.921139815	1.949074598	72
7:3265449	ENSBTAG00000069387	5.472389702	6.12517915001865e-07	0.000996807	1.947867492	0.02	NA	0.355944587	1.591922905	2.303812079	0.293751014	+	5.472389702	1.250216102	2.645518882	72
10:10771261	ENSBTAG00000006823	5.471472315	6.1476038532823e-07	0.000999003	2.62625197	0.133333333	CMYA5	0.479989995	2.146261975	3.106241965	0.293681456	+	5.471472315	1.68547158	3.567032361	72
17:46180315	ENSBTAG00000055033	5.470742535	6.16550032576837e-07	0.001001548	0.897642419	0.02	RAN	0.164080545	0.733561874	1.061722965	0.293626121	+	5.470742535	0.57604455	1.219240288	72
5:116593210	ENSBTAG00000003017	5.470368991	6.1746805996362e-07	0.001002857	0.253975915	0.433333333	TTC38	0.046427566	0.20754835	0.300403481	0.293597797	+	5.470368991	0.162977887	0.344973944	72
7:2284076	ENSBTAG00000002281	-5.464393529	6.32337553948983e-07	0.001020711	-0.724000189	0.02	ZNF354C	0.132494152	-0.856494342	-0.591506037	0.293144658	-	-5.464393529	-0.983688728	-0.464311651	72
18:59133269	ENSBTAG00000069303	-5.46212596	6.38071942432403e-07	0.001028299	-0.754418906	0.026666667	NA	0.138118182	-0.892537087	-0.616300724	0.292972679	-	-5.46212596	-1.025130542	-0.48370727	72
26:11135753	ENSBTAG00000056213	5.460862326	6.41289673311465e-07	0.001032184	0.758970226	0.26	NA	0.138983585	0.61998664	0.897953811	0.292876835	+	5.460862326	0.486562398	1.031378053	72
18:10635337	ENSBTAG00000049788	5.458808604	6.46553367011019e-07	0.001038229	1.175713262	0.02	WFDC1	0.215379096	0.960334166	1.391092358	0.292721058	+	5.458808604	0.753570234	1.597856291	72
1:90388045	ENSBTAG00000059507	5.458667917	6.46915498887168e-07	0.001038438	0.480416839	0.32	NA	0.088009904	0.392406935	0.568426743	0.292710386	+	5.458667917	0.307917427	0.65291625	72
10:59999993	ENSBTAG00000009911	5.457955368	6.48752687730829e-07	0.001040455	0.925338116	0.106666667	HDC	0.169539334	0.755798782	1.094877449	0.292656336	+	5.457955368	0.593041022	1.257635209	72
26:11145922	ENSBTAG00000004662	5.457369141	6.50268020002508e-07	0.001042138	0.821797164	0.28	SLC16A12	0.150584859	0.671212304	0.972382023	0.292611867	+	5.457369141	0.52665084	1.116943488	72
18:62013197	ENSBTAG00000030885	-5.45636114	6.52881737519744e-07	0.001045017	-0.378860255	0.013333333	SSC5D	0.0694346	-0.448294855	-0.309425654	0.292535402	-	-5.45636114	-0.514952071	-0.242768438	72
11:10743741	ENSBTAG00000015441	5.455363647	6.55478379507985e-07	0.001048237	1.845961286	0.053333333	ACTG2	0.338375479	1.507585808	2.184336765	0.292459731	+	5.455363647	1.182745348	2.509177225	72
6:22825926	ENSBTAG00000015297	5.449284028	6.71525676864907e-07	0.001068555	1.129040765	0.02	BANK1	0.207190662	0.921850103	1.336231427	0.291998476	+	5.449284028	0.722947068	1.535134463	72
13:76870432	ENSBTAG00000015609	5.449046581	6.72160202257712e-07	0.001069044	0.529350424	0.08	PREX1	0.097145513	0.432204911	0.626495937	0.29198046	+	5.449046581	0.338945219	0.719755629	72
26:47519262	ENSBTAG00000002444	5.449033787	6.7219440776071e-07	0.001069044	1.071435601	0.12	MKI67	0.196628548	0.874807053	1.268064149	0.291979489	+	5.449033787	0.686043647	1.456827554	72
11:19741203	ENSBTAG00000039770	-5.44811344	6.7465953220392e-07	0.001072207	-0.95755769	0.02	CEBPZ	0.175759499	-1.133317189	-0.78179819	0.291909655	-	-5.44811344	-1.302046308	-0.613069071	72
13:83254545	ENSBTAG00000017524	5.443743665	6.86485698731446e-07	0.001087896	1.58421819	0.06	CBLN4	0.291016309	1.293201881	1.8752345	0.291578059	+	5.443743665	1.013826224	2.154610157	72
18:2823418	ENSBTAG00000063191	5.443644681	6.86755931859179e-07	0.001087955	1.457097986	0.1	CHST6	0.267669562	1.189428425	1.724767548	0.291570547	+	5.443644681	0.932465645	1.981730327	72
7:20849951	ENSBTAG00000008397	5.442430298	6.90079813405069e-07	0.001092061	0.280734783	0.313333333	ZNF555	0.051582614	0.229152168	0.332317397	0.291478387	+	5.442430298	0.179632859	0.381836707	72
4:69472120	ENSBTAG00000062695	5.441621274	6.9230296364947e-07	0.001094805	0.299696368	0.426666667	NA	0.05507483	0.244621537	0.354771198	0.291416988	+	5.441621274	0.1917497	0.407643035	72
12:1706817	ENSBTAG00000009308	-5.441168625	6.93549886988392e-07	0.00109639	-0.493463871	0.033333333	TDRD3	0.090690788	-0.58415466	-0.402773083	0.291382634	-	-5.441168625	-0.671217816	-0.315709927	72
7:67409963	ENSBTAG00000062445	5.440945618	6.94165022222765e-07	0.001096975	0.405604935	0.213333333	NA	0.074546772	0.331058163	0.480151708	0.291365709	+	5.440945618	0.259493261	0.551716609	72
14:16234535	ENSBTAG00000066650	5.439162893	6.99101755380686e-07	0.001103413	0.945769029	0.066666667	NA	0.173881358	0.771887671	1.119650387	0.291230404	+	5.439162893	0.604961568	1.28657649	72
4:113827791	ENSBTAG00000000607	5.437988805	7.02371885657531e-07	0.001107208	1.211827095	0.02	ABCF2	0.222844721	0.988982375	1.434671816	0.29114129	+	5.437988805	0.775051443	1.648602748	72
1:96021152	ENSBTAG00000017490	5.437783321	7.02945753539817e-07	0.001107722	0.688248193	0.113333333	PLD1	0.126567785	0.561680407	0.814815978	0.291125693	+	5.437783321	0.440175333	0.936321052	72
7:21700748	ENSBTAG00000011252	-5.437523108	7.03673131809156e-07	0.001108283	-0.572965419	0.046666667	RAD50	0.105372503	-0.678337922	-0.467592916	0.291105942	-	-5.437523108	-0.779495525	-0.366435314	72
10:61196321	ENSBTAG00000022583	5.437315238	7.04254723266197e-07	0.001109004	1.78223849	0.02	SHC4	0.327779136	1.454459354	2.110017626	0.291090164	+	5.437315238	1.139791384	2.424685596	72
6:58044632	ENSBTAG00000014042	5.434881013	7.11100641218967e-07	0.001118211	0.343553087	0.306666667	TLR10	0.063212623	0.280340463	0.40676571	0.29090539	+	5.434881013	0.219656345	0.467449828	72
5:37014011	ENSBTAG00000000395	5.434126438	7.13236032935244e-07	0.001120388	0.905822638	0.386666667	ADAMTS20	0.166691491	0.739131147	1.072514129	0.29084811	+	5.434126438	0.579107316	1.232537961	72
4:92442611	ENSBTAG00000047482	5.433992252	7.1361642953499e-07	0.001120621	0.69848221	0.253333333	PRRT4	0.12853942	0.56994279	0.827021629	0.290837924	+	5.433992252	0.446544948	0.950419472	72
23:28721329	ENSBTAG00000051089	5.432758302	7.17123850971748e-07	0.001125508	0.522224711	0.14	NA	0.096125151	0.42609956	0.618349862	0.290744251	+	5.432758302	0.333819416	0.710630007	72
26:11029985	ENSBTAG00000007881	5.432648645	7.17436363872719e-07	0.001125801	2.649507599	0.026666667	IFIT1	0.487700894	2.161806706	3.137208493	0.290735927	+	5.432648645	1.693613848	3.605401351	72
12:47529409	ENSBTAG00000019895	-5.431879203	7.19632964126293e-07	0.001128629	-0.965635481	0.02	PIBF1	0.177771899	-1.14340738	-0.787863582	0.290677514	-	-5.431879203	-1.314068403	-0.617202559	72
4:92815492	ENSBTAG00000004992	5.430671506	7.23094039631195e-07	0.001132892	0.564725799	0.04	TNPO3	0.103988208	0.460737591	0.668714007	0.290585829	+	5.430671506	0.360908911	0.768542687	72
18:58414232	ENSBTAG00000017651	5.428919292	7.28144736767705e-07	0.001139409	0.210479002	0.5	NA	0.038769963	0.171709039	0.249248965	0.290452799	+	5.428919292	0.134489874	0.28646813	72
3:59599619	ENSBTAG00000005782	5.428082349	7.30569420849086e-07	0.001142205	1.437576305	0.02	CTBS	0.264840548	1.172735757	1.702416853	0.290389255	+	5.428082349	0.918488831	1.95666378	72
15:82003492	ENSBTAG00000059863	-5.427873905	7.31174530575575e-07	0.001142752	-0.776481877	0.36	NA	0.143054517	-0.919536394	-0.633427361	0.290373429	-	-5.427873905	-1.05686873	-0.496095025	72
4:69472120	ENSBTAG00000058936	5.426105129	7.36329141864656e-07	0.001148464	0.433993708	0.426666667	NA	0.079982547	0.354011161	0.513976255	0.29023913	+	5.426105129	0.277227916	0.5907595	72
4:112209200	ENSBTAG00000064963	-5.426080787	7.36400329963602e-07	0.001148464	-0.750576521	0.06	NA	0.138327561	-0.888904081	-0.61224896	0.290237282	-	-5.426080787	-1.02169854	-0.479454501	72
17:69812712	ENSBTAG00000019146	5.424491198	7.41063663254316e-07	0.001154378	1.532209246	0.04	OSBP2	0.282461376	1.249747871	1.814670622	0.290116582	+	5.424491198	0.97858495	2.085833543	72
1:107557239	ENSBTAG00000014960	5.424067373	7.42311924645687e-07	0.001155719	1.130062363	0.166666667	SCHIP1	0.208342243	0.92172012	1.338404606	0.2900844	+	5.424067373	0.721711566	1.538413159	72
15:57009433	ENSBTAG00000058533	-5.423333241	7.44478999200559e-07	0.00115869	-0.517881775	0.153333333	NA	0.095491417	-0.613373191	-0.422390358	0.290028654	-	-5.423333241	-0.705044952	-0.330718598	72
1:70608410	ENSBTAG00000032719	5.422719755	7.46294710048196e-07	0.001161113	1.285000987	0.066666667	TFRC	0.236966143	1.048034844	1.521967131	0.289982068	+	5.422719755	0.820547346	1.749454628	72
28:1403519	ENSBTAG00000046332	5.420832695	7.51907108888016e-07	0.001168018	5.956615214	0.06	ACTA1	1.098837678	4.857777535	7.055452892	0.289838766	+	5.420832695	3.802893364	8.110337064	72
3:78565538	ENSBTAG00000011091	-5.419902275	7.54689568971724e-07	0.001171121	-0.639393534	0.08	SGIP1	0.117971414	-0.757364947	-0.52142212	0.289768108	-	-5.419902275	-0.870617504	-0.408169563	72
19:21334990	ENSBTAG00000002609	5.419082244	7.5715029902728e-07	0.001173718	1.018871924	0.033333333	TMIGD1	0.188015586	0.830856338	1.20688751	0.289705831	+	5.419082244	0.650361375	1.387382473	72
23:18813797	ENSBTAG00000004104	-5.418416897	7.59152649744601e-07	0.001176415	-0.454112007	0.113333333	RUNX2	0.083808982	-0.537920989	-0.370303024	0.289655301	-	-5.418416897	-0.618377612	-0.289846401	72
20:58562883	ENSBTAG00000003186	-5.417402648	7.62215038557719e-07	0.001180548	-0.388919237	0.04	OTULIN	0.07179072	-0.460709957	-0.317128517	0.289578271	-	-5.417402648	-0.529629048	-0.248209425	72
5:89062976	ENSBTAG00000019602	5.416494077	7.64968656215285e-07	0.001183584	0.311088961	0.286666667	SLCO1C1	0.057433638	0.253655323	0.3685226	0.289509265	+	5.416494077	0.19851903	0.423658892	72
3:102447362	ENSBTAG00000000253	-5.416256403	7.65690590827724e-07	0.001184496	-0.470018891	0.18	PTPRF	0.086779291	-0.556798183	-0.3832396	0.289491214	-	-5.416256403	-0.640106302	-0.299931481	72
7:5007146	ENSBTAG00000010652	5.415481609	7.6804867938639e-07	0.001187733	1.31702225	0.113333333	PDE4C	0.243195776	1.073826475	1.560218026	0.289432366	+	5.415481609	0.84035853	1.793685971	72
29:50813111	ENSBTAG00000049685	5.412295306	7.77821481907135e-07	0.001199531	1.131418321	0.04	PTDSS2	0.209045933	0.922372388	1.340464253	0.289190346	+	5.412295306	0.721688292	1.541148349	72
15:77052900	ENSBTAG00000009574	5.409343708	7.86983425947583e-07	0.00121199	0.863598684	0.033333333	ARFGAP2	0.159649438	0.703949246	1.023248122	0.288966132	+	5.409343708	0.550685785	1.176511583	72
22:60567181	ENSBTAG00000014470	5.407924232	7.91427261429129e-07	0.00121695	1.633261617	0.06	ALDH1L1	0.302012666	1.33124895	1.935274283	0.288858298	+	5.407924232	1.041316791	2.225206443	72
14:24830367	ENSBTAG00000008958	5.407561831	7.92565749490835e-07	0.001218073	0.286007156	0.1	NSMAF	0.052890224	0.233116932	0.33889738	0.288830766	+	5.407561831	0.182342317	0.389671995	72
13:36388311	ENSBTAG00000017354	-5.407474486	7.92840385821173e-07	0.001218286	-0.701410061	0.273333333	MPP7	0.12971121	-0.831121271	-0.57169885	0.28882413	-	-5.407474486	-0.955644033	-0.447176088	72
26:17153679	ENSBTAG00000020589	5.405831453	7.98023981629754e-07	0.00122394	1.198867783	0.02	ENTPD1	0.22177306	0.977094723	1.420640843	0.288699305	+	5.405831453	0.764192586	1.633542981	72
4:19189731	ENSBTAG00000066096	-5.404201611	8.03198872158644e-07	0.001230612	-0.56012145	0.026666667	PHF14	0.10364555	-0.663767001	-0.4564759	0.288575476	-	-5.404201611	-0.763266729	-0.356976171	72
13:74590791	ENSBTAG00000016746	5.403362085	8.05877294429436e-07	0.001234082	1.580109996	0.08	UBE2C	0.292430892	1.287679103	1.872540888	0.28851169	+	5.403362085	1.006945447	2.153274544	72
21:21085997	ENSBTAG00000052215	5.402126974	8.09833763710018e-07	0.001239081	0.712915576	0.326666667	MESP1	0.131969422	0.580946154	0.844884998	0.288417845	+	5.402126974	0.454255508	0.971575644	72
5:57036592	ENSBTAG00000004367	5.401502326	8.11841977386231e-07	0.001241305	2.424239421	0.02	COQ10A	0.448808364	1.975431057	2.873047785	0.288370382	+	5.401502326	1.544575028	3.303903814	72
6:30312317	ENSBTAG00000017061	-5.400974835	8.13541651288271e-07	0.001243266	-0.826673081	0.02	SMARCAD1	0.153059976	-0.979733058	-0.673613105	0.288330301	-	-5.400974835	-1.126670635	-0.526675527	72
19:61849725	ENSBTAG00000010637	5.400647791	8.14597203233178e-07	0.001244455	0.848734838	0.066666667	ARSG	0.157154266	0.691580573	1.005889104	0.288305451	+	5.400647791	0.540712477	1.156757199	72
18:52143248	ENSBTAG00000027431	5.400023827	8.16614813169182e-07	0.001246473	0.235280648	0.493333333	ZNF227	0.043570298	0.19171035	0.278850947	0.288258038	+	5.400023827	0.149882864	0.320678433	72
13:77374652	ENSBTAG00000020166	5.399756238	8.17481579356657e-07	0.001247584	1.477075598	0.026666667	ZNFX1	0.273544866	1.203530732	1.750620464	0.288237705	+	5.399756238	0.94092766	2.013223536	72
11:49428345	ENSBTAG00000018285	5.398875996	8.20339207175586e-07	0.001251305	0.490293668	0.366666667	VAMP5	0.090814027	0.399479642	0.581107695	0.288170817	+	5.398875996	0.312298176	0.66828916	72
9:91512533	ENSBTAG00000031917	5.397903627	8.2350733420531e-07	0.001254428	0.515036381	0.02	SCAF8	0.095414149	0.419622232	0.61045053	0.288096926	+	5.397903627	0.328024649	0.702048113	72
24:60057163	ENSBTAG00000001739	-5.395952667	8.29900173567165e-07	0.001262876	-0.464464934	0.373333333	CDH20	0.08607654	-0.550541474	-0.378388394	0.287948666	-	-5.395952667	-0.633174952	-0.295754916	72
22:7604823	ENSBTAG00000005327	5.393919641	8.36613817989804e-07	0.001272011	1.233605666	0.033333333	SUSD5	0.228703011	1.004902654	1.462308677	0.287794161	+	5.393919641	0.785347763	1.681863568	72
4:44773463	ENSBTAG00000003658	-5.39359774	8.3768171370385e-07	0.001273098	-0.801918765	0.24	RELN	0.14867975	-0.950598516	-0.653239015	0.287769696	-	-5.39359774	-1.093331076	-0.510506455	72
10:21534873	ENSBTAG00000032686	-5.393575655	8.37755028903974e-07	0.001273098	-0.28135777	0.14	HOMEZ	0.052165351	-0.333523121	-0.229192418	0.287768018	-	-5.393575655	-0.383601858	-0.179113681	72
15:45037526	ENSBTAG00000058381	5.39142798	8.4491484847092e-07	0.001281803	0.457225495	0.186666667	NA	0.08480601	0.372419485	0.542031505	0.287604788	+	5.39142798	0.291005716	0.623445275	72
5:98967904	ENSBTAG00000061955	5.387495422	8.5818123807315e-07	0.001299946	0.435314913	0.5	NA	0.080800981	0.354513933	0.516115894	0.287305877	+	5.387495422	0.276944991	0.593684835	72
29:2600042	ENSBTAG00000004081	5.386634125	8.61114016270567e-07	0.001303727	1.358620692	0.146666667	FAT3	0.252220712	1.106399981	1.610841404	0.287240406	+	5.386634125	0.864268097	1.852973287	72
7:12415872	ENSBTAG00000060372	-5.386414657	8.61862895331361e-07	0.001304484	-0.415130347	0.153333333	NA	0.077069883	-0.49220023	-0.338060464	0.287223723	-	-5.386414657	-0.566187318	-0.264073377	72
6:68999606	ENSBTAG00000020648	5.385183376	8.66076206811e-07	0.001309689	0.359715628	0.04	SCFD2	0.066797285	0.292918343	0.426512913	0.287130124	+	5.385183376	0.22879295	0.490638307	72
15:77558188	ENSBTAG00000051215	-5.384626	8.67990139378365e-07	0.001311697	-0.340519196	0.186666667	AGBL2	0.063239154	-0.40375835	-0.277280041	0.287087753	-	-5.384626	-0.464467938	-0.216570453	72
17:53517895	ENSBTAG00000009602	5.380031636	8.83925523714321e-07	0.001331508	1.457868949	0.033333333	TMEM120B	0.270977765	1.186891184	1.728846714	0.28673847	+	5.380031636	0.926752529	1.988985368	72
10:29254693	ENSBTAG00000063190	5.379760305	8.84875564225896e-07	0.001332266	0.389231228	0.466666667	NA	0.072351035	0.316880193	0.461582264	0.286717841	+	5.379760305	0.247423199	0.531039258	72
15:29984135	ENSBTAG00000009749	5.379443946	8.85984531526679e-07	0.001333488	1.33693555	0.14	USP2	0.248526718	1.088408832	1.585462268	0.286693788	+	5.379443946	0.849823182	1.824047918	72
15:20299264	ENSBTAG00000068159	5.378601842	8.88943114566263e-07	0.001337295	0.259873777	0.493333333	NA	0.048316233	0.211557545	0.30819001	0.286629762	+	5.378601842	0.165173962	0.354573593	72
5:60222714	ENSBTAG00000016275	-5.377976156	8.91147637163454e-07	0.001339418	-0.372976525	0.34	AMDHD1	0.069352581	-0.442329106	-0.303623944	0.286582189	-	-5.377976156	-0.508907583	-0.237045467	72
18:16591023	ENSBTAG00000010858	5.376121518	8.97713815398682e-07	0.001346388	0.740372897	0.133333333	ABCC11	0.13771506	0.602657837	0.878087957	0.286441171	+	5.376121518	0.47045138	1.010294415	72
2:73274076	ENSBTAG00000019781	5.374740945	9.02632457423051e-07	0.001352632	0.611514375	0.033333333	CLASP1	0.1137756	0.497738775	0.725289975	0.286336194	+	5.374740945	0.388514199	0.834514551	72
13:11908194	ENSBTAG00000045070	5.374524927	9.03404469997153e-07	0.001353562	0.44002975	0.46	RNU6ATAC39P	0.081873236	0.358156514	0.521902987	0.286319768	+	5.374524927	0.279558207	0.600501294	72
25:32631782	ENSBTAG00000059766	5.372744772	9.09791190004646e-07	0.001361556	2.527710001	0.033333333	NA	0.470469026	2.057240975	2.998179027	0.286184401	+	5.372744772	1.605590709	3.449829292	72
5:99382913	ENSBTAG00000056374	5.371833839	9.13076512511623e-07	0.001364628	1.051809423	0.046666667	NKG2A	0.195800811	0.856008612	1.247610234	0.286115129	+	5.371833839	0.668039833	1.435579013	72
23:6656137	ENSBTAG00000058610	5.371400639	9.14642957482621e-07	0.001366056	0.436449757	0.293333333	NA	0.081254367	0.35519539	0.517704123	0.286082186	+	5.371400639	0.277191198	0.595708315	72
22:51706443	ENSBTAG00000009586	5.3700429	9.19569648363286e-07	0.001372499	0.433615211	0.186666667	CDC25A	0.080747066	0.352868145	0.514362278	0.285978932	+	5.3700429	0.275350961	0.591879461	72
7:43415954	ENSBTAG00000046406	5.367855762	9.275607777537e-07	0.001381923	0.238319257	0.286666667	R3HDM4	0.044397478	0.193921779	0.282716735	0.285812596	+	5.367855762	0.151300201	0.325338314	72
29:43716810	ENSBTAG00000004114	-5.366054451	9.34193423961604e-07	0.001390616	-1.000229043	0.04	MAP3K11	0.186399347	-1.18662839	-0.813829697	0.285675596	-	-5.366054451	-1.365571763	-0.634886324	72
5:83701332	ENSBTAG00000000393	5.364917555	9.38403580555485e-07	0.001395295	0.916200556	0.04	SSPN	0.17077626	0.745424296	1.086976816	0.285589125	+	5.364917555	0.581479086	1.250922026	72
7:40401451	ENSBTAG00000004815	5.36491112	9.3842746232617e-07	0.001395295	0.385023749	0.44	NA	0.071767032	0.313256717	0.456790782	0.285588635	+	5.36491112	0.244360366	0.525687133	72
4:101498370	ENSBTAG00000019980	5.363960434	9.41962439483117e-07	0.001399156	0.682953169	0.333333333	DGKI	0.127322559	0.55563061	0.810275728	0.285516325	+	5.363960434	0.433400953	0.932505385	72
13:2841462	ENSBTAG00000017679	5.363450368	9.43864428804292e-07	0.001401516	0.492262624	0.42	PAK5	0.09178096	0.400481664	0.584043584	0.285477528	+	5.363450368	0.312371942	0.672153306	72
27:14683317	ENSBTAG00000066660	5.362933619	9.45795186526004e-07	0.00140415	0.567945395	0.206666667	NA	0.105902	0.462043395	0.673847394	0.285438222	+	5.362933619	0.360377475	0.775513314	72
13:39261118	ENSBTAG00000061436	5.361230047	9.52187864914282e-07	0.001412002	0.651304243	0.12	NA	0.121484107	0.529820136	0.77278835	0.285308639	+	5.361230047	0.413195394	0.889413092	72
16:6121806	ENSBTAG00000064610	5.360596744	9.54575150322453e-07	0.001414839	0.676355158	0.313333333	NA	0.126171617	0.550183541	0.802526774	0.285260465	+	5.360596744	0.429058789	0.923651526	72
10:76686021	ENSBTAG00000040551	5.359122492	9.60155262841176e-07	0.001421416	1.127627138	0.02	ZBTB1	0.210412645	0.917214493	1.338039783	0.285148318	+	5.359122492	0.715218354	1.540035922	72
13:58898680	ENSBTAG00000015362	5.358181755	9.63732732441368e-07	0.001425344	0.953316067	0.193333333	BMP7	0.177917829	0.775398238	1.131233897	0.285076754	+	5.358181755	0.604597122	1.302035013	72
3:98081999	ENSBTAG00000059671	5.35727951	9.67176123721384e-07	0.001429181	1.04823737	0.153333333	NA	0.195665985	0.852571385	1.243903354	0.285008116	+	5.35727951	0.66473204	1.431742699	72
9:21616664	ENSBTAG00000061665	-5.356618006	9.69708412380373e-07	0.001431399	-0.698061912	0.066666667	NA	0.130317658	-0.82837957	-0.567744254	0.284957791	-	-5.356618006	-0.953484521	-0.442639303	72
21:57402223	ENSBTAG00000046979	5.356608425	9.69745137847373e-07	0.001431399	1.374026055	0.033333333	LGMN	0.256510453	1.117515602	1.630536509	0.284957062	+	5.356608425	0.871265567	1.876786544	72
5:100126842	ENSBTAG00000049487	-5.354991423	9.7596283093853e-07	0.001438916	-0.404649935	0.446666667	NA	0.075565001	-0.480214936	-0.329084933	0.284834044	-	-5.354991423	-0.552757338	-0.256542532	72
10:9905709	ENSBTAG00000066241	5.352758777	9.84612214467988e-07	0.001448805	0.629480558	0.113333333	NA	0.117599276	0.511881282	0.747079834	0.284664179	+	5.352758777	0.398985976	0.859975139	72
2:106580132	ENSBTAG00000003809	5.352496979	9.85631351592682e-07	0.001450066	1.677124049	0.08	PLCD4	0.313334889	1.363789159	1.990458938	0.284644261	+	5.352496979	1.062987666	2.291260432	72
21:30977608	ENSBTAG00000003130	5.351057047	9.91255334516803e-07	0.001456186	0.635715424	0.346666667	CHRNA3	0.11880184	0.516913584	0.754517264	0.284534701	+	5.351057047	0.402863817	0.868567031	72
2:122147059	ENSBTAG00000010378	5.3504696	9.93558785350378e-07	0.001458613	0.347446089	0.493333333	PEF1	0.064937494	0.282508594	0.412383583	0.284490004	+	5.3504696	0.2201686	0.474723577	72
22:39681849	ENSBTAG00000021911	5.349933483	9.95665555932704e-07	0.001461226	0.458564584	0.3	PTPRG	0.085714072	0.372850512	0.544278656	0.284449211	+	5.349933483	0.290565003	0.626564166	72
16:80914063	ENSBTAG00000047231	5.349146158	9.98767447830554e-07	0.001464578	5.086615438	0.04	TNNI1	0.950921004	4.135694433	6.037536442	0.284389303	+	5.349146158	3.222810269	6.950420606	72
20:37773945	ENSBTAG00000061523	-5.348690553	1.00056676881904e-06	0.001466016	-0.394739332	0.466666667	NA	0.073801116	-0.468540448	-0.320938216	0.284354635	-	-5.348690553	-0.539389519	-0.250089144	72
25:1823900	ENSBTAG00000014903	-5.348345681	1.00193089235941e-06	0.001467534	-0.325535195	0.18	ABCA3	0.060866521	-0.386401716	-0.264668674	0.284328393	-	-5.348345681	-0.444833576	-0.206236814	72
2:134168735	ENSBTAG00000030322	-5.347014797	1.00721227115079e-06	0.001474305	-0.709089674	0.46	KLHDC7A	0.132614122	-0.841703797	-0.576475552	0.28422712	-	-5.347014797	-0.969013354	-0.449165995	72
23:14956693	ENSBTAG00000021359	-5.344753478	1.01624870510005e-06	0.001485346	-0.580088448	0.08	NA	0.108534182	-0.68862263	-0.471554265	0.284055039	-	-5.344753478	-0.792815445	-0.367361451	72
29:49644861	ENSBTAG00000010880	5.344098408	1.0188812636531e-06	0.001488465	5.412144334	0.04	TNNI2	1.01273291	4.399411423	6.424877244	0.284005188	+	5.344098408	3.42718783	7.397100838	72
23:27418221	ENSBTAG00000046158	-5.341047654	1.03122998874416e-06	0.001502582	-0.96831232	0.446666667	CFB	0.181296327	-1.149608646	-0.787015993	0.283773012	-	-5.341047654	-1.32365312	-0.61297152	72
18:55489700	ENSBTAG00000013337	5.340417475	1.03379906457642e-06	0.001505387	1.947149415	0.02	DHDH	0.364606217	1.582543197	2.311755632	0.283725051	+	5.340417475	1.232521229	2.6617776	72
14:74415680	ENSBTAG00000006877	5.340410455	1.03382771837009e-06	0.001505387	1.0224154	0.26	MMP16	0.191448842	0.830966557	1.213864242	0.283724517	+	5.340410455	0.647175669	1.397655131	72
21:32764580	ENSBTAG00000023147	5.340084314	1.03515981601909e-06	0.001506591	1.068784027	0.1	LINGO1	0.200143661	0.868640366	1.268927689	0.283699695	+	5.340084314	0.676502451	1.461065604	72
3:99352236	ENSBTAG00000011976	5.339834408	1.03618167742831e-06	0.001507588	0.784469484	0.473333333	CYP4B1	0.146908953	0.637560531	0.931378438	0.283680674	+	5.339834408	0.496527935	1.072411033	72
10:21503568	ENSBTAG00000009701	5.337087148	1.04748069641129e-06	0.001520156	0.753079382	0.06	IL25	0.14110307	0.611976312	0.894182452	0.283471575	+	5.337087148	0.476517365	1.029641399	72
12:29977195	ENSBTAG00000033386	5.336993396	1.0478684071599e-06	0.001520156	1.508495522	0.026666667	TEX26	0.282648939	1.225846583	1.791144462	0.283464439	+	5.336993396	0.954503601	2.062487443	72
6:21764191	ENSBTAG00000009035	-5.336144296	1.05138631208847e-06	0.001523324	-1.98473679	0.02	CENPE	0.371942114	-2.356678904	-1.612794676	0.283399809	-	-5.336144296	-2.713743333	-1.255730247	72
17:71667648	ENSBTAG00000021656	5.334603295	1.0578004822572e-06	0.001529596	0.285580396	0.413333333	SPECC1L	0.053533577	0.232046819	0.339113973	0.283282511	+	5.334603295	0.180654585	0.390506207	72
22:31286454	ENSBTAG00000064171	5.333053988	1.06428796949214e-06	0.001536248	0.579364693	0.133333333	MDFIC2	0.10863657	0.470728123	0.688001263	0.283164576	+	5.333053988	0.366437016	0.79229237	72
5:9774943	ENSBTAG00000011336	5.331706332	1.06996284241267e-06	0.001542698	0.610346531	0.326666667	OTOGL	0.114474897	0.495871634	0.724821427	0.283061988	+	5.331706332	0.385975733	0.834717328	72
17:4034803	ENSBTAG00000008008	5.330368256	1.075626776509e-06	0.001549616	1.670773311	0.026666667	TLR2	0.313444256	1.357329055	1.984217566	0.282960125	+	5.330368256	1.05642257	2.285124052	72
7:16561566	ENSBTAG00000013429	5.330069436	1.07689566752974e-06	0.001551195	0.746978102	0.233333333	CLEC4G	0.14014416	0.606833942	0.887122261	0.282937377	+	5.330069436	0.472295549	1.021660654	72
18:47184699	ENSBTAG00000063915	-5.329870894	1.07773955581285e-06	0.00155216	-0.973044067	0.033333333	NA	0.182564285	-1.155608351	-0.790479782	0.282922262	-	-5.329870894	-1.330870065	-0.615218069	72
26:41495839	ENSBTAG00000014064	-5.329216739	1.08052459334956e-06	0.001555421	-0.674854295	0.4	FGFR2	0.126632923	-0.801487218	-0.548221371	0.282872462	-	-5.329216739	-0.923054824	-0.426653765	72
23:36368007	ENSBTAG00000065476	5.32787704	1.08625038589531e-06	0.00156268	0.551920489	0.373333333	NA	0.103591071	0.448329418	0.65551156	0.282770469	+	5.32787704	0.348881989	0.754958988	72
1:36175481	ENSBTAG00000060666	5.327848746	1.08637163494156e-06	0.00156268	0.476575776	0.18	NA	0.089449945	0.387125832	0.566025721	0.282768315	+	5.327848746	0.301253885	0.651897668	72
16:51833111	ENSBTAG00000067688	5.325676654	1.09571943393609e-06	0.001574509	1.075058441	0.02	NA	0.201863258	0.873195183	1.276921699	0.282602945	+	5.325676654	0.679406455	1.470710427	72
9:96056250	ENSBTAG00000006523	5.325499997	1.09648316028853e-06	0.001574903	1.002308025	0.026666667	NA	0.188209187	0.814098838	1.190517212	0.282589495	+	5.325499997	0.633418018	1.371198032	72
5:25511884	ENSBTAG00000010907	5.324719036	1.09986568288013e-06	0.001578787	2.562459819	0.066666667	PPP1R1A	0.481238503	2.081221316	3.043698322	0.282530035	+	5.324719036	1.619232353	3.505687285	72
15:2182773	ENSBTAG00000006176	5.324624045	1.10027780785113e-06	0.001579031	0.964743555	0.12	GRIA4	0.181185291	0.783558264	1.145928846	0.282522802	+	5.324624045	0.609620385	1.319866725	72
17:12170601	ENSBTAG00000014060	5.32427399	1.10179786084124e-06	0.001580453	0.997439423	0.02	LSM6	0.187338109	0.810101314	1.184777533	0.282496149	+	5.32427399	0.630256729	1.364622118	72
19:42455711	ENSBTAG00000065500	5.322764794	1.10837492803321e-06	0.001586813	0.870991584	0.02	NA	0.163635182	0.707356402	1.034626766	0.282381239	+	5.322764794	0.550266628	1.19171654	72
22:57737660	ENSBTAG00000011896	5.321091555	1.11571197179987e-06	0.001595299	1.029767731	0.086666667	GRIP2	0.193525655	0.836242075	1.223293386	0.282253833	+	5.321091555	0.650457446	1.409078015	72
28:3679524	ENSBTAG00000021822	-5.320865789	1.11670558549886e-06	0.00159621	-0.407740904	0.126666667	ARV1	0.076630556	-0.484371459	-0.331110348	0.282236642	-	-5.320865789	-0.557936793	-0.257545014	72
11:43785809	ENSBTAG00000054531	5.32070943	1.11739424378447e-06	0.00159694	0.408939591	0.14	SANBR	0.076858095	0.332081496	0.485797686	0.282224736	+	5.32070943	0.258297725	0.559581457	72
7:88405008	ENSBTAG00000067068	5.316425117	1.13642692661174e-06	0.001618714	1.542298745	0.06	NA	0.290100718	1.252198027	1.832399463	0.281898488	+	5.316425117	0.973701337	2.110896153	72
15:47786830	ENSBTAG00000005609	5.315325139	1.14136462362845e-06	0.001624463	0.558909935	0.253333333	NA	0.105150658	0.453759277	0.664060593	0.28181472	+	5.315325139	0.352814646	0.765005225	72
2:90371917	ENSBTAG00000055073	5.315214397	1.14186289908335e-06	0.001624905	0.518300648	0.346666667	CDK15	0.097512651	0.420787997	0.6158133	0.281806287	+	5.315214397	0.327175852	0.709425445	72
6:111213880	ENSBTAG00000013736	5.31459331	1.14466139353332e-06	0.001627262	0.592657774	0.24	PROM1	0.11151517	0.481142604	0.704172944	0.281758987	+	5.31459331	0.374088042	0.811227506	72
3:14274745	ENSBTAG00000006882	5.314591722	1.14466855875974e-06	0.001627262	0.957194976	0.1	IQGAP3	0.180106963	0.777088013	1.137301939	0.281758866	+	5.314591722	0.604185328	1.310204624	72
1:158517589	ENSBTAG00000058357	-5.313791758	1.1482829892323e-06	0.001630814	-0.352128381	0.44	NA	0.066266876	-0.418395258	-0.285861505	0.281697943	-	-5.313791758	-0.482011459	-0.222245304	72
27:15157384	ENSBTAG00000015874	-5.311775163	1.15744426576282e-06	0.001640299	-0.568063206	0.046666667	CASP3	0.106944136	-0.675007342	-0.46111907	0.281544359	-	-5.311775163	-0.777673713	-0.358452699	72
18:62454553	ENSBTAG00000046383	5.311383932	1.15922990264911e-06	0.001642057	1.435475611	0.026666667	NA	0.270263952	1.165211659	1.705739562	0.281514562	+	5.311383932	0.905758265	1.965192956	72
28:25554071	ENSBTAG00000033398	5.310283807	1.16426554204596e-06	0.00164814	0.497942509	0.113333333	HKDC1	0.093769472	0.404173037	0.591711981	0.281430773	+	5.310283807	0.314154344	0.681730674	72
17:16847741	ENSBTAG00000058051	5.309292591	1.16882106219598e-06	0.001652237	1.204692325	0.02	NA	0.226902606	0.977789719	1.431594931	0.281355276	+	5.309292591	0.759963217	1.649421433	72
10:4932969	ENSBTAG00000039618	5.308979372	1.17026421703395e-06	0.001653026	1.144512283	0.2	ARL14EPL	0.215580473	0.92893181	1.360092755	0.28133142	+	5.308979372	0.721974556	1.567050009	72
10:13762308	ENSBTAG00000057379	-5.308487629	1.17253345324634e-06	0.001654872	-0.668713429	0.046666667	NA	0.125970611	-0.794684039	-0.542742818	0.281293965	-	-5.308487629	-0.915615826	-0.421811032	72
15:53674510	ENSBTAG00000006579	-5.307427727	1.17743926296659e-06	0.00166101	-0.738995299	0.446666667	P4HA3	0.139237939	-0.878233239	-0.59975736	0.281213234	-	-5.307427727	-1.01190166	-0.466088938	72
19:42328985	ENSBTAG00000000666	-5.306983272	1.17950243463474e-06	0.001663468	-0.478246711	0.133333333	GHDC	0.090116491	-0.568363203	-0.38813022	0.281179379	-	-5.306983272	-0.654875034	-0.301618389	72
15:66183319	ENSBTAG00000037389	-5.30643951	1.18203142549262e-06	0.001665913	-0.746556313	0.02	TRIM44	0.140688745	-0.887245057	-0.605867568	0.281137961	-	-5.30643951	-1.022306252	-0.470806373	72
25:4050796	ENSBTAG00000007890	5.305207065	1.18778314278602e-06	0.001672703	0.901847321	0.106666667	SEC14L5	0.16999286	0.731854461	1.071840181	0.281044082	+	5.305207065	0.568661316	1.235033327	72
25:27676546	ENSBTAG00000008195	5.304106635	1.19294197578011e-06	0.001677856	1.527923403	0.146666667	PHKG1	0.288064232	1.239859171	1.815987634	0.280960257	+	5.304106635	0.963317509	2.092529297	72
12:2377416	ENSBTAG00000012443	5.303202471	1.19719717264761e-06	0.001683254	0.523401343	0.246666667	DIAPH3	0.098695335	0.424706008	0.622096678	0.280891382	+	5.303202471	0.329958487	0.716844199	72
13:75542496	ENSBTAG00000057393	5.300411686	1.21042542968862e-06	0.001697645	0.387457837	0.14	NA	0.073099574	0.314358263	0.460557411	0.280678781	+	5.300411686	0.244182672	0.530733002	72
17:16682335	ENSBTAG00000049010	5.300004675	1.21236660668346e-06	0.001699303	1.910677554	0.026666667	RNF150	0.360504881	1.550172673	2.271182435	0.280647773	+	5.300004675	1.204087988	2.617267121	72
4:58364292	ENSBTAG00000020620	5.299880801	1.21295800953489e-06	0.001699866	1.010493105	0.14	NA	0.190663364	0.81982974	1.201156469	0.280638336	+	5.299880801	0.63679291	1.384193299	72
3:22880879	ENSBTAG00000066479	5.298933923	1.21748800140932e-06	0.001705413	0.860674989	0.106666667	NA	0.162424178	0.69825081	1.023099167	0.2805662	+	5.298933923	0.542323599	1.179026378	72
23:27686159	ENSBTAG00000008833	5.298399477	1.22005218914576e-06	0.001708203	0.307555585	0.4	APOM	0.058046885	0.2495087	0.36560247	0.280525483	+	5.298399477	0.19378369	0.42132748	72
11:5451045	ENSBTAG00000067708	5.298115785	1.221415452764e-06	0.001709466	0.894011741	0.08	NA	0.16874145	0.725270291	1.062753192	0.280503869	+	5.298115785	0.563278499	1.224744984	72
25:16421273	ENSBTAG00000063064	-5.298052917	1.22171776672865e-06	0.001709466	-0.423419022	0.26	NA	0.079919742	-0.503338764	-0.34349928	0.28049908	-	-5.298052917	-0.580061717	-0.266776328	72
3:18733089	ENSBTAG00000015145	5.297942642	1.22224821810082e-06	0.001709941	0.869170027	0.126666667	S100A11	0.164058029	0.705111998	1.033228056	0.280490678	+	5.297942642	0.547616291	1.190723764	72
29:41792810	ENSBTAG00000011019	5.297574981	1.22401839933108e-06	0.001711348	0.622073783	0.153333333	NA	0.11742614	0.504647643	0.739499924	0.280462667	+	5.297574981	0.391918548	0.852229018	72
11:72350337	ENSBTAG00000063861	5.297069508	1.22645621505144e-06	0.001712616	1.060803983	0.066666667	UCN	0.200262425	0.860541559	1.261066408	0.280424157	+	5.297069508	0.668289631	1.453318336	72
18:50302759	ENSBTAG00000003871	5.29673532	1.22807056784599e-06	0.001714603	1.951675372	0.26	CYP2B6	0.368467604	1.583207768	2.320142976	0.280398695	+	5.29673532	1.229478868	2.673871876	72
10:88522028	ENSBTAG00000002706	5.295937249	1.23193423381031e-06	0.001719193	0.230078577	0.32	GSTZ1	0.043444355	0.186634222	0.273522932	0.280337891	+	5.295937249	0.144927641	0.315229512	72
12:19175689	ENSBTAG00000016998	5.294014214	1.2412932240346e-06	0.001728751	0.67145033	0.126666667	ARL11	0.126831985	0.544618345	0.798282315	0.280191372	+	5.294014214	0.42285964	0.92004102	72
4:55844854	ENSBTAG00000068196	-5.293045564	1.24603383674386e-06	0.001734064	-0.50653808	0.206666667	NA	0.095698794	-0.602236874	-0.410839285	0.280117566	-	-5.293045564	-0.694107717	-0.318968442	72
25:39540671	ENSBTAG00000004035	5.292725084	1.24760618760802e-06	0.001734844	0.436526322	0.22	SDK1	0.082476666	0.354049655	0.519002988	0.280093147	+	5.292725084	0.274872055	0.598180588	72
29:17991929	ENSBTAG00000011666	5.289216852	1.26494628817026e-06	0.001754052	2.569357387	0.3	THRSP	0.485772745	2.083584643	3.055130132	0.279825825	+	5.289216852	1.617242808	3.521471967	72
15:56203355	ENSBTAG00000058190	5.28840527	1.26899126457105e-06	0.001758571	0.43255228	0.186666667	TSKU	0.081792574	0.350759706	0.514344855	0.279763981	+	5.28840527	0.272238835	0.592865726	72
6:21431391	ENSBTAG00000016247	5.287813605	1.27194815701862e-06	0.00176231	1.052721399	0.12	TACR3	0.199084438	0.853636961	1.251805837	0.279718894	+	5.287813605	0.662515901	1.442926898	72
4:101149474	ENSBTAG00000065534	5.286252708	1.27978136882174e-06	0.001771604	0.977154429	0.146666667	NA	0.184848225	0.792306204	1.162002654	0.279599945	+	5.286252708	0.614851908	1.33945695	72
2:46732287	ENSBTAG00000047426	5.286173313	1.28018106660438e-06	0.00177161	1.018677786	0.046666667	LYPD6	0.192706089	0.825971697	1.211383876	0.279593895	+	5.286173313	0.640973851	1.396381721	72
10:67623987	ENSBTAG00000002326	5.285944042	1.28133597629817e-06	0.001772209	0.781421896	0.24	LGALS3	0.147830149	0.633591747	0.929252046	0.279576423	+	5.285944042	0.491674804	1.071168989	72
21:70102	ENSBTAG00000001219	5.285724373	1.28244347802041e-06	0.001773091	1.077732702	0.193333333	NA	0.203894987	0.873837715	1.281627689	0.279559682	+	5.285724373	0.678098528	1.477366876	72
23:36368007	ENSBTAG00000058736	5.285653894	1.28279900696689e-06	0.001773091	0.412885356	0.373333333	NA	0.078114338	0.334771018	0.490999695	0.279554311	+	5.285653894	0.259781253	0.565989459	72
22:48054655	ENSBTAG00000007843	5.285646618	1.28283571489173e-06	0.001773091	0.64695094	0.333333333	ITIH1	0.122397691	0.524553249	0.76934863	0.279553757	+	5.285646618	0.407051466	0.886850413	72
19:39606203	ENSBTAG00000002036	5.284461806	1.2888271819514e-06	0.001779449	1.588351738	0.066666667	CACNB1	0.300570199	1.287781538	1.888921937	0.279463464	+	5.284461806	0.999234147	2.177469328	72
27:37266864	ENSBTAG00000014068	5.283753856	1.29242030976191e-06	0.00178331	1.112544471	0.046666667	NA	0.210559481	0.901984989	1.323103952	0.279409511	+	5.283753856	0.699847887	1.525241054	72
17:42452555	ENSBTAG00000043959	5.282954625	1.29648854131726e-06	0.001788096	1.152318868	0.046666667	PDGFC	0.218120152	0.934198715	1.37043902	0.2793486	+	5.282954625	0.724803369	1.579834366	72
24:60052938	ENSBTAG00000057378	-5.278061922	1.32166873106688e-06	0.001817783	-0.407026248	0.3	NA	0.077116611	-0.484142859	-0.329909637	0.278975696	-	-5.278061922	-0.558174806	-0.25587769	72
12:11190626	ENSBTAG00000016637	-5.276048272	1.33217082465047e-06	0.001830259	-0.787333542	0.026666667	WBP4	0.149227888	-0.93656143	-0.638105654	0.278822211	-	-5.276048272	-1.079820203	-0.494846881	72
26:14894100	ENSBTAG00000000437	5.275320707	1.33598551174468e-06	0.001834656	1.621634542	0.266666667	FFAR4	0.307400181	1.314234361	1.929034723	0.278766753	+	5.275320707	1.019130187	2.224138897	72
15:54697361	ENSBTAG00000001028	5.275009123	1.33762245147263e-06	0.00183656	0.744718545	0.053333333	MAP6	0.141178627	0.603539918	0.885897172	0.278743002	+	5.275009123	0.468008436	1.021428654	72
23:27614742	ENSBTAG00000025442	5.274104221	1.34238762210883e-06	0.001841459	0.238319439	0.2	HSPA1L	0.045186714	0.193132725	0.283506153	0.278674025	+	5.274104221	0.14975348	0.326885399	72
25:22289865	ENSBTAG00000065161	5.27406672	1.34258545768164e-06	0.001841459	0.604031601	0.153333333	NA	0.114528623	0.489502978	0.718560224	0.278671166	+	5.27406672	0.379555499	0.828507703	72
27:29286662	ENSBTAG00000015463	5.273186402	1.34723783024016e-06	0.001846652	0.555768218	0.12	TTI2	0.10539514	0.450373078	0.661163357	0.278604062	+	5.273186402	0.349193744	0.762342691	72
22:45444272	ENSBTAG00000068816	5.271160552	1.35800438646974e-06	0.001858053	0.373894837	0.38	NA	0.070932166	0.302962671	0.444827003	0.27844963	+	5.271160552	0.234867791	0.512921883	72
19:48142971	ENSBTAG00000021061	5.27034236	1.36237664376276e-06	0.001863465	0.961202962	0.046666667	PSMC5	0.182379606	0.778823356	1.143582568	0.278387258	+	5.27034236	0.603738935	1.318666989	72
3:97927536	ENSBTAG00000003128	-5.269269881	1.36812868723988e-06	0.001869964	-0.198296469	0.486666667	SPATA6	0.037632627	-0.235929097	-0.160663842	0.278305498	-	-5.269269881	-0.272056419	-0.12453652	72
23:21034851	ENSBTAG00000070036	-5.268039291	1.37475810447889e-06	0.00187696	-0.440876553	0.44	NA	0.083688926	-0.524565479	-0.357187626	0.278211683	-	-5.268039291	-0.604906849	-0.276846257	72
4:71010937	ENSBTAG00000019342	5.266942835	1.38069146822643e-06	0.00188305	0.445545578	0.1	OSBPL3	0.084592826	0.360952752	0.530138404	0.278128091	+	5.266942835	0.279743639	0.611347517	72
25:1511073	ENSBTAG00000009534	5.26632755	1.38403202338027e-06	0.001886169	0.358459597	0.22	NDUFB10	0.068066331	0.290393265	0.426525928	0.278081182	+	5.26632755	0.225049587	0.491869606	72
8:69441772	ENSBTAG00000012036	5.265628807	1.38783531927187e-06	0.001890202	1.141543625	0.073333333	HR	0.216791511	0.924752114	1.358335136	0.27802791	+	5.265628807	0.716632264	1.566454986	72
6:43387951	ENSBTAG00000017024	5.264509666	1.39394823884635e-06	0.001896796	0.776002192	0.313333333	PPARGC1A	0.147402558	0.628599634	0.92340475	0.277942584	+	5.264509666	0.487093178	1.064911206	72
20:9284999	ENSBTAG00000001962	5.263412321	1.39996776202587e-06	0.001902096	0.245234311	0.28	MRPS27	0.046592267	0.198642044	0.291826577	0.277858919	+	5.263412321	0.153913468	0.336555153	72
5:106864972	ENSBTAG00000055593	-5.263162404	1.40134225827946e-06	0.001903385	-0.691665325	0.06	NA	0.131416299	-0.823081624	-0.560249026	0.277839864	-	-5.263162404	-0.949241271	-0.434089379	72
18:34899801	ENSBTAG00000003519	5.262841785	1.40310753499025e-06	0.001905205	0.908501907	0.133333333	NOL3	0.17262573	0.735876177	1.081127638	0.277815418	+	5.262841785	0.570155476	1.246848339	72
16:1189975	ENSBTAG00000017834	5.262786608	1.40341155026982e-06	0.001905329	0.983417991	0.133333333	PRELP	0.1868626	0.79655539	1.170280591	0.277811211	+	5.262786608	0.617167294	1.349668688	72
5:38365383	ENSBTAG00000019119	-5.262437664	1.40533566618893e-06	0.001907652	-0.365647517	0.153333333	ZCRB1	0.069482537	-0.435130054	-0.296164981	0.277784606	-	-5.262437664	-0.501833289	-0.229461746	72
25:3910049	ENSBTAG00000057540	-5.262294169	1.4061276704284e-06	0.001908148	-1.007527816	0.02	NA	0.191461705	-1.198989522	-0.816066111	0.277773664	-	-5.262294169	-1.382792759	-0.632262873	72
8:111007432	ENSBTAG00000069241	-5.26212879	1.40704099765892e-06	0.001909098	-0.794055367	0.046666667	NA	0.150900025	-0.944955392	-0.643155342	0.277761055	-	-5.26212879	-1.089819416	-0.498291317	72
1:121946452	ENSBTAG00000061016	-5.260803713	1.41437997264677e-06	0.001915282	-0.314401782	0.5	NA	0.05976307	-0.374164853	-0.254638712	0.277660021	-	-5.260803713	-0.4315374	-0.197266164	72
2:44011135	ENSBTAG00000001887	-5.26013663	1.41808883143678e-06	0.001918853	-0.657238395	0.02	STAM2	0.12494702	-0.782185415	-0.532291375	0.277609156	-	-5.26013663	-0.902134554	-0.412342236	72
21:65835623	ENSBTAG00000063953	5.25939776	1.42220795402804e-06	0.001923555	1.188551644	0.313333333	NA	0.225986263	0.962565381	1.414537907	0.277552817	+	5.25939776	0.745618569	1.631484719	72
10:10741633	ENSBTAG00000044289	5.253845657	1.4535382518674e-06	0.001956176	0.901560455	0.046666667	SNORA72	0.171600103	0.729960352	1.073160558	0.277129439	+	5.253845657	0.565224253	1.237896656	72
4:55763353	ENSBTAG00000069549	5.251295122	1.46815690161012e-06	0.001971544	0.51382266	0.286666667	NA	0.097846845	0.415975815	0.611669505	0.27693493	+	5.251295122	0.322042844	0.705602476	72
6:91544209	ENSBTAG00000019633	5.250572726	1.47232354188324e-06	0.001975814	0.501614412	0.326666667	SHROOM3	0.09553518	0.406079232	0.597149592	0.276879837	+	5.250572726	0.314365459	0.688863365	72
24:42421615	ENSBTAG00000011171	5.249670393	1.47754432523995e-06	0.001980742	1.059433961	0.12	PIEZO2	0.201809615	0.857624346	1.261243576	0.27681102	+	5.249670393	0.663887115	1.454980806	72
23:28646015	ENSBTAG00000055490	5.247688768	1.48907359256284e-06	0.001992008	0.34016422	0.253333333	NA	0.064821721	0.275342498	0.404985941	0.276659886	+	5.247688768	0.213113646	0.467214794	72
3:26043710	ENSBTAG00000015392	-5.247638904	1.48936483830747e-06	0.001992008	-0.296356307	0.113333333	TTF2	0.056474219	-0.352830526	-0.239882089	0.276656083	-	-5.247638904	-0.407045776	-0.185666839	72
6:36331067	ENSBTAG00000020536	5.246731889	1.49467235130987e-06	0.001997897	1.144497193	0.066666667	HERC6	0.218135254	0.926361939	1.362632447	0.276586905	+	5.246731889	0.716952095	1.572042291	72
15:45054502	ENSBTAG00000037921	5.246595471	1.49547222221597e-06	0.001998255	1.037225489	0.04	OVCH2	0.197694961	0.839530528	1.23492045	0.2765765	+	5.246595471	0.649743365	1.424707613	72
18:56965579	ENSBTAG00000030483	5.246587453	1.49551925142612e-06	0.001998255	0.596223045	0.386666667	KLK7	0.113640162	0.482582884	0.709863207	0.276575888	+	5.246587453	0.373488329	0.818957762	72
5:116770954	ENSBTAG00000008036	5.245643289	1.50106694729293e-06	0.002003575	0.453530001	0.246666667	CELSR1	0.086458414	0.367071586	0.539988415	0.276503875	+	5.245643289	0.284071509	0.622988493	72
1:82501511	ENSBTAG00000064085	5.243489275	1.5137991377974e-06	0.002016005	0.396065146	0.273333333	NA	0.075534654	0.320530492	0.4715998	0.276339579	+	5.243489275	0.248017225	0.544113067	72
12:71317829	ENSBTAG00000068151	5.241890233	1.52331941168611e-06	0.002027748	0.38460865	0.133333333	NA	0.07337213	0.311236521	0.45798078	0.276217609	+	5.241890233	0.240799276	0.528418025	72
15:34253591	ENSBTAG00000016768	5.240480049	1.53176401029748e-06	0.002036653	1.069813272	0.073333333	SCN3B	0.204144136	0.865669136	1.273957408	0.276110041	+	5.240480049	0.669690765	1.469935779	72
17:4123388	ENSBTAG00000016625	5.239953884	1.53492658850076e-06	0.002039949	0.432991259	0.113333333	TMEM131L	0.082632647	0.350358612	0.515623906	0.276069904	+	5.239953884	0.271031271	0.594951247	72
18:55277504	ENSBTAG00000060816	5.238947086	1.54099594730299e-06	0.002046496	0.715518899	0.12	FUT2	0.136576852	0.578942047	0.852095751	0.275993104	+	5.238947086	0.44782827	0.983209528	72
1:74019399	ENSBTAG00000016305	5.237206351	1.55154534695287e-06	0.002056845	0.66427257	0.44	ATP13A4	0.126837196	0.537435374	0.791109767	0.275860313	+	5.237206351	0.415671665	0.912873475	72
5:17829135	ENSBTAG00000018745	-5.234967918	1.56521515351853e-06	0.002072621	-1.009038893	0.02	CEP290	0.192749776	-1.201788669	-0.816289117	0.27568955	-	-5.234967918	-1.386828454	-0.631249332	72
14:80983234	ENSBTAG00000011709	5.234910748	1.56556582114341e-06	0.002072669	0.395532877	0.06	IMPA1	0.075556757	0.31997612	0.471089633	0.275685188	+	5.234910748	0.247441634	0.54362412	72
6:65405075	ENSBTAG00000055919	5.230682957	1.59171320310278e-06	0.002100452	0.409324079	0.333333333	NA	0.078254423	0.331069656	0.487578503	0.275362641	+	5.230682957	0.255945409	0.562702749	72
2:122147059	ENSBTAG00000013235	5.230159678	1.59497914522672e-06	0.00210401	0.848834584	0.493333333	TINAGL1	0.162296113	0.686538471	1.011130696	0.275322717	+	5.230159678	0.530734203	1.166934964	72
24:60852094	ENSBTAG00000061617	5.229515454	1.59900897606019e-06	0.002108215	0.557943312	0.386666667	NA	0.106691206	0.451252105	0.664634518	0.275273565	+	5.229515454	0.348828548	0.767058076	72
20:3245949	ENSBTAG00000000128	-5.229206323	1.60094623475977e-06	0.002110459	-1.371800319	0.026666667	FGF18	0.262334327	-1.634134646	-1.109465993	0.275249979	-	-5.229206323	-1.885975599	-0.857625039	72
25:41854883	ENSBTAG00000046498	5.227762873	1.61002254312747e-06	0.002120238	0.271990689	0.433333333	SUN1	0.052028123	0.219962566	0.324018812	0.275139846	+	5.227762873	0.170015568	0.37396581	72
16:76342085	ENSBTAG00000008944	5.226608094	1.61732004303399e-06	0.002128283	0.544366143	0.113333333	CRB1	0.104152853	0.44021329	0.648518996	0.275051736	+	5.226608094	0.340226552	0.748505734	72
17:4800959	ENSBTAG00000068286	-5.225784189	1.62254644418152e-06	0.002133201	-0.389743608	0.353333333	TIGD4	0.074580885	-0.464324493	-0.315162724	0.274988871	-	-5.225784189	-0.535922143	-0.243565074	72
26:13608913	ENSBTAG00000016104	-5.224390862	1.63142267282889e-06	0.002142392	-0.46671536	0.04	BTAF1	0.089333928	-0.556049288	-0.377381431	0.274882555	-	-5.224390862	-0.641809859	-0.29162086	72
3:67562915	ENSBTAG00000031012	5.223362155	1.63800663313834e-06	0.002147811	0.786025816	0.026666667	PIGK	0.150482734	0.635543082	0.936508549	0.27480406	+	5.223362155	0.491079658	1.080971974	72
28:33691423	ENSBTAG00000013259	-5.223300412	1.63840263064743e-06	0.002147817	-0.22284261	0.113333333	POLR3A	0.042663181	-0.265505791	-0.180179429	0.274799348	-	-5.223300412	-0.306462444	-0.139222776	72
3:66774549	ENSBTAG00000008926	5.222323081	1.64468339961555e-06	0.00215425	0.508671937	0.06	FUBP1	0.097403383	0.411268554	0.606075321	0.274724771	+	5.222323081	0.317761306	0.699582569	72
10:45982001	ENSBTAG00000002012	5.222312141	1.64475383551811e-06	0.00215425	0.792182101	0.02	CIAO2A	0.151691833	0.640490268	0.943873934	0.274723936	+	5.222312141	0.494866109	1.089498094	72
5:57550382	ENSBTAG00000012896	5.222167835	1.64568325005927e-06	0.002155152	1.728720098	0.02	TMT1B	0.331034956	1.397685143	2.059755054	0.274712925	+	5.222167835	1.079891585	2.377548612	72
25:2767957	ENSBTAG00000020209	5.221028577	1.653038836627e-06	0.002162923	0.320909278	0.246666667	TIGD7	0.061464762	0.259444516	0.38237404	0.27462599	+	5.221028577	0.200438345	0.441380212	72
7:27387902	ENSBTAG00000045458	-5.221024289	1.65306658352514e-06	0.002162923	-0.343599644	0.266666667	bta-mir-2458	0.065810773	-0.409410417	-0.277788871	0.274625663	-	-5.221024289	-0.472588759	-0.214610529	72
22:45444272	ENSBTAG00000020221	5.220834282	1.6542965125631e-06	0.002163475	0.376877288	0.38	WNT5A	0.072187177	0.304690111	0.449064464	0.274611163	+	5.220834282	0.235390421	0.518364154	72
7:96179219	ENSBTAG00000013557	-5.220284521	1.65786021493925e-06	0.002166662	-0.18233891	0.5	ERAP1	0.034928922	-0.217267832	-0.147409988	0.274569211	-	-5.220284521	-0.250799597	-0.113878223	72
11:2804050	ENSBTAG00000010849	5.218673876	1.66834426027838e-06	0.00217782	4.44151599	0.026666667	ANKRD23	0.851081347	3.590434644	5.292597337	0.2744463	+	5.218673876	2.773396551	6.10963543	72
15:35950176	ENSBTAG00000059099	5.21767674	1.67486739925712e-06	0.002185379	0.530357928	0.466666667	NA	0.101646375	0.428711553	0.632004303	0.274370205	+	5.21767674	0.331131032	0.729584824	72
24:19880693	ENSBTAG00000004940	5.216703425	1.68125883703149e-06	0.002192368	1.121236662	0.02	CELF4	0.214932031	0.906304631	1.336168693	0.274295927	+	5.216703425	0.699969881	1.542503443	72
8:95569799	ENSBTAG00000057621	5.216361587	1.68350924992922e-06	0.002194583	1.344545391	0.026666667	NA	0.257755405	1.086789987	1.602300796	0.274269839	+	5.216361587	0.839344798	1.849745985	72
23:15955806	ENSBTAG00000015321	-5.216342145	1.68363732717501e-06	0.002194583	-0.431965243	0.32	TRERF1	0.08280999	-0.514775233	-0.349155252	0.274268356	-	-5.216342145	-0.594272824	-0.269657662	72
18:15544735	ENSBTAG00000014370	5.215516594	1.68908474444244e-06	0.002200082	0.553695786	0.246666667	NETO2	0.106163172	0.447532614	0.659858958	0.274205352	+	5.215516594	0.345615969	0.761775604	72
29:50697245	ENSBTAG00000046359	-5.215342671	1.69023457823999e-06	0.002200939	-0.882369812	0.033333333	PHRF1	0.169187313	-1.051557124	-0.713182499	0.274192079	-	-5.215342671	-1.213976945	-0.550762679	72
6:26017993	ENSBTAG00000012343	5.213706347	1.70109028219724e-06	0.002211112	0.67952473	0.213333333	TSPAN5	0.130334293	0.549190437	0.809859023	0.274067197	+	5.213706347	0.424069516	0.934979944	72
18:59133269	ENSBTAG00000060769	-5.212624837	1.70830274522015e-06	0.002218333	-0.912936813	0.026666667	NA	0.175139559	-1.088076371	-0.737797254	0.273984656	-	-5.212624837	-1.256210347	-0.569663278	72
17:62937303	ENSBTAG00000015767	5.211856635	1.71344400152113e-06	0.00222213	0.840074117	0.033333333	RNF10	0.161185193	0.678888924	1.00125931	0.273926025	+	5.211856635	0.524151139	1.155997095	72
7:17799474	ENSBTAG00000069146	5.209950859	1.72626419305005e-06	0.002234271	1.479125752	0.04	NA	0.283903974	1.195221779	1.763029726	0.273780569	+	5.209950859	0.922673964	2.035577541	72
6:67786273	ENSBTAG00000063093	-5.209943487	1.72631396916601e-06	0.002234271	-0.378951775	0.293333333	NA	0.072736254	-0.451688029	-0.30621552	0.273780007	-	-5.209943487	-0.521514833	-0.236388716	72
19:26486299	ENSBTAG00000004908	5.208727898	1.73454058128174e-06	0.002243422	0.591259221	0.18	CHRNE	0.113513171	0.47774605	0.704772392	0.273687226	+	5.208727898	0.368773406	0.813745036	72
17:52401508	ENSBTAG00000008470	-5.208495117	1.73612033227169e-06	0.002244691	-0.777717699	0.02	MPHOSPH9	0.14931716	-0.92703486	-0.628400539	0.273669458	-	-5.208495117	-1.070379333	-0.485056066	72
7:17365815	ENSBTAG00000068133	5.208363989	1.73701084110705e-06	0.002245194	0.711068638	0.233333333	NA	0.136524375	0.574544263	0.847593013	0.27365945	+	5.208363989	0.443480863	0.978656413	72
8:64201421	ENSBTAG00000018035	5.202031582	1.78055254753963e-06	0.002291878	0.36948582	0.08	TGFBR1	0.071027216	0.298458604	0.440513036	0.273176087	+	5.202031582	0.230272477	0.508699164	72
5:74568663	ENSBTAG00000038652	5.199844504	1.79583821223565e-06	0.002308897	0.555678542	0.313333333	NA	0.106864454	0.448814088	0.662542996	0.273009131	+	5.199844504	0.346224213	0.765132871	72
17:53517895	ENSBTAG00000032534	5.199071259	1.80127321560223e-06	0.002314888	1.151421269	0.033333333	RHOF	0.221466722	0.929954547	1.37288799	0.272950102	+	5.199071259	0.717346494	1.585496044	72
2:90482167	ENSBTAG00000065285	5.196835349	1.81707995452347e-06	0.002331186	1.003466773	0.02	NA	0.193091892	0.81037488	1.196558665	0.27277941	+	5.196835349	0.625006663	1.381926882	72
13:43422729	ENSBTAG00000054273	5.195145203	1.82911862504618e-06	0.002343608	0.71408445	0.08	NA	0.13745226	0.57663219	0.85153671	0.272650377	+	5.195145203	0.44467802	0.98349088	72
27:7595593	ENSBTAG00000004231	5.19431411	1.83506703612973e-06	0.002349563	0.559354856	0.286666667	GPM6A	0.10768599	0.451668866	0.667040846	0.272586927	+	5.19431411	0.348290316	0.770419396	72
11:43667857	ENSBTAG00000009694	-5.194085625	1.83670569688973e-06	0.00235131	-0.603808009	0.033333333	PUS10	0.116249144	-0.720057153	-0.487558865	0.272569483	-	-5.194085625	-0.831656331	-0.375959686	72
9:60696105	ENSBTAG00000003455	5.193774372	1.83894027495571e-06	0.002353066	0.949723209	0.06	ANKRD6	0.182858003	0.766865206	1.132581212	0.272545719	+	5.193774372	0.591321523	1.308124894	72
8:28829906	ENSBTAG00000004592	-5.193593091	1.8402429691582e-06	0.002353212	-0.394721251	0.04	SNAPC3	0.076001574	-0.470722825	-0.318719676	0.272531879	-	-5.193593091	-0.543684336	-0.245758165	72
25:28122735	ENSBTAG00000056280	-5.192958399	1.84481104468696e-06	0.00235764	-1.056513716	0.033333333	NA	0.203451219	-1.259964934	-0.853062497	0.272483422	-	-5.192958399	-1.455278104	-0.657749327	72
4:76407401	ENSBTAG00000068618	5.192310588	1.84948500055478e-06	0.002362265	0.349427536	0.326666667	NA	0.067297118	0.282130418	0.416724653	0.272433963	+	5.192310588	0.217525186	0.481329886	72
25:3833805	ENSBTAG00000047316	5.191582696	1.85475060573332e-06	0.002367301	1.182900268	0.026666667	C16orf96	0.227849644	0.955050624	1.410749912	0.272378388	+	5.191582696	0.736314966	1.62948557	72
1:26566263	ENSBTAG00000009851	5.191150152	1.85788660715721e-06	0.002370598	0.867546381	0.033333333	ROBO1	0.167120264	0.700426118	1.034666645	0.272345364	+	5.191150152	0.539990665	1.195102098	72
13:11975260	ENSBTAG00000060333	-5.190713722	1.86105605184083e-06	0.002373319	-0.470026167	0.313333333	NA	0.090551356	-0.560577524	-0.379474811	0.272312042	-	-5.190713722	-0.647506826	-0.292545509	72
2:106282335	ENSBTAG00000042880	5.190644956	1.86155592643707e-06	0.002373618	0.333733874	0.34	NA	0.064295261	0.269438613	0.398029136	0.272306791	+	5.190644956	0.207715162	0.459752587	72
7:13702925	ENSBTAG00000068685	-5.190181373	1.86492925490894e-06	0.002376566	-0.313231661	0.38	NA	0.060350812	-0.373582473	-0.252880849	0.272271396	-	-5.190181373	-0.431519253	-0.194944069	72
5:74595024	ENSBTAG00000061388	-5.189947771	1.86663136415818e-06	0.002378396	-0.360289521	0.426666667	NA	0.069420645	-0.429710165	-0.290868876	0.27225356	-	-5.189947771	-0.496353984	-0.224225057	72
12:13097798	ENSBTAG00000019054	5.189868011	1.86721287685214e-06	0.002378799	1.251714135	0.073333333	EPSTI1	0.241184194	1.010529941	1.49289833	0.27224747	+	5.189868011	0.778993114	1.724435156	72
13:57063028	ENSBTAG00000012109	5.188797768	1.87503294674481e-06	0.002386522	1.287261894	0.046666667	EDN3	0.248084807	1.039177086	1.535346701	0.272165754	+	5.188797768	0.801015672	1.773508116	72
20:12878025	ENSBTAG00000049964	5.188546618	1.87687270321439e-06	0.002388218	0.363195605	0.34	NA	0.069999488	0.293196117	0.433195092	0.272146578	+	5.188546618	0.225996609	0.5003946	72
18:56595456	ENSBTAG00000020082	5.187252278	1.88638226296492e-06	0.00239708	0.818435852	0.093333333	GARIN5A	0.157778301	0.660657551	0.976214153	0.272047749	+	5.187252278	0.509190382	1.127681322	72
26:14842445	ENSBTAG00000005129	5.186654329	1.8907913532387e-06	0.00240166	0.504837937	0.313333333	CEP55	0.097334024	0.407503913	0.602171961	0.272002092	+	5.186654329	0.31406325	0.695612624	72
13:39796481	ENSBTAG00000009291	-5.186518741	1.89179254215745e-06	0.002402591	-0.338298767	0.273333333	CFAP61	0.065226558	-0.403525325	-0.273072208	0.271991739	-	-5.186518741	-0.466142821	-0.210454712	72
25:22763962	ENSBTAG00000011162	-5.185236703	1.90128491013263e-06	0.002411909	-0.583612419	0.046666667	ZKSCAN2	0.112552705	-0.696165124	-0.471059714	0.271893846	-	-5.185236703	-0.804215722	-0.363009116	72
7:62997264	ENSBTAG00000064996	5.183792883	1.91203104499026e-06	0.002423137	0.937573831	0.046666667	NA	0.180866376	0.756707455	1.118440207	0.271783597	+	5.183792883	0.583075735	1.292071928	72
2:32415308	ENSBTAG00000067171	-5.181909581	1.92613772394684e-06	0.002437991	-0.363333658	0.406666667	NA	0.070115785	-0.433449443	-0.293217873	0.271639786	-	-5.181909581	-0.500760596	-0.225906719	72
9:86078633	ENSBTAG00000051913	5.181900937	1.92620270600744e-06	0.002437991	0.568082814	0.26	UST	0.109628266	0.458454548	0.67771108	0.271639126	+	5.181900937	0.353211413	0.782954215	72
25:25950148	ENSBTAG00000067909	5.181675393	1.92789900366353e-06	0.002439793	0.666647039	0.093333333	NA	0.128654728	0.537992311	0.795301767	0.271621903	+	5.181675393	0.414483772	0.918810306	72
13:43422729	ENSBTAG00000069534	5.180586512	1.93610901687068e-06	0.002448878	1.157471547	0.08	NA	0.223424808	0.934046739	1.380896355	0.271538752	+	5.180586512	0.719558923	1.595384171	72
3:106339887	ENSBTAG00000047314	-5.180277305	1.93844663700459e-06	0.002450716	-0.202614109	0.293333333	PPIE	0.039112599	-0.241726708	-0.16350151	0.27151514	-	-5.180277305	-0.279274803	-0.125953415	72
14:36960736	ENSBTAG00000002076	5.178839913	1.94934977577473e-06	0.002463457	0.591721762	0.08	STAU2	0.114257589	0.477464173	0.705979351	0.271405373	+	5.178839913	0.367776888	0.815666637	72
7:12818825	ENSBTAG00000012062	-5.177047906	1.9630270288556e-06	0.00247786	-0.373803706	0.466666667	PRDX2	0.072204027	-0.446007733	-0.301599679	0.271268522	-	-5.177047906	-0.515323599	-0.232283814	72
19:22692244	ENSBTAG00000038889	5.177020425	1.96323750991335e-06	0.00247786	1.934031623	0.033333333	RILP	0.373580064	1.560451559	2.307611687	0.271266423	+	5.177020425	1.201814697	2.666248549	72
28:28926383	ENSBTAG00000009348	5.17628737	1.96886012258254e-06	0.002483555	1.14859738	0.2	OIT3	0.221895984	0.926701396	1.370493364	0.27121044	+	5.17628737	0.713681251	1.583513509	72
17:40813779	ENSBTAG00000062181	5.176151084	1.96990718816297e-06	0.002483826	1.011347039	0.02	NA	0.19538592	0.81596112	1.206732959	0.271200032	+	5.176151084	0.628390637	1.394303442	72
3:74196100	ENSBTAG00000019230	5.175182414	1.97736510379358e-06	0.002490774	1.535822256	0.18	PTGER3	0.296766787	1.23905547	1.832589043	0.271126055	+	5.175182414	0.954159354	2.117485159	72
5:69715795	ENSBTAG00000004781	5.175092865	1.97805594754027e-06	0.002491294	0.798592815	0.033333333	POLR3B	0.154314683	0.644278132	0.952907498	0.271119216	+	5.175092865	0.496136036	1.101049594	72
26:23490877	ENSBTAG00000061159	5.174749205	1.98070937904014e-06	0.002494285	0.950910824	0.02	BORCS7	0.183759789	0.767151035	1.134670614	0.27109297	+	5.174749205	0.590741637	1.311080012	72
9:63820017	ENSBTAG00000043202	5.174604396	1.98182851225352e-06	0.002495343	0.557082032	0.186666667	SNORD50B	0.107656932	0.4494251	0.664738964	0.271081911	+	5.174604396	0.346074446	0.768089618	72
22:59598193	ENSBTAG00000004937	-5.174045432	1.98615418551156e-06	0.002500086	-0.444944712	0.06	SEC61A1	0.085995517	-0.530940229	-0.358949195	0.271039221	-	-5.174045432	-0.613495925	-0.276393499	72
13:79255293	ENSBTAG00000018270	5.173635032	1.98933605936251e-06	0.00250374	1.486635709	0.026666667	NFATC2	0.287348392	1.199287316	1.773984101	0.271007878	+	5.173635032	0.92343286	2.049838558	72
15:45239443	ENSBTAG00000021483	-5.171291923	2.00759833641113e-06	0.002522469	-0.995760958	0.06	OLFML1	0.192555549	-1.188316507	-0.803205408	0.270828925	-	-5.171291923	-1.373169835	-0.618352081	72
10:22417973	ENSBTAG00000065814	-5.171092576	2.00915961824657e-06	0.002523722	-0.292557798	0.32	NA	0.056575626	-0.349133423	-0.235982172	0.2708137	-	-5.171092576	-0.403446024	-0.181669571	72
25:18863494	ENSBTAG00000064155	5.168299789	2.03115825243601e-06	0.002546353	0.366348655	0.273333333	NA	0.070883786	0.295464869	0.437232441	0.270600393	+	5.168299789	0.227416435	0.505280875	72
25:28207707	ENSBTAG00000046622	5.167966861	2.03379640729831e-06	0.002548589	1.614763398	0.033333333	Metazoa_SRP	0.312456221	1.302307176	1.927219619	0.270574964	+	5.167966861	1.002349204	2.227177592	72
23:16285671	ENSBTAG00000005967	5.167827801	2.03489932265977e-06	0.002549614	0.765020632	0.033333333	UBR2	0.148035241	0.616985391	0.913055872	0.270564343	+	5.167827801	0.47487156	1.055169703	72
21:65854505	ENSBTAG00000038206	5.167597987	2.03672332744399e-06	0.002550829	0.317187454	0.233333333	bta-mir-1185	0.061380056	0.255807398	0.37856751	0.270546789	+	5.167597987	0.196882544	0.437492364	72
13:59969070	ENSBTAG00000018417	5.166817498	2.0429299203422e-06	0.002556529	0.507249676	0.066666667	PSMF1	0.098174491	0.409075186	0.605424167	0.270487175	+	5.166817498	0.314827675	0.699671678	72
25:39197197	ENSBTAG00000030690	5.166810194	2.04298808697791e-06	0.002556529	0.491505233	0.22	RADIL	0.095127402	0.39637783	0.586632635	0.270486617	+	5.166810194	0.305055524	0.677954942	72
4:30894080	ENSBTAG00000015539	5.166411539	2.0461655075845e-06	0.002558717	0.834454386	0.046666667	RAPGEF5	0.161515276	0.67293911	0.995969662	0.270456167	+	5.166411539	0.517884445	1.151024327	72
23:27135643	ENSBTAG00000048304	5.16519072	2.05592601554147e-06	0.002566978	1.54876022	0.02	NA	0.299845699	1.248914521	1.848605919	0.270362918	+	5.16519072	0.961062651	2.136457789	72
10:59116642	ENSBTAG00000055484	5.164916518	2.0581245479718e-06	0.002567714	0.56628684	0.12	NA	0.109641044	0.456645796	0.675927884	0.270341974	+	5.164916518	0.351390393	0.781183286	72
16:76606603	ENSBTAG00000012433	5.164701774	2.05984795837971e-06	0.002569008	0.636401384	0.06	DENND1B	0.123221323	0.513180061	0.759622707	0.270325571	+	5.164701774	0.394887591	0.877915177	72
20:31226355	ENSBTAG00000020376	5.164644499	2.06030784551185e-06	0.002569224	0.409832877	0.133333333	PAIP1	0.07935355	0.330479327	0.489186427	0.270321196	+	5.164644499	0.254299918	0.565365835	72
7:61078659	ENSBTAG00000012943	5.164437525	2.06197059871621e-06	0.002570939	0.669227818	0.253333333	PPARGC1B	0.129583873	0.539643945	0.798811691	0.270305386	+	5.164437525	0.415243426	0.92321221	72
1:78276151	ENSBTAG00000032538	-5.164105375	2.06464172634527e-06	0.002573497	-0.545430902	0.16	TPRG1	0.105619631	-0.651050533	-0.439811271	0.270280015	-	-5.164105375	-0.752445378	-0.338416426	72
4:118567524	ENSBTAG00000008025	5.163633597	2.06844155128867e-06	0.002577495	0.320748793	0.12	UBE3C	0.062116877	0.258631916	0.38286567	0.270243979	+	5.163633597	0.198999714	0.442497871	72
10:46345997	ENSBTAG00000019474	5.15929163	2.10373637055831e-06	0.002612825	0.547898342	0.026666667	HERC1	0.106196428	0.441701914	0.65409477	0.269912306	+	5.15929163	0.339753343	0.756043341	72
5:7214346	ENSBTAG00000054109	5.158293191	2.11193555179278e-06	0.002621876	0.587941862	0.26	NA	0.113979923	0.473961939	0.701921785	0.269836035	+	5.158293191	0.364541213	0.811342512	72
9:81492373	ENSBTAG00000011236	5.15745002	2.11888405708708e-06	0.002628357	0.522836487	0.48	STX11	0.101374998	0.421461489	0.624211485	0.269771623	+	5.15745002	0.32414149	0.721531483	72
12:80531546	ENSBTAG00000062888	5.156943827	2.12306631234754e-06	0.002632815	0.797530235	0.073333333	NA	0.15465172	0.642878514	0.952181955	0.269732954	+	5.156943827	0.494412863	1.100647606	72
19:45901893	ENSBTAG00000002749	5.156435878	2.12727121240295e-06	0.002636568	1.930746218	0.02	CRHR1	0.374434253	1.556311965	2.305180471	0.26969415	+	5.156435878	1.196855081	2.664637354	72
2:18907210	ENSBTAG00000016396	5.155333042	2.1364288276899e-06	0.002643527	0.658661109	0.166666667	PDE11A	0.127763057	0.530898052	0.786424166	0.2696099	+	5.155333042	0.408245518	0.909076701	72
1:66259387	ENSBTAG00000008862	-5.15406813	2.14697984368325e-06	0.002654747	-0.754822563	0.02	GOLGB1	0.146451802	-0.901274364	-0.608370761	0.269513266	-	-5.15406813	-1.041868094	-0.467777032	72
17:16096026	ENSBTAG00000062484	-5.153712966	2.14995154945432e-06	0.002657688	-0.459662261	0.16	NA	0.089190505	-0.548852766	-0.370471756	0.269486133	-	-5.153712966	-0.63447565	-0.284848871	72
3:34049658	ENSBTAG00000008849	5.150886453	2.17374552148511e-06	0.002681177	1.048903531	0.073333333	SORT1	0.203635537	0.845267993	1.252539068	0.269270192	+	5.150886453	0.649777877	1.448029184	72
10:21535396	ENSBTAG00000032709	5.150840764	2.17413224591889e-06	0.002681285	0.853846638	0.04	CMTM5	0.165768401	0.688078237	1.01961504	0.269266701	+	5.150840764	0.528940572	1.178752705	72
24:41604000	ENSBTAG00000060307	-5.149983653	2.18139965550644e-06	0.002687656	-0.405077918	0.206666667	NA	0.078656156	-0.483734074	-0.326421762	0.269201217	-	-5.149983653	-0.559243984	-0.250911852	72
10:10749180	ENSBTAG00000062002	5.14938896	2.18645601400378e-06	0.002692774	1.937632562	0.046666667	NA	0.376283978	1.561348584	2.31391654	0.269155782	+	5.14938896	1.200115965	2.675149159	72
8:79180872	ENSBTAG00000060122	5.149232909	2.18778473558073e-06	0.002693669	0.335270262	0.086666667	NA	0.06511072	0.270159542	0.400380982	0.26914386	+	5.149232909	0.207653251	0.462887274	72
17:71515874	ENSBTAG00000022022	5.148460313	2.19437479559349e-06	0.002701411	1.339060201	0.02	GUCD1	0.260089448	1.078970753	1.599149649	0.269084831	+	5.148460313	0.829284883	1.848835519	72
3:104827679	ENSBTAG00000024115	5.147713349	2.20076470967361e-06	0.002705929	1.095472679	0.06	FOXO6	0.21280763	0.882665049	1.308280309	0.269027761	+	5.147713349	0.678369724	1.512575634	72
15:51652032	ENSBTAG00000063649	-5.146759296	2.208952709678e-06	0.00271376	-0.416028288	0.1	NA	0.080833057	-0.496861345	-0.335195231	0.268954868	-	-5.146759296	-0.57446108	-0.257595496	72
2:61457192	ENSBTAG00000015172	5.146218841	2.21360430267772e-06	0.002719102	0.395943028	0.186666667	MCM6	0.07693863	0.319004398	0.472881658	0.268913574	+	5.146218841	0.245143313	0.546742743	72
19:26864442	ENSBTAG00000020852	-5.143587057	2.23639315042252e-06	0.002741827	-0.485232906	0.16	SLC16A11	0.094337454	-0.579570359	-0.390895452	0.268712488	-	-5.143587057	-0.670134315	-0.300331496	72
11:102296090	ENSBTAG00000055504	5.143519622	2.23698008348666e-06	0.002742172	0.480434291	0.333333333	NA	0.093405747	0.387028545	0.573840038	0.268707336	+	5.143519622	0.297359028	0.663509555	72
29:11205807	ENSBTAG00000027868	5.143173511	2.23999492562599e-06	0.002745115	1.004138032	0.06	DLG2	0.195237052	0.80890098	1.199375083	0.26868089	+	5.143173511	0.621473411	1.386802653	72
5:56234027	ENSBTAG00000010830	-5.138376542	2.28219172347855e-06	0.002787289	-0.302755433	0.226666667	LRP1	0.058920445	-0.361675878	-0.243834988	0.268314347	-	-5.138376542	-0.418239505	-0.18727136	72
3:36429722	ENSBTAG00000059709	5.137003683	2.29441086181474e-06	0.002798394	0.327564587	0.306666667	NA	0.063765691	0.263798897	0.391330278	0.268209441	+	5.137003683	0.202583834	0.452545341	72
24:37276133	ENSBTAG00000012060	-5.136260232	2.3010546872248e-06	0.002805351	-0.899180183	0.026666667	LPIN2	0.175065153	-1.074245336	-0.72411503	0.268152629	-	-5.136260232	-1.242307883	-0.556052483	72
16:39103491	ENSBTAG00000063386	-5.1348245	2.31393846186536e-06	0.002817605	-0.927591673	0.02	NA	0.180647201	-1.108238874	-0.746944472	0.268042915	-	-5.1348245	-1.281660187	-0.573523159	72
13:65864230	ENSBTAG00000022005	5.134184705	2.31970251504487e-06	0.002822704	1.288065973	0.02	TLDC2	0.250880334	1.037185639	1.538946307	0.267994023	+	5.134184705	0.796340518	1.779791427	72
14:30124803	ENSBTAG00000011614	5.133800527	2.32317041414317e-06	0.002825658	0.740308457	0.113333333	PDE7A	0.144202809	0.596105648	0.884511267	0.267964665	+	5.133800527	0.457670952	1.022945963	72
19:42722393	ENSBTAG00000048152	5.13372575	2.32384599683525e-06	0.002825658	0.780219165	0.04	TUBG1	0.151979128	0.628240037	0.932198293	0.26795895	+	5.13372575	0.482340073	1.078098257	72
5:99656200	ENSBTAG00000030426	5.133284346	2.32783787782069e-06	0.002828758	0.419924339	0.44	NA	0.081804223	0.338120115	0.501728562	0.267925218	+	5.133284346	0.259588061	0.580260616	72
29:28511194	ENSBTAG00000016704	-5.132634567	2.33372643622144e-06	0.002832838	-0.441702674	0.326666667	SLC37A2	0.08605769	-0.527760364	-0.355644984	0.267875562	-	-5.132634567	-0.610375746	-0.273029602	72
27:26895470	ENSBTAG00000064592	5.132352774	2.3362846937056e-06	0.00283479	0.585308143	0.1	NA	0.114042851	0.471265292	0.699350994	0.267854028	+	5.132352774	0.361784155	0.808832131	72
13:60513961	ENSBTAG00000012341	-5.130366993	2.35439069857396e-06	0.002851477	-0.297019362	0.36	CSNK2A1	0.057894369	-0.354913732	-0.239124993	0.267702271	-	-5.130366993	-0.410492326	-0.183546398	72
5:28584044	ENSBTAG00000019312	-5.128878702	2.36805074447709e-06	0.002863631	-0.603345053	0.02	TFCP2	0.117636834	-0.720981887	-0.485708219	0.267588531	-	-5.128878702	-0.833913248	-0.372776858	72
10:32590604	ENSBTAG00000003172	-5.127804325	2.37795997999187e-06	0.00287336	-0.873389195	0.033333333	MEIS2	0.170324205	-1.0437134	-0.70306499	0.267506422	-	-5.127804325	-1.207224637	-0.539553753	72
3:118100316	ENSBTAG00000021444	-5.127797625	2.3780218997493e-06	0.00287336	-0.518562332	0.14	TWIST2	0.101127691	-0.619690022	-0.417434641	0.26750591	-	-5.127797625	-0.716772605	-0.320352058	72
15:53679023	ENSBTAG00000002907	5.126808078	2.38718490224089e-06	0.002882098	0.544721157	0.02	C2CD3	0.106249571	0.438471587	0.650970728	0.267430284	+	5.126808078	0.336471999	0.752970316	72
17:72364420	ENSBTAG00000045548	5.126600359	2.38911272425337e-06	0.002883259	0.78310144	0.066666667	CRKL	0.152752582	0.630348859	0.935854022	0.267414408	+	5.126600359	0.48370638	1.082496501	72
5:23576649	ENSBTAG00000051267	5.124831869	2.40558783426978e-06	0.002899233	0.684869641	0.033333333	CRADD	0.133637485	0.551232156	0.818507126	0.267279247	+	5.124831869	0.422940171	0.946799112	72
4:32046148	ENSBTAG00000019406	5.124391544	2.40970714644585e-06	0.002901854	0.963675935	0.08	IGF2BP3	0.188056655	0.775619279	1.15173259	0.267245594	+	5.124391544	0.59508489	1.332266979	72
5:99606817	ENSBTAG00000004917	-5.124275711	2.4107919257485e-06	0.002902464	-0.362104216	0.486666667	KLRK1	0.070664468	-0.432768684	-0.291439748	0.267236741	-	-5.124275711	-0.500606573	-0.223601859	72
5:71844984	ENSBTAG00000067554	5.124169618	2.41178591763177e-06	0.002903044	0.33696633	0.34	NA	0.065760183	0.271206148	0.402726513	0.267228632	+	5.124169618	0.208076372	0.465856288	72
3:117459131	ENSBTAG00000010164	5.123720881	2.41599458777928e-06	0.002907248	0.487424748	0.22	ESPNL	0.095131011	0.392293737	0.582555759	0.267194336	+	5.123720881	0.300967966	0.67388153	72
23:27521344	ENSBTAG00000019790	5.122428874	2.4281524540945e-06	0.002919746	0.542441381	0.26	MSH5	0.105895347	0.436546034	0.648336727	0.267095588	+	5.122428874	0.334886501	0.74999626	72
10:49772757	ENSBTAG00000067058	-5.121878806	2.43334679599461e-06	0.002923243	-0.536783912	0.053333333	NA	0.10480215	-0.641586063	-0.431981762	0.267053545	-	-5.121878806	-0.742196127	-0.331371698	72
9:103144510	ENSBTAG00000018810	5.119617785	2.45481243675005e-06	0.002942712	1.125968504	0.073333333	THBS2	0.219932142	0.906036362	1.345900646	0.26688073	+	5.119617785	0.694901506	1.557035502	72
1:70285235	ENSBTAG00000056421	5.119114002	2.45962045667887e-06	0.002947292	0.458996772	0.473333333	NA	0.089663323	0.369333449	0.548660095	0.266842224	+	5.119114002	0.283256659	0.634736885	72
13:17988903	ENSBTAG00000048553	-5.118907328	2.46159557956817e-06	0.002949264	-0.292872945	0.32	NA	0.057213957	-0.350086902	-0.235658988	0.266826427	-	-5.118907328	-0.405012301	-0.180733589	72
11:70722277	ENSBTAG00000007379	5.118629644	2.46425178370706e-06	0.002950867	1.05231609	0.073333333	ALK	0.205585511	0.846730579	1.2579016	0.266805202	+	5.118629644	0.649368489	1.455263691	72
8:41641256	ENSBTAG00000013357	-5.118005413	2.47023315566177e-06	0.002956843	-0.68928147	0.02	PUM3	0.134677753	-0.823959224	-0.554603717	0.266757489	-	-5.118005413	-0.953249867	-0.425313074	72
19:57926430	ENSBTAG00000044195	-5.117108815	2.47884922872781e-06	0.002963986	-0.418663929	0.453333333	SDK2	0.081816499	-0.500480429	-0.33684743	0.266688957	-	-5.117108815	-0.579024268	-0.258303591	72
2:118397879	ENSBTAG00000064596	5.116948491	2.48039299959885e-06	0.002965435	0.957968483	0.04	NA	0.187214799	0.770753684	1.145183282	0.266676703	+	5.116948491	0.591027477	1.324909488	72
1:119506121	ENSBTAG00000059845	5.116011231	2.48943682518826e-06	0.002973539	1.132412784	0.033333333	NA	0.221346814	0.911065971	1.353759598	0.266605062	+	5.116011231	0.69857303	1.566252539	72
21:58606433	ENSBTAG00000016112	5.114792629	2.50124368760136e-06	0.002982659	1.118762161	0.093333333	CCDC197	0.218730698	0.900031463	1.337492858	0.266511914	+	5.114792629	0.690049993	1.547474328	72
5:65951482	ENSBTAG00000039709	5.113935445	2.50958167492595e-06	0.002990348	1.194059061	0.026666667	PARPBP	0.233491227	0.960567834	1.427550288	0.266446392	+	5.113935445	0.736416257	1.651701866	72
2:21857654	ENSBTAG00000002295	-5.112425147	2.52433892548189e-06	0.003002338	-0.546191833	0.026666667	ATF2	0.106836153	-0.653027986	-0.439355681	0.266330945	-	-5.112425147	-0.755590692	-0.336792974	72
12:29230771	ENSBTAG00000015132	5.111623933	2.53220213630435e-06	0.00301009	1.159963133	0.06	RXFP2	0.22692654	0.933036593	1.386889673	0.266269699	+	5.111623933	0.715187115	1.604739152	72
2:106580132	ENSBTAG00000003813	5.111038125	2.53796650613984e-06	0.003016166	0.80749151	0.08	BCS1L	0.157989726	0.649501785	0.965481236	0.266224919	+	5.111038125	0.497831648	1.117151372	72
3:27285885	ENSBTAG00000000664	5.110002458	2.5481889720266e-06	0.003025479	0.596496711	0.26	SLC22A15	0.116731199	0.479765513	0.71322791	0.26614575	+	5.110002458	0.367703562	0.82528986	72
26:36179068	ENSBTAG00000017709	5.109881201	2.54938846182526e-06	0.003026501	0.387856431	0.186666667	ATRNL1	0.075903219	0.311953212	0.46375965	0.266136481	+	5.109881201	0.239086122	0.53662674	72
2:118207245	ENSBTAG00000015752	5.10951606	2.55300383223116e-06	0.003028855	1.286101604	0.033333333	SP110	0.251707126	1.034394478	1.537808731	0.266108568	+	5.10951606	0.792755637	1.779447572	72
3:33202353	ENSBTAG00000007352	5.109510144	2.55306245384707e-06	0.003028855	0.443731901	0.26	KCNC4	0.086844313	0.356887587	0.530576214	0.266108116	+	5.109510144	0.273517046	0.613946755	72
5:42871290	ENSBTAG00000015311	5.108306087	2.56502006443256e-06	0.003039818	0.964736759	0.046666667	PTPRR	0.18885649	0.775880269	1.153593249	0.266016073	+	5.108306087	0.594578038	1.33489548	72
16:72317670	ENSBTAG00000008710	5.107729802	2.57076261325728e-06	0.003045817	0.741355374	0.1	KCNH1	0.145143812	0.596211562	0.886499186	0.265972019	+	5.107729802	0.456873503	1.025837246	72
18:44119823	ENSBTAG00000047670	5.10660831	2.58197413523995e-06	0.00305588	0.482435609	0.153333333	CHST8	0.094472804	0.387962804	0.576908413	0.265886285	+	5.10660831	0.297268912	0.667602305	72
11:48650489	ENSBTAG00000004824	5.106607035	2.58198691766124e-06	0.00305588	1.328833008	0.066666667	REEP1	0.26021838	1.068614629	1.589051388	0.265886188	+	5.106607035	0.818804984	1.838861032	72
5:14515400	ENSBTAG00000018432	5.105951952	2.58855793812765e-06	0.003062038	0.79221463	0.193333333	SLC6A15	0.155155128	0.637059502	0.947369758	0.265836109	+	5.105951952	0.488110579	1.096318682	72
28:12560397	ENSBTAG00000008059	5.105138737	2.59673795617997e-06	0.003068876	0.442931268	0.466666667	CHRM3	0.086761847	0.356169421	0.529693116	0.265773941	+	5.105138737	0.272878047	0.61298449	72
11:86985988	ENSBTAG00000002716	5.104830213	2.59984797716284e-06	0.00307174	0.161999772	0.486666667	NOL10	0.031734605	0.130265167	0.193734378	0.265750355	+	5.104830213	0.099799946	0.224199599	72
16:80512326	ENSBTAG00000064270	-5.102492942	2.62352723032157e-06	0.003095023	-0.925271363	0.08	NA	0.181337118	-1.106608481	-0.743934245	0.265571672	-	-5.102492942	-1.280692114	-0.569850612	72
10:67482751	ENSBTAG00000019120	5.102407766	2.62439413710068e-06	0.003095023	1.13559208	0.026666667	WDHD1	0.222560041	0.913032039	1.35815212	0.265565161	+	5.102407766	0.6993744	1.571809759	72
6:77223482	ENSBTAG00000013918	5.100684465	2.64199402850146e-06	0.003111061	0.847201474	0.046666667	ADGRL3	0.166095644	0.681105829	1.013297118	0.265433412	+	5.100684465	0.52165401	1.172748937	72
10:10158295	ENSBTAG00000062336	5.100125083	2.64773175513403e-06	0.003116797	1.52908219	0.04	NA	0.299812684	1.229269506	1.828894874	0.265390646	+	5.100125083	0.941449329	2.116715051	72
9:88986307	ENSBTAG00000007159	-5.099600495	2.65312368414323e-06	0.003122323	-1.203178014	0.06	ESR1	0.235935739	-1.439113753	-0.967242274	0.26535054	-	-5.099600495	-1.665612063	-0.740743964	72
16:12932676	ENSBTAG00000063265	5.097561788	2.6741806296495e-06	0.003144211	0.52833201	0.113333333	NA	0.103644062	0.424687948	0.631976072	0.265194673	+	5.097561788	0.325189648	0.731474371	72
9:22022382	ENSBTAG00000067022	5.097318495	2.67670440792258e-06	0.003146765	1.057737835	0.02	NA	0.207508681	0.850229155	1.265246516	0.265176072	+	5.097318495	0.651020821	1.464454849	72
1:148685486	ENSBTAG00000011880	5.096166648	2.68868469408924e-06	0.003157532	0.330841036	0.333333333	CHAF1B	0.064919587	0.265921449	0.395760623	0.265088007	+	5.096166648	0.203598645	0.458083427	72
8:59291784	ENSBTAG00000051343	5.096080054	2.68958747246215e-06	0.003158178	0.494965952	0.173333333	SPATA31G1	0.097126801	0.397839151	0.592092753	0.265081387	+	5.096080054	0.304597423	0.685334481	72
25:28144126	ENSBTAG00000056357	5.095216562	2.69860599551062e-06	0.003167106	0.379244519	0.1	NA	0.074431482	0.304813037	0.453676	0.265015367	+	5.095216562	0.233358814	0.525130223	72
18:18458499	ENSBTAG00000033078	5.094108433	2.71022296339592e-06	0.003176575	0.824951665	0.02	CNEP1R1	0.161942306	0.663009359	0.986893971	0.264930642	+	5.094108433	0.507544746	1.142358584	72
26:32700115	ENSBTAG00000011917	5.092724213	2.72480312705424e-06	0.003191575	1.776954173	0.393333333	GPAM	0.348920165	1.428034008	2.125874338	0.264824807	+	5.092724213	1.09307065	2.460837696	72
7:26962538	ENSBTAG00000006797	5.091632728	2.73635402426223e-06	0.003203788	0.473221638	0.12	MARCHF3	0.092941039	0.380280599	0.566162678	0.264741353	+	5.091632728	0.291057201	0.655386076	72
12:15382664	ENSBTAG00000068463	5.091603779	2.73666103667977e-06	0.003203788	0.418794829	0.08	NA	0.082252046	0.336542783	0.501046875	0.264739139	+	5.091603779	0.257580818	0.580008839	72
10:21724731	ENSBTAG00000060086	5.090730864	2.74593438467121e-06	0.003211757	0.42910564	0.32	U6	0.084291559	0.344814081	0.513397199	0.264672396	+	5.090730864	0.263894185	0.594317095	72
24:809706	ENSBTAG00000000656	-5.090625764	2.74705298927415e-06	0.003212212	-0.544352796	0.153333333	NFATC1	0.106932393	-0.651285189	-0.437420402	0.26466436	-	-5.090625764	-0.753940286	-0.334765305	72
17:54198140	ENSBTAG00000001398	5.088738075	2.76722011796236e-06	0.003229848	2.706363501	0.033333333	ATP2A2	0.531833917	2.174529584	3.238197417	0.264520023	+	5.088738075	1.663969024	3.748757977	72
18:18634932	ENSBTAG00000021575	-5.087987949	2.77527428584433e-06	0.003235675	-0.47256684	0.026666667	BRD7	0.092878923	-0.565445763	-0.379687917	0.264462667	-	-5.087987949	-0.654609529	-0.290524151	72
11:15764600	ENSBTAG00000019839	5.08784218	2.77684208054302e-06	0.003236437	0.648342266	0.2	LTBP1	0.127429712	0.520912554	0.775771979	0.264451521	+	5.08784218	0.39858003	0.898104503	72
12:68651110	ENSBTAG00000062823	-5.087152915	2.7842671203189e-06	0.003243402	-1.1698364	0.053333333	GPC6	0.229958961	-1.399795361	-0.939877439	0.264398817	-	-5.087152915	-1.620555964	-0.719116836	72
22:27242281	ENSBTAG00000007615	-5.086355948	2.79287661617744e-06	0.003251739	-0.885062011	0.046666667	CNTN3	0.174007093	-1.059069104	-0.711054918	0.264337877	-	-5.086355948	-1.226115912	-0.544008109	72
18:64746660	ENSBTAG00000009460	-5.086162294	2.79497255957362e-06	0.003253333	-0.233706053	0.42	ZNF550	0.04594939	-0.279655443	-0.187756664	0.26432307	-	-5.086162294	-0.323766857	-0.14364525	72
9:80403743	ENSBTAG00000064558	5.085985559	2.79688673678772e-06	0.003254715	0.45358005	0.34	NA	0.089182332	0.364397719	0.542762382	0.264309555	+	5.085985559	0.278782681	0.62837742	72
16:70616827	ENSBTAG00000003701	5.084886204	2.80882242467899e-06	0.003265449	0.675467253	0.266666667	VASH2	0.132838224	0.542629029	0.808305477	0.264225493	+	5.084886204	0.415104334	0.935830172	72
1:64429362	ENSBTAG00000001293	5.084781332	2.80996362549191e-06	0.003265687	0.341673466	0.206666667	CFAP91	0.067195312	0.274478155	0.408868778	0.264217474	+	5.084781332	0.209970656	0.473376277	72
9:91753015	ENSBTAG00000058186	-5.084582952	2.8121236031199e-06	0.003267349	-0.387255075	0.206666667	NA	0.076162604	-0.463417679	-0.311092472	0.264202304	-	-5.084582952	-0.536533778	-0.237976373	72
3:19750020	ENSBTAG00000015369	5.084302598	2.81517889403654e-06	0.003269626	0.510279301	0.08	MLLT11	0.100363677	0.409915625	0.610642978	0.264180867	+	5.084302598	0.313566495	0.706992108	72
2:72011393	ENSBTAG00000032021	-5.083875246	2.81984240978424e-06	0.003273344	-0.244868047	0.193333333	RALB	0.048165629	-0.293033676	-0.196702418	0.264148188	-	-5.083875246	-0.339272679	-0.150463415	72
8:63747981	ENSBTAG00000013810	5.083279125	2.82636029124926e-06	0.003278784	0.922432918	0.1	GABBR2	0.181464148	0.740968769	1.103897066	0.264102605	+	5.083279125	0.566763187	1.278102648	72
23:50428636	ENSBTAG00000010943	5.083006473	2.82934633292784e-06	0.003279698	0.396173072	0.293333333	SLC22A23	0.077940698	0.318232374	0.47411377	0.264081756	+	5.083006473	0.243409304	0.54893684	72
16:69281990	ENSBTAG00000013166	5.082465645	2.83527852775406e-06	0.003284873	0.472907085	0.12	SMYD2	0.093046784	0.379860301	0.565953869	0.2640404	+	5.082465645	0.290535388	0.655278782	72
27:15888374	ENSBTAG00000016486	5.08164844	2.84426536399487e-06	0.003294006	1.363501285	0.033333333	SORBS2	0.268318696	1.095182588	1.631819981	0.263977909	+	5.08164844	0.83759664	1.88940593	72
28:23310882	ENSBTAG00000016885	5.081428619	2.84668748955108e-06	0.003295959	1.578760512	0.046666667	LRRTM3	0.310692254	1.268068258	1.889452766	0.2639611	+	5.081428619	0.969803694	2.18771733	72
3:85980914	ENSBTAG00000051542	5.081353371	2.84751709214524e-06	0.003296493	0.628730624	0.093333333	NA	0.123732907	0.504997717	0.752463531	0.263955346	+	5.081353371	0.386214126	0.871247122	72
3:15289259	ENSBTAG00000003948	5.080540223	2.85649703260353e-06	0.003305252	0.633120882	0.033333333	FDPS	0.124616843	0.508504039	0.757737724	0.263893165	+	5.080540223	0.38887187	0.877369893	72
3:6711432	ENSBTAG00000063881	5.079733141	2.86543739990806e-06	0.003312527	0.558647241	0.28	NA	0.109975706	0.448671534	0.668622947	0.263831448	+	5.079733141	0.343094856	0.774199625	72
6:44017977	ENSBTAG00000065067	5.079433313	2.8687656862589e-06	0.00331509	0.667474391	0.18	NA	0.131407255	0.536067136	0.798881647	0.26380852	+	5.079433313	0.40991617	0.925032612	72
1:125958122	ENSBTAG00000009154	-5.079160072	2.87180214668276e-06	0.003317733	-0.62547049	0.02	U2SURP	0.123144473	-0.748614963	-0.502326017	0.263787625	-	-5.079160072	-0.866833657	-0.384107323	72
6:97977811	ENSBTAG00000009849	5.078591789	2.8781274000417e-06	0.003321906	1.362310331	0.026666667	PLAC8A	0.268245684	1.094064646	1.630556015	0.263744167	+	5.078591789	0.836548789	1.888071872	72
8:75196826	ENSBTAG00000008493	5.078040044	2.88428164098389e-06	0.003325722	1.004963561	0.193333333	AQP3	0.197903828	0.807059734	1.202867389	0.263701975	+	5.078040044	0.617072059	1.392855063	72
16:26048689	ENSBTAG00000013483	5.076979513	2.89614715435523e-06	0.003336825	0.362282475	0.126666667	TAF1A	0.071357876	0.290924599	0.433640351	0.263620874	+	5.076979513	0.222421038	0.502143911	72
19:43023879	ENSBTAG00000007389	5.076887807	2.89717543108336e-06	0.003337151	0.741945819	0.046666667	IFI35	0.146141858	0.59580396	0.888087677	0.263613861	+	5.076887807	0.455507776	1.028383861	72
1:82902687	ENSBTAG00000040399	-5.076523275	2.90126635806191e-06	0.003339874	-0.651979909	0.053333333	VWA5B2	0.128430399	-0.780410308	-0.52354951	0.263585984	-	-5.076523275	-0.903703491	-0.400256328	72
19:32768982	ENSBTAG00000019070	5.076411567	2.9025211244173e-06	0.003340729	0.612949414	0.193333333	PMP22	0.120744626	0.492204788	0.73369404	0.263577441	+	5.076411567	0.376289948	0.84960888	72
13:35256270	ENSBTAG00000011600	5.076073193	2.90632518030531e-06	0.003344247	1.016708392	0.02	MAP3K8	0.200294273	0.816414118	1.217002665	0.263551565	+	5.076073193	0.624131616	1.409285167	72
1:36122274	ENSBTAG00000064472	5.075851935	2.90881523473538e-06	0.003346253	0.398586233	0.193333333	NA	0.078525977	0.320060256	0.47711221	0.263534644	+	5.075851935	0.244675318	0.552497148	72
18:59522054	ENSBTAG00000065538	-5.074213479	2.92731966993079e-06	0.003364513	-0.47656359	0.273333333	NA	0.093918711	-0.570482301	-0.382644879	0.263409345	-	-5.074213479	-0.660644264	-0.292482916	72
7:72484705	ENSBTAG00000016841	5.073831854	2.93164618850161e-06	0.003367324	1.378897274	0.026666667	ATP10B	0.271766451	1.107130823	1.650663725	0.26338016	+	5.073831854	0.846235031	1.911559517	72
1:115444823	ENSBTAG00000056343	-5.073790742	2.93211265956669e-06	0.003367428	-0.697539899	0.466666667	NA	0.137479044	-0.835018943	-0.560060855	0.263377016	-	-5.073790742	-0.966998825	-0.428080973	72
8:9777348	ENSBTAG00000010819	5.072864845	2.94263733941678e-06	0.003376483	0.618193228	0.026666667	HMBOX1	0.121862744	0.496330485	0.740055972	0.263306207	+	5.072864845	0.379342251	0.857044206	72
17:64080580	ENSBTAG00000018831	5.071778399	2.95503416889907e-06	0.003389405	0.502731517	0.106666667	DAO	0.099123321	0.403608196	0.601854837	0.26322312	+	5.071778399	0.308449808	0.697013225	72
23:17146625	ENSBTAG00000025571	5.071627628	2.95675856029884e-06	0.003390721	0.490806703	-0.006666667	MRPS18A	0.096774988	0.394031715	0.587581691	0.263211589	+	5.071627628	0.301127727	0.68048568	72
4:48967011	ENSBTAG00000001908	-5.070902375	2.96506721186526e-06	0.003396797	-0.73573957	0.206666667	DLD	0.145090462	-0.880830032	-0.590649108	0.263156124	-	-5.070902375	-1.020116876	-0.451362264	72
25:13820042	ENSBTAG00000047520	-5.070884387	2.96527357044401e-06	0.003396797	-0.893369645	0.34	MPV17L	0.176176299	-1.069545944	-0.717193346	0.263154748	-	-5.070884387	-1.238675191	-0.548064098	72
5:7172245	ENSBTAG00000009852	-5.07004356	2.97493553494289e-06	0.003406557	-0.305547774	0.48	NAV3	0.060265315	-0.36581309	-0.245282459	0.263090444	-	-5.07004356	-0.423667793	-0.187427756	72
23:51530788	ENSBTAG00000064862	5.069904088	2.97654118589539e-06	0.00340796	0.89336227	0.033333333	FOXC1	0.176208909	0.71715336	1.069571179	0.263079777	+	5.069904088	0.547992807	1.238731732	72
21:66984677	ENSBTAG00000007008	-5.069548057	2.98064379492394e-06	0.003411039	-0.93024286	0.02	MOK	0.183496211	-1.113739071	-0.746746649	0.263052548	-	-5.069548057	-1.289895433	-0.570590286	72
18:46074082	ENSBTAG00000013791	5.068708495	2.99034015358538e-06	0.003421134	0.736672404	0.22	FFAR3	0.145337299	0.591335105	0.882009703	0.26298834	+	5.068708495	0.451811297	1.021533511	72
5:106967568	ENSBTAG00000011902	5.068561616	2.99203967757027e-06	0.003422203	0.994796437	0.02	WASHC1	0.196267997	0.79852844	1.191064435	0.262977106	+	5.068561616	0.610111163	1.379481712	72
21:60385278	ENSBTAG00000063727	5.067228027	3.00751382844303e-06	0.003433869	0.552131944	0.093333333	NA	0.108961338	0.443170606	0.661093281	0.262875114	+	5.067228027	0.338567722	0.765696166	72
17:52114509	ENSBTAG00000007271	-5.067072788	3.00932021870606e-06	0.003434947	-0.468295616	0.073333333	TCTN2	0.092419358	-0.560714975	-0.375876258	0.262863241	-	-5.067072788	-0.649437559	-0.287153674	72
9:82996794	ENSBTAG00000005376	5.066935797	3.01091514936363e-06	0.003435723	0.855566707	0.02	FBXO30	0.168852881	0.686713826	1.024419588	0.262852764	+	5.066935797	0.52461506	1.186518354	72
1:141637388	ENSBTAG00000009132	5.065735311	3.024927359729e-06	0.003448846	1.134532179	0.066666667	TMPRSS2	0.223961994	0.910570185	1.358494172	0.262760949	+	5.065735311	0.695566672	1.573497686	72
13:75542496	ENSBTAG00000013336	5.06459694	3.03827352093754e-06	0.003459477	0.769395252	0.14	EYA2	0.151916384	0.617478868	0.921311636	0.262673884	+	5.06459694	0.47163914	1.067151364	72
1:22876022	ENSBTAG00000054574	5.064574257	3.03854003110201e-06	0.003459477	0.797666068	0.113333333	ABCC13	0.157499136	0.640166932	0.955165203	0.26267215	+	5.064574257	0.488967762	1.106364373	72
7:24206488	ENSBTAG00000014661	5.063719617	3.0485984981877e-06	0.0034652	0.504224666	0.146666667	CHSY3	0.099575945	0.404648721	0.603800611	0.262606784	+	5.063719617	0.309055814	0.699393518	72
8:110431285	ENSBTAG00000012210	5.062380374	3.06442596518875e-06	0.003480539	0.521409434	0.233333333	C5	0.10299689	0.418412544	0.624406324	0.262504354	+	5.062380374	0.31953553	0.723283338	72
5:95114329	ENSBTAG00000030503	5.061776227	3.07159220704921e-06	0.003486467	0.759689365	0.02	H2AJ	0.150083554	0.609605811	0.909772919	0.262458147	+	5.061776227	0.465525599	1.053853131	72
7:17402650	ENSBTAG00000052571	5.061721856	3.07223795292443e-06	0.003486758	0.473143749	0.2	NA	0.093474861	0.379668887	0.56661861	0.262453988	+	5.061721856	0.28993302	0.656354477	72
11:87623928	ENSBTAG00000007485	-5.061512711	3.07472311209203e-06	0.003488693	-0.504972143	0.16	GRHL1	0.09976704	-0.604739183	-0.405205103	0.262437992	-	-5.061512711	-0.700515542	-0.309428744	72
17:21622217	ENSBTAG00000055353	5.060678959	3.08464971690726e-06	0.00349774	0.487035502	0.1	NA	0.096239162	0.39079634	0.583274665	0.262374222	+	5.060678959	0.298406745	0.67566426	72
18:58104699	ENSBTAG00000063485	-5.058939558	3.10546005990836e-06	0.003515822	-0.438497486	0.186666667	NA	0.086677748	-0.525175233	-0.351819738	0.262241182	-	-5.058939558	-0.608385871	-0.268609101	72
4:87934888	ENSBTAG00000009334	5.058854005	3.10648716718502e-06	0.003515822	1.217710995	0.04	NDUFA5	0.240708863	0.977002132	1.458419858	0.262234638	+	5.058854005	0.745921624	1.689500367	72
11:49418830	ENSBTAG00000063344	-5.058711286	3.10820130644607e-06	0.003517317	-0.787163422	0.066666667	NA	0.155605524	-0.942768946	-0.631557898	0.262223722	-	-5.058711286	-1.092150249	-0.482176594	72
15:81846307	ENSBTAG00000036260	5.058536883	3.11029725707806e-06	0.003519244	0.568668923	0.153333333	LPXN	0.112417669	0.456251254	0.681086591	0.262210383	+	5.058536883	0.348330292	0.789007553	72
24:21385069	ENSBTAG00000011206	5.057792856	3.11925441033152e-06	0.003525814	0.260090121	0.48	GALNT1	0.05142364	0.208666481	0.311513761	0.262153474	+	5.057792856	0.159299786	0.360880456	72
23:29965475	ENSBTAG00000000214	5.057349691	3.12460155348275e-06	0.003530333	0.331900518	0.446666667	OR2AD1	0.065627362	0.266273156	0.39752788	0.262119578	+	5.057349691	0.203270889	0.460530147	72
5:74573471	ENSBTAG00000067439	-5.057330778	3.12482995273942e-06	0.003530333	-0.47689472	0.18	NA	0.094297712	-0.571192432	-0.382597009	0.262118131	-	-5.057330778	-0.661718236	-0.292071205	72
18:58095334	ENSBTAG00000056545	5.056663156	3.13290288680561e-06	0.003538003	0.362538978	0.38	NA	0.071695299	0.290843679	0.434234278	0.262067066	+	5.056663156	0.222016192	0.503061765	72
11:80728967	ENSBTAG00000068639	5.055830985	3.142994139296e-06	0.003546826	0.352850832	0.193333333	KCNS3	0.069790868	0.283059965	0.4226417	0.262003414	+	5.055830985	0.216060731	0.489640934	72
13:83254545	ENSBTAG00000058361	5.055543587	3.14648663796765e-06	0.003549873	0.787385297	0.06	NA	0.155746911	0.631638386	0.943132208	0.261981431	+	5.055543587	0.482121351	1.092649242	72
3:11064071	ENSBTAG00000000888	-5.054884635	3.15450864331439e-06	0.003557578	-0.474789274	0.426666667	SPTA1	0.093926827	-0.568716101	-0.380862447	0.261931029	-	-5.054884635	-0.658885855	-0.290692693	72
19:56590551	ENSBTAG00000006525	-5.053620556	3.16995349285692e-06	0.003569151	-0.224596511	0.466666667	FDXR	0.044442694	-0.269039204	-0.180153817	0.261834339	-	-5.053620556	-0.31170419	-0.137488831	72
26:44129800	ENSBTAG00000010957	5.053507834	3.17133435830002e-06	0.003569808	0.459328767	0.433333333	LHPP	0.090893055	0.368435711	0.550221822	0.261825717	+	5.053507834	0.281178378	0.637479155	72
4:57578341	ENSBTAG00000004398	5.052648631	3.18187904705566e-06	0.003577734	0.47540659	0.12	IMMP2L	0.09409057	0.38131602	0.569497161	0.261759996	+	5.052648631	0.290989073	0.659824108	72
16:49970800	ENSBTAG00000018965	5.052220971	3.18714035276155e-06	0.003581745	0.386562847	0.266666667	PRDM16	0.076513448	0.310049399	0.463076295	0.261727283	+	5.052220971	0.236596489	0.536529206	72
1:33794199	ENSBTAG00000009219	5.051776686	3.19261520692342e-06	0.003585198	0.9130244	0.066666667	CADM2	0.180733325	0.732291074	1.093757725	0.261693299	+	5.051776686	0.558787082	1.267261718	72
2:125946603	ENSBTAG00000010249	-5.050630843	3.20677777575883e-06	0.003597041	-0.462955071	0.073333333	TMEM222	0.091662821	-0.554617892	-0.37129225	0.261605651	-	-5.050630843	-0.642614201	-0.283295942	72
16:72643690	ENSBTAG00000048628	-5.049278706	3.22356924270877e-06	0.003613612	-0.280924406	0.34	HHAT	0.055636542	-0.336560948	-0.225287864	0.261502222	-	-5.049278706	-0.389972029	-0.171876784	72
18:6458785	ENSBTAG00000066535	5.048538906	3.23279282991543e-06	0.003623044	1.347686114	0.026666667	NA	0.266945772	1.080740342	1.614631886	0.261445632	+	5.048538906	0.824472402	1.870899827	72
3:19680801	ENSBTAG00000018070	5.048468161	3.23367621058534e-06	0.00362358	0.337338314	0.24	SCNM1	0.066819935	0.270518379	0.404158249	0.26144022	+	5.048468161	0.206371242	0.468305387	72
7:52296038	ENSBTAG00000065316	5.048327945	3.23542774878024e-06	0.003624636	0.427009177	0.26	NA	0.084584279	0.342424898	0.511593456	0.261429494	+	5.048327945	0.261223991	0.592794363	72
15:24796524	ENSBTAG00000008564	5.047573087	3.24487322120498e-06	0.003633399	0.627849097	0.486666667	NA	0.124386331	0.503462766	0.752235428	0.261371752	+	5.047573087	0.384051888	0.871646306	72
3:34039352	ENSBTAG00000009042	5.046089015	3.26352205532733e-06	0.003647437	0.472665926	0.186666667	ATXN7L2	0.093669756	0.37899617	0.566335682	0.261258227	+	5.046089015	0.289073205	0.656258648	72
3:81361107	ENSBTAG00000012312	5.045618916	3.26945115733001e-06	0.003651924	0.537337944	0.366666667	ROR1	0.106495943	0.430842001	0.643833887	0.261222267	+	5.045618916	0.328605896	0.746069993	72
6:5892241	ENSBTAG00000063470	-5.045443616	3.27166482580613e-06	0.003653345	-0.541957377	0.346666667	NA	0.107415208	-0.649372585	-0.434542169	0.261208857	-	-5.045443616	-0.752491185	-0.331423569	72
23:43028043	ENSBTAG00000014904	5.04541116	3.27207484072691e-06	0.003653347	0.739018286	0.08	SIRT5	0.146473352	0.592544934	0.885491638	0.261206374	+	5.04541116	0.451930516	1.026106056	72
10:42773034	ENSBTAG00000004934	-5.045348688	3.27286417595546e-06	0.003653773	-0.830446594	0.02	NEMF	0.164596472	-0.995043066	-0.665850122	0.261201595	-	-5.045348688	-1.153055679	-0.507837509	72
15:54247545	ENSBTAG00000065740	-5.04490102	3.27852595575506e-06	0.003658269	-0.456156871	0.34	NA	0.09041939	-0.54657626	-0.365737481	0.26116735	-	-5.04490102	-0.633378874	-0.278934867	72
19:49217936	ENSBTAG00000069321	-5.044833703	3.27937815510931e-06	0.003658417	-0.360136607	0.48	NA	0.071387211	-0.431523818	-0.288749396	0.261162201	-	-5.044833703	-0.50005554	-0.220217674	72
11:44869746	ENSBTAG00000032051	5.044440211	3.28436394333031e-06	0.003663413	0.628749097	0.173333333	NA	0.124641996	0.504107101	0.753391093	0.2611321	+	5.044440211	0.384450785	0.87304741	72
20:62685616	ENSBTAG00000058498	5.043918205	3.29098951936584e-06	0.003668061	0.869639799	0.1	NA	0.172413541	0.697226257	1.04205334	0.261092168	+	5.043918205	0.531709258	1.207570339	72
2:26615444	ENSBTAG00000027789	-5.0436641	3.29421950133304e-06	0.003671204	-0.44634421	0.046666667	PPIG	0.088496022	-0.534840232	-0.357848188	0.261072729	-	-5.0436641	-0.619796413	-0.272892006	72
6:113827408	ENSBTAG00000012458	5.043528626	3.29594280227238e-06	0.003672668	0.274974642	0.353333333	PSAPL1	0.05452029	0.220454352	0.329494931	0.261062366	+	5.043528626	0.168114874	0.38183441	72
2:107429766	ENSBTAG00000002995	-5.042999168	3.30268624800295e-06	0.003676064	-0.660999352	0.02	GMPPA	0.131072667	-0.792072019	-0.529926685	0.261021864	-	-5.042999168	-0.91790178	-0.404096924	72
19:55308240	ENSBTAG00000050098	5.042789745	3.30535729399368e-06	0.003677665	0.300174482	0.366666667	NA	0.05952548	0.240649001	0.359699962	0.261005843	+	5.042789745	0.18350454	0.416844423	72
3:11421663	ENSBTAG00000039366	-5.042162306	3.31337250854657e-06	0.003681093	-0.604226424	0.373333333	NA	0.119834783	-0.724061207	-0.484391641	0.260957845	-	-5.042162306	-0.839102598	-0.36935025	72
28:45767576	ENSBTAG00000003546	-5.041748157	3.31867347314021e-06	0.003685321	-0.727245961	0.026666667	TFAM	0.144244801	-0.871490763	-0.58300116	0.260926163	-	-5.041748157	-1.009965772	-0.444526151	72
12:73029104	ENSBTAG00000003568	5.041598816	3.32058702231738e-06	0.003686821	1.230868685	0.24	CLDN10	0.244142529	0.986726156	1.475011213	0.260914739	+	5.041598816	0.752349328	1.709388041	72
18:21757439	ENSBTAG00000016243	-5.04132657	3.32407817299734e-06	0.00368912	-0.15484116	0.326666667	RBL2	0.030714368	-0.185555528	-0.124126792	0.260893912	-	-5.04132657	-0.215041321	-0.094640998	72
8:74832309	ENSBTAG00000065844	5.041308782	3.32430639019343e-06	0.00368912	0.55786208	0.066666667	NA	0.110658185	0.447203895	0.668520265	0.260892552	+	5.041308782	0.340972038	0.774752123	72
19:33277057	ENSBTAG00000013273	-5.040894242	3.32962950223741e-06	0.003693654	-0.270504839	0.18	PIGL	0.053662074	-0.324166913	-0.216842765	0.26086084	-	-5.040894242	-0.375682503	-0.165327174	72
21:58606433	ENSBTAG00000007109	5.040625827	3.3330806701201e-06	0.00369565	2.457782412	0.093333333	ASB2	0.487594695	1.970187717	2.945377107	0.260840306	+	5.040625827	1.50209681	3.413468014	72
5:88653928	ENSBTAG00000013333	5.040173631	3.33890273912056e-06	0.003699815	0.75214737	0.12	GYS2	0.149230448	0.602916921	0.901377818	0.260805713	+	5.040173631	0.459655691	1.044639048	72
27:14024460	ENSBTAG00000049918	5.039078552	3.35304324839887e-06	0.003711808	0.451917712	0.16	NA	0.089682609	0.362235103	0.541600321	0.26072194	+	5.039078552	0.276139798	0.627695626	72
18:48170302	ENSBTAG00000000621	5.038677743	3.35823343710674e-06	0.003716175	0.382784344	0.226666667	CATSPERG	0.075969205	0.306815139	0.45875355	0.260691277	+	5.038677743	0.233884702	0.531683987	72
13:52172880	ENSBTAG00000000825	5.038556238	3.35980839130324e-06	0.003716776	0.332001705	0.12	MRPS26	0.06589223	0.266109475	0.397893934	0.260681982	+	5.038556238	0.202852935	0.461150475	72
14:7247626	ENSBTAG00000017731	5.038555005	3.3598243799137e-06	0.003716776	0.766692644	0.02	ZFAT	0.152165183	0.614527461	0.918857827	0.260681888	+	5.038555005	0.468448886	1.064936403	72
23:48091220	ENSBTAG00000061616	5.038373498	3.36217844629405e-06	0.003718702	0.829614816	0.046666667	NA	0.164659253	0.664955563	0.994274069	0.260668002	+	5.038373498	0.50688268	1.152346951	72
16:57298232	ENSBTAG00000031385	5.03803984	3.36651005957484e-06	0.003720275	0.355737071	0.026666667	COP1	0.070610214	0.285126857	0.426347285	0.260642477	+	5.03803984	0.217341052	0.49413309	72
5:44933486	ENSBTAG00000010422	5.037777492	3.36991974532558e-06	0.003723584	0.547919963	0.033333333	MDM2	0.10876224	0.439157724	0.656682203	0.260622407	+	5.037777492	0.334745973	0.761093953	72
23:52047858	ENSBTAG00000069271	-5.036989185	3.38018555871631e-06	0.003729993	-0.80013929	0.046666667	NA	0.158852692	-0.958991981	-0.641286598	0.260562101	-	-5.036989185	-1.111490565	-0.488788014	72
15:65736552	ENSBTAG00000011578	5.036980111	3.3803039036789e-06	0.003729993	0.447330322	0.313333333	CD44	0.088809229	0.358521093	0.536139551	0.260561406	+	5.036980111	0.273264232	0.621396411	72
7:6119331	ENSBTAG00000009331	5.035854227	3.39501945660986e-06	0.003740698	0.736909653	0.3	CPAMD8	0.146332602	0.590577051	0.883242255	0.260475274	+	5.035854227	0.450097753	1.023721553	72
8:102634105	ENSBTAG00000009596	-5.035570392	3.39873911841683e-06	0.003742622	-0.543414942	0.1	C8H9orf43	0.107915271	-0.651330213	-0.435499672	0.26045356	-	-5.035570392	-0.754928873	-0.331901012	72
18:56466670	ENSBTAG00000006780	5.03556148	3.39885597951749e-06	0.003742622	1.055169465	0.013333333	NAPSA	0.209543557	0.845625908	1.264713022	0.260452878	+	5.03556148	0.644464093	1.465874837	72
9:91010997	ENSBTAG00000003489	5.034727783	3.40980505794206e-06	0.00375191	0.396964918	0.393333333	IPCEF1	0.078845359	0.318119559	0.475810276	0.260389097	+	5.034727783	0.242428015	0.551501821	72
15:58873575	ENSBTAG00000002117	5.033139175	3.43076415084844e-06	0.003770398	0.857153415	0.04	KIF18A	0.17030195	0.686851465	1.027455364	0.260267563	+	5.033139175	0.523361593	1.190945236	72
26:23413831	ENSBTAG00000064070	5.032086215	3.44472567178996e-06	0.003782895	0.515169423	0.113333333	CYP17A1	0.102376907	0.412792516	0.617546331	0.260187007	+	5.032086215	0.314510685	0.715828161	72
13:63860444	ENSBTAG00000011620	5.031892226	3.44730388520914e-06	0.003784798	0.731676163	0.026666667	PIGU	0.145407757	0.586268406	0.87708392	0.260172166	+	5.031892226	0.446676959	1.016675367	72
23:51758546	ENSBTAG00000052132	-5.030061429	3.47172936405488e-06	0.003807129	-0.52616432	0.106666667	FOXQ1	0.104603955	-0.630768275	-0.421560365	0.260032099	-	-5.030061429	-0.731188071	-0.321140568	72
22:50767192	ENSBTAG00000011894	-5.030017163	3.47232202497165e-06	0.003807129	-0.980436655	0.026666667	C22H3orf62	0.194917159	-1.175353814	-0.785519496	0.260028713	-	-5.030017163	-1.362474287	-0.598399023	72
14:38160830	ENSBTAG00000019587	5.02988977	3.4740282012337e-06	0.003808533	1.112722446	0.14	PI15	0.221222034	0.891500412	1.33394448	0.260018966	+	5.02988977	0.679127259	1.546317632	72
10:8575675	ENSBTAG00000020205	5.029851128	3.47454589393202e-06	0.003808635	0.740327248	0.053333333	PDE8B	0.147186712	0.593140537	0.88751396	0.26001601	+	5.029851128	0.451841293	1.028813204	72
13:11416349	ENSBTAG00000040222	-5.028840549	3.48811170323697e-06	0.003819763	-0.512016355	0.066666667	NA	0.101815985	-0.61383234	-0.41020037	0.259938694	-	-5.028840549	-0.711575686	-0.312457024	72
7:59000957	ENSBTAG00000003349	5.028370791	3.4944352708166e-06	0.003823881	1.19806549	0.06	JAKMIP2	0.238261166	0.959804323	1.436326656	0.259902754	+	5.028370791	0.731073604	1.665057376	72
11:69236472	ENSBTAG00000008946	5.027656904	3.50406662896096e-06	0.003831611	1.006419922	0.02	CAPN13	0.200176731	0.806243191	1.206596653	0.259848136	+	5.027656904	0.61407353	1.398766314	72
5:45462192	ENSBTAG00000019738	5.027181382	3.51049650452468e-06	0.003837235	0.340916482	0.213333333	MDM1	0.067814637	0.273101845	0.408731119	0.259811755	+	5.027181382	0.207999793	0.473833171	72
11:48757634	ENSBTAG00000042600	-5.027077298	3.51190544309315e-06	0.003838307	-0.459758713	0.253333333	SNORD94	0.091456464	-0.551215176	-0.368302249	0.259803792	-	-5.027077298	-0.639013382	-0.280504044	72
3:21901563	ENSBTAG00000006720	5.026703947	3.51696387474446e-06	0.00384149	1.484409766	0.02	GJA5	0.295304793	1.189104974	1.779714559	0.259775228	+	5.026703947	0.905612373	2.063207159	72
5:1472474	ENSBTAG00000068409	-5.026604767	3.5183088323404e-06	0.003842491	-0.348837018	0.346666667	NA	0.069398139	-0.418235157	-0.279438878	0.25976764	-	-5.026604767	-0.48485737	-0.212816665	72
7:17175529	ENSBTAG00000007661	5.025472639	3.5336971115019e-06	0.003855534	1.30741986	0.02	MYO1F	0.260158587	1.047261273	1.567578447	0.259681022	+	5.025472639	0.79750903	1.81733069	72
5:39606536	ENSBTAG00000012624	5.0249159	3.54128863806786e-06	0.003860994	1.538874279	0.04	PDZRN4	0.306248763	1.232625516	1.845123042	0.259638426	+	5.0249159	0.938626703	2.139121854	72
19:51471703	ENSBTAG00000066259	5.024822517	3.54256353943976e-06	0.003861443	0.715684677	0.093333333	NDUFAF8	0.142429842	0.573254835	0.858114519	0.259631282	+	5.024822517	0.436522187	0.994847167	72
10:46421175	ENSBTAG00000058900	5.023831011	3.55612773447306e-06	0.003870824	1.426333887	0.02	NA	0.283913588	1.142420299	1.710247474	0.259555422	+	5.023831011	0.869863255	1.982804519	72
13:62512544	ENSBTAG00000069908	5.023197554	3.56482026744677e-06	0.003878342	0.455488654	0.193333333	NA	0.090677034	0.364811621	0.546165688	0.259506956	+	5.023197554	0.277761668	0.633215641	72
27:44405772	ENSBTAG00000050535	5.021828475	3.58367838535094e-06	0.003894404	0.31387164	0.366666667	ZNF385D	0.062501466	0.251370174	0.376373106	0.259402207	+	5.021828475	0.191368767	0.436374513	72
25:3427653	ENSBTAG00000009200	5.020680746	3.59956273496158e-06	0.003909451	0.753088684	0.06	PAM16	0.149997326	0.603091359	0.90308601	0.259314393	+	5.020680746	0.459093926	1.047083443	72
3:59909970	ENSBTAG00000011953	5.019895213	3.61047406599066e-06	0.003918921	0.713068133	0.033333333	PRKACB	0.14204841	0.571019723	0.855116542	0.25925429	+	5.019895213	0.434653249	0.991483016	72
9:84724149	ENSBTAG00000038112	5.019845789	3.61116166339957e-06	0.003918921	0.386356106	0.473333333	NA	0.076965732	0.309390374	0.463321838	0.259250509	+	5.019845789	0.235503271	0.537208941	72
10:5658790	ENSBTAG00000014536	-5.019601361	3.61456407316212e-06	0.003921008	-1.380688913	0.033333333	SFXN1	0.275059475	-1.655748388	-1.105629438	0.259231807	-	-5.019601361	-1.919805483	-0.841572343	72
16:37340575	ENSBTAG00000011515	5.018341213	3.63215508628566e-06	0.003936419	1.237207451	0.04	SELL	0.246537132	0.990670319	1.483744583	0.259135389	+	5.018341213	0.753994672	1.72042023	72
8:28524541	ENSBTAG00000015788	-5.018295054	3.63280102053216e-06	0.003936419	-0.459090689	0.1	CCDC171	0.091483399	-0.550574088	-0.36760729	0.259131858	-	-5.018295054	-0.638398152	-0.279783227	72
14:73421373	ENSBTAG00000039968	5.013463412	3.70103972224909e-06	0.003993823	0.679987973	0.1	PIP4P2	0.13563238	0.544355593	0.815620352	0.258762168	+	5.013463412	0.414148509	0.945827437	72
9:38351544	ENSBTAG00000033429	5.012898377	3.70910132609078e-06	0.004000111	0.351611286	0.386666667	FAM229B	0.070141315	0.281469971	0.421752602	0.258718934	+	5.012898377	0.214134308	0.489088265	72
19:50875761	ENSBTAG00000051698	5.01243223	3.71576498298964e-06	0.00400585	0.661307706	0.486666667	DCXR	0.131933496	0.52937421	0.793241202	0.258683266	+	5.01243223	0.402718054	0.919897357	72
10:20928881	ENSBTAG00000040056	5.012106208	3.72043249811669e-06	0.004009916	0.729978584	0.393333333	LTB4R2	0.14564308	0.584335504	0.875621664	0.25865832	+	5.012106208	0.444518148	1.01543902	72
5:29011297	ENSBTAG00000038893	5.011308567	3.73187613969606e-06	0.004020798	0.52750109	0.153333333	NA	0.105262145	0.422238944	0.632763235	0.258597287	+	5.011308567	0.321187285	0.733814894	72
8:75020098	ENSBTAG00000032093	5.011116985	3.734629868262e-06	0.004023281	1.070574416	0.02	SPINK4	0.213639877	0.856934539	1.284214293	0.258582628	+	5.011116985	0.651840257	1.489308575	72
3:19764251	ENSBTAG00000015336	5.010794513	3.73926945046967e-06	0.004026825	0.730882621	0.033333333	PRUNE1	0.145861623	0.585020998	0.876744244	0.258557953	+	5.010794513	0.44499384	1.016771403	72
18:61601880	ENSBTAG00000013550	5.008066173	3.77874991370565e-06	0.004061744	0.407574542	0.293333333	PRKCG	0.081383618	0.326190925	0.48895816	0.258349186	+	5.008066173	0.248062652	0.567086432	72
2:64881705	ENSBTAG00000005234	5.005756985	3.81248343886884e-06	0.004087387	0.741358137	0.106666667	LYPD1	0.148101104	0.593257033	0.889459241	0.25817249	+	5.005756985	0.451079973	1.031636301	72
3:91721898	ENSBTAG00000019801	5.005414185	3.81751624685904e-06	0.004091892	0.571401474	0.126666667	FAM151A	0.114156682	0.457244792	0.685558156	0.258146259	+	5.005414185	0.347654378	0.79514857	72
7:31778368	ENSBTAG00000062849	5.005229367	3.82023234962746e-06	0.004094314	0.233880476	0.32	NA	0.046727224	0.187153252	0.2806077	0.258132116	+	5.005229367	0.142295116	0.325465836	72
1:79911068	ENSBTAG00000032265	5.004332059	3.83344613653048e-06	0.004104255	0.844730158	0.18	RTP4	0.168799781	0.675930376	1.013529939	0.258063454	+	5.004332059	0.513882586	1.175577729	72
7:62997264	ENSBTAG00000014835	-5.004222541	3.83506196192902e-06	0.004104255	-0.983429009	0.046666667	SPARC	0.196519839	-1.179948848	-0.78690917	0.258055074	-	-5.004222541	-1.368607894	-0.598250124	72
15:17724525	ENSBTAG00000010286	-5.004154275	3.83606948762437e-06	0.004104255	-0.690878694	0.026666667	NPAT	0.13806103	-0.828939725	-0.552817664	0.25804985	-	-5.004154275	-0.961478314	-0.420279075	72
29:43063731	ENSBTAG00000069516	5.003819156	3.84101923777383e-06	0.004107336	1.238405201	0.02	NA	0.247491998	0.990913203	1.485897199	0.258024207	+	5.003819156	0.753320885	1.723489517	72
29:40954187	ENSBTAG00000010455	-5.002241106	3.8644113155822e-06	0.004128811	-0.347818867	-0.173333333	INTS5	0.069532607	-0.417351475	-0.27828626	0.257903453	-	-5.002241106	-0.484102778	-0.211534957	72
18:34880985	ENSBTAG00000032427	4.999239833	3.9092855967226e-06	0.004169696	0.834321624	0.2	FHOD1	0.166889698	0.667431926	1.001211322	0.257673789	+	4.999239833	0.507217817	1.161425431	72
2:129395786	ENSBTAG00000012263	-4.999003142	3.91284615706564e-06	0.004172592	-0.41663636	0.24	ASAP3	0.083343888	-0.499980248	-0.333292471	0.257655676	-	-4.999003142	-0.579990381	-0.253282338	72
29:43310268	ENSBTAG00000011467	4.9980554	3.92713488460578e-06	0.004184838	1.252773186	0.02	BATF2	0.250652121	1.002121066	1.503425307	0.257583152	+	4.9980554	0.761495029	1.744051344	72
3:105835062	ENSBTAG00000044178	4.997744345	3.93183565049301e-06	0.00418885	0.40129077	0.053333333	ZMPSTE24	0.080294377	0.320996393	0.481585148	0.257559349	+	4.997744345	0.243913791	0.55866775	72
12:35400172	ENSBTAG00000058363	-4.997566189	3.93453047680819e-06	0.004190723	-0.465570665	0.46	FGF9	0.093159479	-0.558730144	-0.372411185	0.257545716	-	-4.997566189	-0.648163244	-0.282978085	72
6:114724351	ENSBTAG00000004797	4.997010224	3.94295177016154e-06	0.004197695	0.778507609	0.026666667	TRMT44	0.15579468	0.622712929	0.934302289	0.257503172	+	4.997010224	0.473150036	1.083865182	72
10:21716037	ENSBTAG00000007415	4.996347367	3.95301521568683e-06	0.004205453	0.851895417	0.48	SLC7A8	0.170503641	0.681391776	1.022399058	0.257452447	+	4.996347367	0.517708281	1.186082553	72
3:93287254	ENSBTAG00000066847	4.996204353	3.95518973595834e-06	0.004206536	0.575004051	0.246666667	NA	0.115088177	0.459915874	0.690092228	0.257441503	+	4.996204353	0.349431224	0.800576878	72
25:2061080	ENSBTAG00000040575	4.995486274	3.96612577967258e-06	0.00421635	0.255056457	0.126666667	KCTD5	0.051057383	0.203999073	0.30611384	0.257386553	+	4.995486274	0.154983986	0.355128927	72
23:25732720	ENSBTAG00000038397	4.99527353	3.96937146473067e-06	0.004218271	0.664754381	0.44	NA	0.133076673	0.531677708	0.797831053	0.257370272	+	4.99527353	0.403924102	0.925584659	72
18:47074440	ENSBTAG00000033563	-4.993918683	3.99010243011996e-06	0.004236808	-0.587776434	0.08	ZNF529	0.117698439	-0.705474873	-0.470077995	0.257266593	-	-4.993918683	-0.818465374	-0.357087493	72
18:58374796	ENSBTAG00000038903	4.993708825	3.99332299052267e-06	0.004239222	0.588710059	0.08	NA	0.117890346	0.470819714	0.706600405	0.257250533	+	4.993708825	0.357644982	0.819775137	72
19:38379171	ENSBTAG00000002949	-4.993663665	3.99401636014274e-06	0.004239455	-0.209999493	0.366666667	CBX1	0.042053191	-0.252052684	-0.167946302	0.257247077	-	-4.993663665	-0.292423748	-0.127575238	72
5:28498834	ENSBTAG00000065628	-4.992538862	4.01132437232934e-06	0.004250771	-0.541106439	0.046666667	NA	0.10838302	-0.649489459	-0.432723419	0.257161001	-	-4.992538862	-0.753537158	-0.32867572	72
8:110139726	ENSBTAG00000060923	4.99232632	4.0146031100973e-06	0.004251729	0.342498298	0.24	NA	0.06860495	0.273893348	0.411103248	0.257144736	+	4.99232632	0.208032596	0.476964	72
3:5979148	ENSBTAG00000007247	4.991856955	4.02185296465819e-06	0.004257392	0.339673533	0.3	NUF2	0.068045526	0.271628007	0.407719059	0.257108817	+	4.991856955	0.206304302	0.473042764	72
19:27074941	ENSBTAG00000019242	4.990904587	4.0366027208826e-06	0.004266023	2.093768396	0.02	CHRNB1	0.419516815	1.674251581	2.513285211	0.257035936	+	4.990904587	1.271515438	2.916021353	72
19:18519036	ENSBTAG00000016972	4.99080461	4.03815416169709e-06	0.004266023	0.431291531	0.386666667	RAB11FIP4	0.086417234	0.344874297	0.517708766	0.257028285	+	4.99080461	0.261913752	0.600669311	72
5:101703396	ENSBTAG00000012185	4.990803976	4.03816400658018e-06	0.004266023	0.738500923	0.093333333	CLEC4E	0.147972336	0.590528587	0.886473259	0.257028237	+	4.990803976	0.448475145	1.028526702	72
4:37785419	ENSBTAG00000017350	4.990747658	4.03903822276795e-06	0.004266023	0.9765629	0.14	PCLO	0.19567467	0.78088823	1.17223757	0.257023927	+	4.990747658	0.593040547	1.360085253	72
14:1211463	ENSBTAG00000067124	4.990497128	4.04292935926421e-06	0.004269102	0.772532039	0.02	ZNF696	0.154800618	0.617731421	0.927332657	0.257004755	+	4.990497128	0.469122828	1.07594125	72
19:50956417	ENSBTAG00000001937	4.990326079	4.04558814348426e-06	0.004270643	0.585969437	0.06	ANAPC11	0.117421072	0.468548365	0.703390509	0.256991665	+	4.990326079	0.355824136	0.816114738	72
10:46068518	ENSBTAG00000011820	4.989713255	4.05512790368147e-06	0.004276938	1.011525321	0.133333333	DAPK2	0.202722134	0.808803187	1.214247456	0.256944767	+	4.989713255	0.614189938	1.408860705	72
2:26615444	ENSBTAG00000026008	-4.9893836	4.06026871230553e-06	0.004279534	-0.552606146	0.046666667	METTL5	0.110756396	-0.663362542	-0.44184975	0.25691954	-	-4.9893836	-0.769688682	-0.33552361	72
10:12329491	ENSBTAG00000056679	4.989340881	4.06093535970623e-06	0.004279534	1.689266586	0.02	U5	0.3385751	1.350691487	2.027841686	0.256916271	+	4.989340881	1.025659391	2.352873782	72
4:112693026	ENSBTAG00000008542	4.988092822	4.08045915176985e-06	0.004296568	0.387729971	0.333333333	SSPO	0.077731106	0.309998865	0.465461077	0.25682076	+	4.988092822	0.235377004	0.540082939	72
20:18798968	ENSBTAG00000060749	4.988012354	4.08172109438587e-06	0.004296949	1.236681263	0.02	NA	0.247930674	0.98875059	1.484611937	0.256814602	+	4.988012354	0.750737143	1.722625384	72
22:39604614	ENSBTAG00000044501	4.987812124	4.08486283606473e-06	0.004297667	0.291344687	0.46	bta-mir-2369	0.058411319	0.232933367	0.349756006	0.256799279	+	4.987812124	0.176858501	0.405830872	72
13:16957193	ENSBTAG00000010664	4.985953361	4.11414124457234e-06	0.004324405	1.013997683	0.1	PRKCQ	0.203370872	0.810626811	1.217368556	0.256657031	+	4.985953361	0.615390774	1.412604593	72
4:9173265	ENSBTAG00000045617	-4.9852401	4.12543062446759e-06	0.004332202	-0.816499387	0.026666667	MTERF1	0.163783363	-0.980282749	-0.652716024	0.256602446	-	-4.9852401	-1.137514777	-0.495483996	72
13:74594923	ENSBTAG00000016743	4.984673266	4.13442397892678e-06	0.004340119	0.331314169	0.113333333	DNTTIP1	0.066466577	0.264847592	0.397780746	0.256559066	+	4.984673266	0.201039678	0.46158866	72
11:48650489	ENSBTAG00000004823	4.98457064	4.13605428511086e-06	0.004340812	0.723285417	0.066666667	MRPL35	0.145104858	0.578180558	0.868390275	0.256551212	+	4.98457064	0.438879894	1.007690939	72
4:68379908	ENSBTAG00000019020	-4.984245248	4.14122759438127e-06	0.004345223	-0.868492856	0.02	TAX1BP1	0.174247617	-1.042740473	-0.694245239	0.25652631	-	-4.984245248	-1.210018185	-0.526967527	72
20:26243387	ENSBTAG00000016525	4.983741465	4.14924955863224e-06	0.00435109	0.953834438	0.033333333	ITGA1	0.191389229	0.762445209	1.145223667	0.256487756	+	4.983741465	0.578711549	1.328957328	72
5:74341332	ENSBTAG00000052884	4.983439993	4.15405730948885e-06	0.004354317	1.318059817	0.026666667	NA	0.264487948	1.053571869	1.582547765	0.256464685	+	4.983439993	0.799663439	1.836456195	72
10:42658697	ENSBTAG00000004930	-4.983426521	4.15427228990721e-06	0.004354317	-0.588150475	0.02	DNAAF2	0.1180213	-0.706171775	-0.470129175	0.256463654	-	-4.983426521	-0.819472223	-0.356828728	72
7:33140860	ENSBTAG00000050473	-4.982310665	4.17211583168341e-06	0.004366884	-0.536652948	0.18	PRR16	0.107711659	-0.644364608	-0.428941289	0.256378257	-	-4.982310665	-0.747767801	-0.325538096	72
13:12450757	ENSBTAG00000000288	-4.981270547	4.18881576154277e-06	0.004382314	-0.767491368	0.02	UPF2	0.154075423	-0.921566792	-0.613415945	0.256298657	-	-4.981270547	-1.069479198	-0.465503539	72
7:21645769	ENSBTAG00000031246	-4.981088289	4.19174877156796e-06	0.004383488	-0.286301865	0.233333333	CCNI2	0.057477774	-0.343779638	-0.228824091	0.256284708	-	-4.981088289	-0.398958301	-0.173645429	72
24:58381574	ENSBTAG00000008723	-4.980828709	4.19592957286442e-06	0.00438698	-0.340414836	0.04	CCBE1	0.06834502	-0.408759856	-0.272069816	0.256264843	-	-4.980828709	-0.474371075	-0.206458598	72
10:102940442	ENSBTAG00000045234	-4.980521488	4.20088296769403e-06	0.004390834	-0.708309699	0.026666667	U6	0.142215971	-0.850525669	-0.566093728	0.256241331	-	-4.980521488	-0.987053001	-0.429566396	72
9:43752790	ENSBTAG00000000816	4.980029552	4.20882645317852e-06	0.004394006	0.983296188	0.026666667	PRDM1	0.197447862	0.785848326	1.180744051	0.256203682	+	4.980029552	0.596298379	1.370293998	72
29:43725951	ENSBTAG00000003759	-4.978985818	4.22572873996506e-06	0.004405487	-0.4292636	0.04	PCNX3	0.086215068	-0.515478668	-0.343048532	0.256123804	-	-4.978985818	-0.598245133	-0.260282067	72
8:8486221	ENSBTAG00000000500	-4.978445092	4.23451137079389e-06	0.004411606	-0.251705425	0.393333333	PINX1	0.050559044	-0.302264469	-0.201146381	0.256082421	-	-4.978445092	-0.350801151	-0.152609698	72
3:22013552	ENSBTAG00000017051	4.978202585	4.23845603065457e-06	0.004414822	0.337651308	0.32	ACP6	0.067825948	0.269825361	0.405477256	0.256063862	+	4.978202585	0.204712451	0.470590166	72
5:49173038	ENSBTAG00000017401	-4.97800775	4.24162786468692e-06	0.004417433	-0.741630016	0.02	TBK1	0.14898129	-0.890611305	-0.592648726	0.256048951	-	-4.97800775	-1.033633344	-0.449626687	72
5:103052872	ENSBTAG00000054245	4.977543793	4.24919021381041e-06	0.004422736	0.343862355	0.193333333	NA	0.069082738	0.274779617	0.412945093	0.256013443	+	4.977543793	0.208460188	0.479264522	72
19:42678393	ENSBTAG00000019090	4.976951848	4.25885788219724e-06	0.004431253	0.861354056	0.053333333	PLEKHH3	0.173068593	0.688285463	1.03442265	0.255968141	+	4.976951848	0.522139613	1.200568499	72
3:28651106	ENSBTAG00000046797	4.975564028	4.28160823632568e-06	0.004450269	0.435436963	-0.013333333	NRAS	0.087515096	0.347921867	0.522952059	0.255861928	+	4.975564028	0.263907375	0.606966551	72
15:77079757	ENSBTAG00000009576	4.975366084	4.2848627852438e-06	0.004452618	1.581100248	0.106666667	PACSIN3	0.317785711	1.263314537	1.898885958	0.255846778	+	4.975366084	0.958240254	2.203960241	72
11:47179034	ENSBTAG00000047029	4.975286141	4.2861778738306e-06	0.004453468	0.854952864	0.2	NA	0.171839938	0.683112926	1.026792803	0.25584066	+	4.975286141	0.518146585	1.191759144	72
2:106036271	ENSBTAG00000044630	-4.975005229	4.29080208843458e-06	0.004456721	-0.771474517	0.033333333	bta-mir-2356	0.155070092	-0.926544609	-0.616404425	0.255819161	-	-4.975005229	-1.075411897	-0.467537137	72
1:63809932	ENSBTAG00000061471	4.974711709	4.29563906370681e-06	0.004460206	0.679081869	0.08	NA	0.136506778	0.54257509	0.815588647	0.255796697	+	4.974711709	0.411528583	0.946635154	72
3:109517903	ENSBTAG00000015969	4.9747109	4.29565240266133e-06	0.004460206	0.458149619	0.173333333	STK40	0.092095727	0.366053892	0.550245346	0.255796635	+	4.9747109	0.277641993	0.638657245	72
22:53475044	ENSBTAG00000003501	4.974373079	4.3012260262582e-06	0.004463922	0.558591754	0.04	SACM1L	0.1122939	0.446297854	0.670885654	0.255770781	+	4.974373079	0.33849571	0.778687799	72
10:88299824	ENSBTAG00000009923	4.9741364	4.30513516022666e-06	0.00446636	0.699684421	0.12	CIPC	0.140664502	0.559019919	0.840348923	0.255752667	+	4.9741364	0.423981996	0.975386845	72
19:34079262	ENSBTAG00000000540	4.97411006	4.30557041765793e-06	0.00446636	0.78335641	0.153333333	RNF112	0.157486746	0.625869663	0.940843156	0.255750651	+	4.97411006	0.474682387	1.092030433	72
18:60471239	ENSBTAG00000038702	-4.973932969	4.3084979204678e-06	0.004468361	-0.293083841	0.406666667	NA	0.058923963	-0.352007804	-0.234159878	0.255737098	-	-4.973932969	-0.408574808	-0.177592874	72
17:17122322	ENSBTAG00000004647	4.973658376	4.31304108050571e-06	0.004471811	2.054457153	0.02	UCP1	0.413067605	1.641389548	2.467524757	0.255716082	+	4.973658376	1.244844647	2.864069658	72
23:29119098	ENSBTAG00000025398	4.973485698	4.31590045240164e-06	0.004472929	1.235710436	0.02	NA	0.248459634	0.987250802	1.48417007	0.255702867	+	4.973485698	0.748729553	1.722691318	72
12:12715344	ENSBTAG00000008924	4.973140314	4.32162521743126e-06	0.004477183	0.462706326	0.313333333	TNFSF11	0.093041076	0.36966525	0.555747402	0.255676433	+	4.973140314	0.280345817	0.645066836	72
5:101136386	ENSBTAG00000003291	-4.9730733	4.32273682957466e-06	0.004477423	-0.83160789	0.013333333	RIMKLB	0.167222126	-0.998830016	-0.664385764	0.255671304	-	-4.9730733	-1.159363257	-0.503852523	72
5:1199168	ENSBTAG00000055398	4.971816106	4.34364294035905e-06	0.004494397	0.671554015	0.353333333	NA	0.135072175	0.53648184	0.80662619	0.255575087	+	4.971816106	0.406812552	0.936295478	72
12:19291049	ENSBTAG00000004850	4.971590071	4.34741218604202e-06	0.004497257	1.657964068	0.02	KPNA3	0.333487686	1.324476382	1.991451754	0.255557787	+	4.971590071	1.004328204	2.311599933	72
1:80695838	ENSBTAG00000003151	4.971336504	4.35164435744476e-06	0.004501115	0.722163037	0.033333333	DNAJB11	0.14526537	0.576897667	0.867428407	0.255538381	+	4.971336504	0.437442911	1.006883162	72
3:14620067	ENSBTAG00000012228	4.970934477	4.35836265271821e-06	0.004507023	0.427803896	0.313333333	SEMA4A	0.086061061	0.341742835	0.513864957	0.255507612	+	4.970934477	0.259124216	0.596483575	72
19:43229966	ENSBTAG00000068117	4.970810986	4.36042836748881e-06	0.004508638	0.462381444	0.34	U2	0.093019317	0.369362127	0.555400762	0.25549816	+	4.970810986	0.280063582	0.644699306	72
7:56711863	ENSBTAG00000056956	4.969243907	4.38672504968998e-06	0.004530073	0.391754829	0.126666667	NA	0.078835903	0.312918927	0.470590732	0.255378225	+	4.969243907	0.23723646	0.546273199	72
5:74605435	ENSBTAG00000040244	4.968885141	4.39276717639085e-06	0.004535789	0.378624928	0.26	NA	0.076199171	0.302425757	0.454824099	0.255350767	+	4.968885141	0.229274553	0.527975303	72
21:65835623	ENSBTAG00000042588	4.967922437	4.40902073513543e-06	0.004549424	0.597972263	0.313333333	NA	0.120366667	0.477605597	0.71833893	0.255277086	+	4.967922437	0.362053597	0.83389093	72
7:67929052	ENSBTAG00000044046	4.96784	4.41041526842686e-06	0.004550338	2.209040894	0.033333333	SGCD	0.444668285	1.764372609	2.653709179	0.255270777	+	4.96784	1.337491055	3.080590733	72
19:61385969	ENSBTAG00000061756	4.966985188	4.42490100809141e-06	0.004561263	0.402091198	0.34	NA	0.080952768	0.32113843	0.483043965	0.255205353	+	4.966985188	0.243423773	0.560758622	72
3:21469642	ENSBTAG00000008370	-4.966461537	4.4337978150963e-06	0.004568671	-0.6939525	0.033333333	GNRHR2	0.139727751	-0.833680251	-0.554224749	0.255165275	-	-4.966461537	-0.967818892	-0.420086108	72
19:26866674	ENSBTAG00000025101	-4.966336576	4.43592347857363e-06	0.004569193	-0.672207622	0.213333333	ASGR2	0.135352812	-0.807560435	-0.53685481	0.255155711	-	-4.966336576	-0.937499135	-0.40691611	72
15:28889097	ENSBTAG00000001233	-4.966235658	4.43764088992954e-06	0.004569356	-0.358566881	0.173333333	MPZL3	0.07220094	-0.430767821	-0.286365942	0.255147987	-	-4.966235658	-0.500080723	-0.217053039	72
3:59073950	ENSBTAG00000016982	4.96597237	4.44212454594752e-06	0.004572514	0.780080904	0.133333333	MCOLN3	0.157085228	0.622995676	0.937166132	0.255127836	+	4.96597237	0.472193856	1.087967952	72
9:18783774	ENSBTAG00000055765	4.965839087	4.44439597798692e-06	0.004574326	0.767397547	0.02	HMGN3	0.154535323	0.612862224	0.92193287	0.255117635	+	4.965839087	0.464508314	1.07028678	72
3:35527279	ENSBTAG00000067466	-4.965647808	4.4476577763249e-06	0.004576631	-1.034538357	0.026666667	NA	0.208339052	-1.242877409	-0.826199305	0.255102996	-	-4.965647808	-1.442882898	-0.626193815	72
25:32631782	ENSBTAG00000014417	4.965504	4.45011160368105e-06	0.0045773	2.401939663	0.033333333	NA	0.48372525	1.918214413	2.885664913	0.255091989	+	4.965504	1.453838173	3.350041153	72
16:51519846	ENSBTAG00000013191	4.965489863	4.45035289337406e-06	0.0045773	0.751036538	0.153333333	AGRN	0.151251248	0.59978529	0.902287786	0.255090907	+	4.965489863	0.454584092	1.047488984	72
3:117482155	ENSBTAG00000053361	4.965386594	4.45211590847689e-06	0.004578587	2.228759863	0.046666667	KLHL30	0.448859282	1.779900581	2.677619145	0.255083003	+	4.965386594	1.34899567	3.108524056	72
19:26107401	ENSBTAG00000058577	-4.964894685	4.46052318123991e-06	0.004584074	-0.462625582	0.04	NA	0.093179334	-0.555804916	-0.369446248	0.255045355	-	-4.964894685	-0.645257077	-0.279994087	72
21:56783997	ENSBTAG00000026953	-4.964754287	4.46292558564939e-06	0.004586016	-0.422904801	0.126666667	TRIP11	0.085181416	-0.508086218	-0.337723385	0.255034609	-	-4.964754287	-0.589860377	-0.255949226	72
6:45708024	ENSBTAG00000003602	4.964161948	4.47307526682554e-06	0.004593809	0.474032919	0.3	RBPJ	0.095491026	0.378541893	0.569523946	0.254989274	+	4.964161948	0.286870508	0.661195331	72
18:13969907	ENSBTAG00000020944	4.963887132	4.47779188629845e-06	0.004598126	0.460868805	0.2	PIEZO1	0.092844336	0.368024469	0.553713142	0.25496824	+	4.963887132	0.278893907	0.642843704	72
19:28111384	ENSBTAG00000011994	4.963729409	4.48050104000412e-06	0.004599852	0.469017985	0.02	NDEL1	0.094489032	0.374528953	0.563507016	0.254956169	+	4.963729409	0.283819483	0.654216486	72
17:29717647	ENSBTAG00000039552	-4.96263745	4.49930133096947e-06	0.004613862	-0.837292649	0.02	PLK4	0.168719286	-1.006011935	-0.668573362	0.254872593	-	-4.96263745	-1.16798245	-0.506602847	72
13:75286684	ENSBTAG00000000873	-4.962460745	4.50235090622513e-06	0.004614875	-0.597742834	0.5	SLC13A3	0.120452909	-0.718195744	-0.477289925	0.254859069	-	-4.962460745	-0.833830537	-0.361655132	72
2:42652045	ENSBTAG00000021526	4.962088175	4.50878733948304e-06	0.004619886	0.446209196	0.22	RPRM	0.089923673	0.356285523	0.53613287	0.254830554	+	4.962088175	0.269958797	0.622459596	72
2:89184788	ENSBTAG00000066256	4.961922175	4.51165802842266e-06	0.00462124	0.502284885	0.113333333	NA	0.101227885	0.401057	0.603512769	0.254817848	+	4.961922175	0.303878231	0.700691539	72
10:45967701	ENSBTAG00000002014	4.961745424	4.51471658481293e-06	0.004621242	0.137432497	0.38	SNX1	0.027698418	0.109734079	0.165130914	0.25480432	+	4.961745424	0.083143598	0.191721395	72
14:60116881	ENSBTAG00000021887	4.961499872	4.51896906203435e-06	0.004622851	0.973571834	0.073333333	DPYS	0.196225307	0.777346527	1.169797141	0.254785527	+	4.961499872	0.588970233	1.358173435	72
3:16483051	ENSBTAG00000018711	4.9614772	4.51936190657629e-06	0.004622851	0.420606449	0.24	DENND4B	0.08477444	0.33583201	0.505380889	0.254783791	+	4.9614772	0.254448548	0.586764351	72
2:106580132	ENSBTAG00000003807	4.961354144	4.52149463673087e-06	0.004623381	0.416287662	0.08	CNOT9	0.083906057	0.332381606	0.500193719	0.254774373	+	4.961354144	0.251831791	0.580743533	72
29:50872753	ENSBTAG00000048470	-4.960942652	4.52863356510056e-06	0.004628566	-1.315891222	0.173333333	NA	0.265250239	-1.581141461	-1.050640983	0.254742878	-	-4.960942652	-1.83578169	-0.796000754	72
7:14794093	ENSBTAG00000002736	4.960706744	4.53273127526059e-06	0.004631697	0.37171993	0.06	DNMT1	0.074932857	0.296787073	0.446652787	0.254724823	+	4.960706744	0.22485153	0.51858833	72
3:30878105	ENSBTAG00000062755	-4.960285657	4.54005453368376e-06	0.004636534	-0.968896825	0.02	NA	0.195330852	-1.164227678	-0.773565973	0.254692594	-	-4.960285657	-1.351745296	-0.586048355	72
5:64498562	ENSBTAG00000049308	4.959024732	4.56205296286559e-06	0.00465263	0.94259871	0.06	GAS2L3	0.190077437	0.752521273	1.132676147	0.254596085	+	4.959024732	0.570046934	1.315150486	72
7:64899725	ENSBTAG00000005800	4.958932472	4.5636666355678e-06	0.004653746	1.359406839	0.033333333	GRIA1	0.27413296	1.085273878	1.633539799	0.254589024	+	4.958932472	0.822106236	1.896707441	72
3:57517461	ENSBTAG00000017357	4.958189928	4.57667445666987e-06	0.004664885	1.125291346	0.026666667	CLCA4	0.226956079	0.898335267	1.352247425	0.254532191	+	4.958189928	0.680457431	1.570125261	72
15:29139507	ENSBTAG00000012940	-4.957587361	4.58725683162703e-06	0.004670885	-0.680611961	0.02	TMEM25	0.137286932	-0.817898894	-0.543325029	0.254486071	-	-4.957587361	-0.949694349	-0.411529574	72
5:109846816	ENSBTAG00000015268	-4.95749948	4.58880220282591e-06	0.004671396	-0.195813656	0.106666667	PICK1	0.039498472	-0.235312128	-0.156315183	0.254479345	-	-4.95749948	-0.273230661	-0.11839665	72
23:28871389	ENSBTAG00000004490	4.9571699	4.59460234591874e-06	0.004676237	0.416552304	0.333333333	TRIM31	0.084030266	0.332522038	0.500582569	0.25445412	+	4.9571699	0.251852983	0.581251624	72
26:24139502	ENSBTAG00000003741	4.957089057	4.5960261690996e-06	0.004677154	1.384063929	0.126666667	NEURL1	0.27920901	1.104854919	1.66327294	0.254447932	+	4.957089057	0.836814269	1.931313589	72
25:33286594	ENSBTAG00000019517	4.956675529	4.60331604975035e-06	0.004682976	1.389472496	0.12	ELN	0.280323472	1.109149023	1.669795968	0.254416281	+	4.956675529	0.84003849	1.938906502	72
5:100752816	ENSBTAG00000038461	4.956437907	4.60751006541808e-06	0.004686177	1.229111152	0.173333333	NA	0.24798276	0.981128392	1.477093912	0.254398094	+	4.956437907	0.743064943	1.715157362	72
4:9913478	ENSBTAG00000050705	4.956155055	4.61250728492218e-06	0.004689662	0.333604807	0.446666667	FAM133B	0.067311213	0.266293595	0.40091602	0.254376445	+	4.956155055	0.20167483	0.465534785	72
16:4892852	ENSBTAG00000002126	4.95429971	4.64541769092187e-06	0.00471509	0.788778024	0.046666667	PFKFB2	0.159210801	0.629567223	0.947988825	0.254234438	+	4.95429971	0.476724855	1.100831194	72
11:82988876	ENSBTAG00000019018	4.951952719	4.68737800122699e-06	0.004749602	0.699999945	0.313333333	NA	0.141358366	0.558641579	0.841358311	0.254054801	+	4.951952719	0.422937548	0.977062343	72
5:22669575	ENSBTAG00000000421	-4.951795335	4.69020499154727e-06	0.004750316	-0.823664172	0.02	EEA1	0.166336473	-0.990000646	-0.657327699	0.254042754	-	-4.951795335	-1.14968366	-0.497644685	72
3:54503897	ENSBTAG00000067364	4.951161736	4.70160277514366e-06	0.004759706	1.729874104	0.033333333	NA	0.349387517	1.380486587	2.079261621	0.253994259	+	4.951161736	1.045074571	2.414673637	72
3:19680801	ENSBTAG00000007281	4.950764812	4.70875681605185e-06	0.004765411	0.889978857	0.24	SEMA6C	0.179765933	0.710212924	1.06974479	0.253963878	+	4.950764812	0.537637628	1.242320086	72
18:59130276	ENSBTAG00000069827	-4.950760481	4.70883494086871e-06	0.004765411	-1.42989374	0.02	NA	0.28882305	-1.718716789	-1.14107069	0.253963547	-	-4.950760481	-1.995986917	-0.863800563	72
26:37734210	ENSBTAG00000055878	4.950191874	4.71910206272498e-06	0.00477363	0.446362832	0.186666667	NA	0.090170814	0.356192018	0.536533646	0.253920025	+	4.950191874	0.269628036	0.623097628	72
15:5953283	ENSBTAG00000040567	-4.949916529	4.7240817167018e-06	0.004776698	-0.63016578	0.36	MMP27	0.127308365	-0.757474145	-0.502857415	0.25389895	-	-4.949916529	-0.879690175	-0.380641384	72
14:18132746	ENSBTAG00000019892	4.949906855	4.72425677752857e-06	0.004776698	1.042157748	0.193333333	HAS2	0.210540881	0.831616868	1.252698629	0.25389821	+	4.949906855	0.629497622	1.454817874	72
10:9852735	ENSBTAG00000008341	4.94982243	4.72578468884768e-06	0.004777703	0.500528967	0.106666667	ARSB	0.10112059	0.399408376	0.601649557	0.253891748	+	4.94982243	0.302332609	0.698725324	72
19:39813084	ENSBTAG00000008366	4.948950091	4.74160060805874e-06	0.004789366	1.155792231	0.02	STAC2	0.233542915	0.922249316	1.389335146	0.253824979	+	4.948950091	0.698048117	1.613536345	72
10:67661005	ENSBTAG00000002331	4.948502318	4.74973901843011e-06	0.004795963	1.407038576	0.053333333	DLGAP5	0.284336247	1.122702329	1.691374822	0.253790706	+	4.948502318	0.849739532	1.964337619	72
12:34697329	ENSBTAG00000001865	4.948464898	4.75041975840365e-06	0.004796109	2.346429741	0.06	SGCG	0.474173262	1.872256479	2.820603002	0.253787842	+	4.948464898	1.417050148	3.275809334	72
4:106713934	ENSBTAG00000018159	-4.947499185	4.76802087156266e-06	0.004810083	-0.902315287	0.02	CASP2	0.182378057	-1.084693344	-0.719937231	0.253713925	-	-4.947499185	-1.259776279	-0.544854296	72
2:98191322	ENSBTAG00000015066	4.94746095	4.76871905208849e-06	0.004810245	0.442206901	0.073333333	LANCL1	0.089380574	0.352826326	0.531587475	0.253710999	+	4.94746095	0.267020975	0.617392826	72
3:92310395	ENSBTAG00000066962	4.947282406	4.77198064933397e-06	0.004812467	0.378136358	0.36	NA	0.076433146	0.301703212	0.454569504	0.253697333	+	4.947282406	0.228327392	0.527945325	72
23:31793557	ENSBTAG00000060177	-4.94728152	4.77199683765452e-06	0.004812467	-1.277240468	0.04	H4C3	0.258170161	-1.535410629	-1.019070306	0.253697265	-	-4.94728152	-1.783253984	-0.771226952	72
18:47074437	ENSBTAG00000053679	-4.947138055	4.77461920273175e-06	0.004814027	-0.646979078	0.04	NA	0.130778456	-0.777757534	-0.516200622	0.253686284	-	-4.947138055	-0.903304853	-0.390653304	72
17:53401836	ENSBTAG00000004187	4.946556967	4.78525520897794e-06	0.004821704	0.485462759	0.326666667	CFAP251	0.098141548	0.387321211	0.583604307	0.253641807	+	4.946556967	0.293105324	0.677820193	72
21:58747850	ENSBTAG00000003152	4.946337605	4.78927633579581e-06	0.004823915	2.447434657	0.046666667	NA	0.494797333	1.952637324	2.942231991	0.253625017	+	4.946337605	1.477631884	3.417237431	72
19:20873361	ENSBTAG00000062176	4.946052639	4.79450500815294e-06	0.004828638	0.567920495	0.08	NA	0.114822978	0.453097517	0.682743474	0.253603205	+	4.946052639	0.342867458	0.792973533	72
12:36655403	ENSBTAG00000014486	4.945899862	4.79731051163977e-06	0.004830377	0.891447434	0.186666667	ATP12A	0.180239685	0.711207749	1.071687119	0.253591511	+	4.945899862	0.538177651	1.244717216	72
6:70575937	ENSBTAG00000067038	-4.94529798	4.8083787127594e-06	0.004839142	-0.312095514	0.406666667	NA	0.063109547	-0.375205061	-0.248985967	0.253545442	-	-4.94529798	-0.435790226	-0.188400803	72
21:69231276	ENSBTAG00000017622	-4.945087666	4.81225212830073e-06	0.004840522	-0.89697717	0.02	SIVA1	0.181387516	-1.078364686	-0.715589654	0.253529345	-	-4.945087666	-1.252496702	-0.541457638	72
1:130809400	ENSBTAG00000019952	4.944916281	4.81541083608203e-06	0.004842611	0.317009526	0.006666667	ARMC8	0.064108168	0.252901358	0.381117695	0.253516227	+	4.944916281	0.191357516	0.442661536	72
15:46355150	ENSBTAG00000058410	4.944432334	4.82434116522864e-06	0.004849632	0.224647809	0.186666667	NA	0.0454345	0.179213309	0.270082309	0.253479184	+	4.944432334	0.13559619	0.313699428	72
18:56141497	ENSBTAG00000006646	4.944196523	4.82869846713164e-06	0.004852158	0.728622328	0.046666667	PRMT1	0.147369208	0.58125312	0.875991537	0.253461135	+	4.944196523	0.43977868	1.017465977	72
21:14525870	ENSBTAG00000048501	4.943120893	4.84862275569782e-06	0.004867808	1.314933122	0.053333333	ST8SIA2	0.266012738	1.048920384	1.58094586	0.253378804	+	4.943120893	0.793548156	1.836318088	72
28:4043933	ENSBTAG00000010765	-4.942054808	4.8684495311094e-06	0.004879586	-0.664662213	0.02	C28H1orf131	0.134491065	-0.799153277	-0.530171148	0.253297204	-	-4.942054808	-0.928264699	-0.401059726	72
2:15171672	ENSBTAG00000009256	4.942050484	4.86853009928599e-06	0.004879586	0.987181164	0.04	ITGA4	0.199751331	0.787429833	1.186932495	0.253296873	+	4.942050484	0.595668555	1.378693774	72
17:46395186	ENSBTAG00000009797	4.941403185	4.8806072334133e-06	0.004887313	1.05808191	0.02	RIMBP2	0.2141258	0.84395611	1.27220771	0.253247327	+	4.941403185	0.638395342	1.477768478	72
15:65411116	ENSBTAG00000018261	4.940587986	4.895858675142e-06	0.004899845	0.99538309	0.053333333	PDHX	0.201470572	0.793912517	1.196853662	0.25318493	+	4.940587986	0.600500768	1.390265411	72
22:50428179	ENSBTAG00000032026	4.939979666	4.90726998223753e-06	0.004907973	0.824161669	0.013333333	GMPPB	0.166835033	0.657326636	0.990996702	0.253138368	+	4.939979666	0.497165005	1.151158333	72
19:36467502	ENSBTAG00000013103	-4.939720818	4.91213353358274e-06	0.004910615	-0.901355924	0.093333333	COL1A1	0.182471026	-1.08382695	-0.718884898	0.253118555	-	-4.939720818	-1.258999134	-0.543712714	72
22:59123850	ENSBTAG00000053386	-4.939714718	4.91224820061389e-06	0.004910615	-1.057219753	0.02	RAB43	0.214024456	-1.271244209	-0.843195298	0.253118088	-	-4.939714718	-1.476707686	-0.63773182	72
19:54015383	ENSBTAG00000007125	-4.938907355	4.92744852209845e-06	0.004924304	-0.343262213	0.033333333	AFMID	0.069501651	-0.412763864	-0.273760563	0.25305629	-	-4.938907355	-0.479485448	-0.207038978	72
1:57258340	ENSBTAG00000011871	4.93881426	4.92920418657157e-06	0.004924959	0.370907936	0.286666667	BTLA	0.075100604	0.295807332	0.446008541	0.253049165	+	4.93881426	0.223710752	0.518105121	72
7:15758959	ENSBTAG00000008192	4.938578959	4.93364442495221e-06	0.004928845	0.626743773	0.126666667	PLPPR2	0.126907715	0.499836057	0.753651488	0.253031154	+	4.938578959	0.378004651	0.875482895	72
3:102033716	ENSBTAG00000008690	4.93778273	4.94869862003083e-06	0.004939475	0.530222909	0.16	NA	0.10738077	0.42284214	0.637603679	0.252970208	+	4.93778273	0.319756601	0.740689218	72
3:8862903	ENSBTAG00000011238	4.937716288	4.94995687499084e-06	0.00494018	1.410907197	0.033333333	CD48	0.285740839	1.125166358	1.696648037	0.252965123	+	4.937716288	0.850855152	1.970959242	72
6:29794511	ENSBTAG00000067203	4.937178238	4.96015766293689e-06	0.004947603	0.869735096	0.086666667	NA	0.17616036	0.693574736	1.045895456	0.252923939	+	4.937178238	0.52446079	1.215009402	72
12:12443881	ENSBTAG00000014752	-4.936930665	4.96485824324114e-06	0.004950942	-0.587241807	0.046666667	AKAP11	0.118948765	-0.706190572	-0.468293041	0.252904989	-	-4.936930665	-0.820381387	-0.354102227	72
1:138482494	ENSBTAG00000066021	4.936852729	4.96633889564838e-06	0.004951562	0.504397347	0.1	NA	0.102169819	0.402227529	0.606567166	0.252899023	+	4.936852729	0.304144503	0.704650192	72
24:60911179	ENSBTAG00000050848	4.936590431	4.97132526271603e-06	0.004955429	0.732595316	0.02	ZCCHC2	0.148401073	0.584194243	0.880996388	0.252878946	+	4.936590431	0.441729213	1.023461418	72
8:59895143	ENSBTAG00000011424	4.935785569	4.98665652600104e-06	0.004966288	3.16927384	0.06	TPM2	0.642101201	2.527172639	3.811375041	0.252817339	+	4.935785569	1.910755487	4.427792193	72
10:11993486	ENSBTAG00000000062	4.935695465	4.98837573980979e-06	0.00496726	0.962598698	0.033333333	RASL12	0.195027976	0.767570722	1.157626674	0.252810442	+	4.935695465	0.580343864	1.344853531	72
9:101336051	ENSBTAG00000021741	-4.935397562	4.99406390169497e-06	0.0049709	-0.424916427	0.093333333	RPS6KA2	0.086095684	-0.51101211	-0.338820743	0.25278764	-	-4.935397562	-0.593663966	-0.256168887	72
1:110160251	ENSBTAG00000024643	4.935063404	5.00045188373579e-06	0.004975111	1.09504974	0.106666667	VEPH1	0.221891727	0.873158014	1.316941467	0.252762062	+	4.935063404	0.660141956	1.529957525	72
21:23121080	ENSBTAG00000066909	4.935000888	5.00164785549572e-06	0.00497555	0.626332278	0.053333333	NA	0.126916346	0.499415933	0.753248624	0.252757277	+	4.935000888	0.377576241	0.875088316	72
2:30611926	ENSBTAG00000061611	4.934861785	5.00431001708026e-06	0.004976119	1.864386118	0.02	NA	0.377799055	1.486587063	2.242185172	0.25274663	+	4.934861785	1.12389997	2.604872265	72
2:90482167	ENSBTAG00000069681	4.934607766	5.00917501597078e-06	0.004978745	1.278536704	0.02	NA	0.259095913	1.019440791	1.537632617	0.252727186	+	4.934607766	0.770708715	1.786364693	72
13:61360625	ENSBTAG00000014930	4.93456509	5.0099927909376e-06	0.004979005	2.542768173	0.126666667	MYLK2	0.515297321	2.027470852	3.058065494	0.25272392	+	4.93456509	1.532785423	3.552750923	72
19:20606841	ENSBTAG00000033077	-4.933916466	5.02243827275064e-06	0.004988051	-0.515953785	0.033333333	NUFIP2	0.104572866	-0.620526651	-0.411380919	0.252674272	-	-4.933916466	-0.720916602	-0.310990968	72
14:16236896	ENSBTAG00000057358	4.933760581	5.02543381769788e-06	0.004990319	1.212925311	0.066666667	NA	0.245841948	0.967083363	1.458767258	0.25266234	+	4.933760581	0.731075093	1.694775528	72
27:31273427	ENSBTAG00000065075	4.932873907	5.0425057058702e-06	0.004999661	0.415045436	0.233333333	NA	0.084138667	0.330906769	0.499184104	0.25259447	+	4.932873907	0.250133648	0.579957224	72
9:84837129	ENSBTAG00000001826	-4.932726021	5.04535858809415e-06	0.005000355	-0.504640767	0.06	SASH1	0.102304641	-0.606945408	-0.402336125	0.25258315	-	-4.932726021	-0.705157864	-0.304123669	72
2:133337485	ENSBTAG00000026758	4.932721799	5.04544006191167e-06	0.005000355	0.527269569	0.02	NA	0.106892217	0.420377352	0.634161786	0.252582827	+	4.932721799	0.317760824	0.736778315	72
28:28431518	ENSBTAG00000005807	4.931771859	5.06380339689149e-06	0.005013559	0.8113431	0.026666667	MICU1	0.16451351	0.64682959	0.97585661	0.252510115	+	4.931771859	0.48889662	1.13378958	72
23:28911789	ENSBTAG00000017818	-4.93102437	5.07829905819395e-06	0.005024577	-0.455793921	0.02	MOG	0.092433922	-0.548227843	-0.363359999	0.252452899	-	-4.93102437	-0.636964408	-0.274623434	72
19:36550562	ENSBTAG00000049864	4.930842304	5.08183590960329e-06	0.005027521	0.240276295	0.346666667	PPP1R9B	0.04872926	0.191547035	0.289005554	0.252438963	+	4.930842304	0.144766946	0.335785644	72
19:38823531	ENSBTAG00000057006	4.930756049	5.0835123532736e-06	0.005028623	0.417950946	0.16	NA	0.084764069	0.333186877	0.502715015	0.252432361	+	4.930756049	0.251813371	0.584088521	72
5:109045246	ENSBTAG00000013956	4.930678605	5.08501800310393e-06	0.005029557	0.880747127	0.04	BCL2L13	0.178625945	0.702121182	1.059373073	0.252426433	+	4.930678605	0.530640274	1.23085398	72
14:242683	ENSBTAG00000065876	4.929568239	5.10665357878018e-06	0.005047053	0.516461036	0.22	NA	0.104768006	0.411693029	0.621229042	0.252341441	+	4.929568239	0.311115744	0.721806328	72
24:42802158	ENSBTAG00000011250	4.929473723	5.10849938900153e-06	0.005047696	0.628643475	0.033333333	AFG3L2	0.127527503	0.501115972	0.756170978	0.252334206	+	4.929473723	0.378689569	0.878597381	72
23:30509074	ENSBTAG00000048989	4.929152699	5.11477353063978e-06	0.005052023	1.193636125	0.02	NA	0.24215848	0.951477645	1.435794605	0.252309634	+	4.929152699	0.719005504	1.668266746	72
24:20775360	ENSBTAG00000021581	4.92913763	5.11506822537082e-06	0.005052023	0.47482362	0.193333333	FHOD3	0.096329958	0.378493663	0.571153578	0.25230848	+	4.92913763	0.286016903	0.663630338	72
18:26286217	ENSBTAG00000003894	4.928603369	5.12552718185705e-06	0.005058447	1.410590022	0.033333333	NDRG4	0.286204816	1.124385206	1.696794838	0.252267586	+	4.928603369	0.849628582	1.971551462	72
18:34628935	ENSBTAG00000038325	4.928332122	5.13084524883798e-06	0.005061625	0.510624171	0.1	CES4A	0.103609935	0.407014236	0.614234106	0.252246823	+	4.928332122	0.307548698	0.713699644	72
8:9777348	ENSBTAG00000064507	4.927805684	5.14118199372482e-06	0.005067751	0.922231641	0.026666667	NA	0.18714854	0.735083101	1.109380182	0.252206527	+	4.927805684	0.555420502	1.28904278	72
29:1309152	ENSBTAG00000033621	-4.927674256	5.14376577977747e-06	0.005069182	-0.228924664	0.42	SMCO4	0.046456939	-0.275381604	-0.182467725	0.252196467	-	-4.927674256	-0.319980265	-0.137869063	72
29:51054701	ENSBTAG00000020242	4.927145484	5.15417393305775e-06	0.005076645	0.372271702	0.24	NA	0.075555249	0.296716454	0.447826951	0.252155992	+	4.927145484	0.224183415	0.52035999	72
4:93381861	ENSBTAG00000007206	4.926660203	5.16374415404181e-06	0.005084475	0.977129746	0.166666667	STRIP2	0.198335121	0.778794626	1.175464867	0.252118847	+	4.926660203	0.58839291	1.365866583	72
10:45504101	ENSBTAG00000014493	4.925933844	5.17810110776261e-06	0.005095727	0.161669711	0.273333333	TRIP4	0.032820114	0.128849597	0.194489825	0.252063248	+	4.925933844	0.097342287	0.225997135	72
18:18953577	ENSBTAG00000012295	-4.925320924	5.19024619875364e-06	0.005103806	-0.444335797	0.386666667	NKD1	0.090214588	-0.534550385	-0.354121209	0.252016332	-	-4.925320924	-0.62115639	-0.267515205	72
11:19561660	ENSBTAG00000058313	4.924963237	5.1973466848038e-06	0.005109611	0.542439363	0.18	NA	0.110140794	0.432298568	0.652580157	0.251988953	+	4.924963237	0.326563406	0.758315319	72
5:43793543	ENSBTAG00000019157	4.924748769	5.20160864966548e-06	0.005111862	0.517753334	0.126666667	LRRC10	0.105132943	0.41262039	0.622886277	0.251972536	+	4.924748769	0.311692765	0.723813903	72
18:44763643	ENSBTAG00000065805	4.924318026	5.210178831365e-06	0.00511773	0.888965279	0.486666667	NA	0.180525562	0.708439717	1.069490841	0.251939565	+	4.924318026	0.535135178	1.242795381	72
17:6591709	ENSBTAG00000055702	4.923862071	5.21926568303507e-06	0.005123391	0.487016439	0.233333333	NA	0.09890944	0.388106999	0.585925879	0.251904664	+	4.923862071	0.293153937	0.680878941	72
6:65956990	ENSBTAG00000017837	4.92385658	5.219375196392e-06	0.005123391	0.608128609	0.18	GABRB1	0.123506564	0.484622045	0.731635173	0.251904244	+	4.92385658	0.366055743	0.850201475	72
1:94990847	ENSBTAG00000018994	4.923606838	5.22435904137234e-06	0.005126597	0.750661783	0.16	TNFSF10	0.152461764	0.598200019	0.903123547	0.251885127	+	4.923606838	0.451836726	1.04948684	72
11:48347643	ENSBTAG00000013580	4.92182306	5.26009149734035e-06	0.005152173	0.344102491	0.046666667	KDM3A	0.069913625	0.274188866	0.414016116	0.251748587	+	4.92182306	0.207071787	0.481133196	72
29:8800791	ENSBTAG00000062312	-4.919111582	5.31486541113611e-06	0.005186416	-0.263755814	0.38	NA	0.053618587	-0.317374401	-0.210137226	0.251541036	-	-4.919111582	-0.368848245	-0.158663383	72
29:16662092	ENSBTAG00000007439	4.918664661	5.32394689557382e-06	0.005192448	0.567435786	0.413333333	TENM4	0.115363788	0.452071998	0.682799574	0.251506826	+	4.918664661	0.341322762	0.79354881	72
19:22646359	ENSBTAG00000005664	4.917965522	5.33818389498495e-06	0.0052018	0.576848245	0.033333333	YWHAE	0.117294081	0.459554165	0.694142326	0.25145331	+	4.917965522	0.346951847	0.806744644	72
4:93279493	ENSBTAG00000001754	4.917914681	5.33922066503977e-06	0.005202244	0.988392163	0.04	AHCYL2	0.2009779	0.787414263	1.189370062	0.251449419	+	4.917914681	0.59447548	1.382308846	72
12:34471577	ENSBTAG00000018300	-4.917422926	5.34925876573447e-06	0.005209189	-0.573143363	0.293333333	TNFRSF19	0.116553604	-0.689696966	-0.456589759	0.251411777	-	-4.917422926	-0.801588426	-0.344698299	72
18:39229093	ENSBTAG00000019884	4.914493001	5.40945012768381e-06	0.00525751	0.494607637	0.046666667	PKD1L3	0.100642658	0.393964979	0.595250295	0.251187503	+	4.914493001	0.297348028	0.691867246	72
18:1755943	ENSBTAG00000003570	4.914230262	5.41487998070173e-06	0.005262216	0.163223103	0.32	DDX19A	0.033214378	0.130008725	0.196437482	0.251167392	+	4.914230262	0.098122922	0.228323285	72
29:39909781	ENSBTAG00000047786	4.913856853	5.42260611325787e-06	0.005268009	0.988985381	0.033333333	LRRC10B	0.201264589	0.787720792	1.19024997	0.251138809	+	4.913856853	0.594506786	1.383463976	72
7:14304599	ENSBTAG00000050244	-4.913547935	5.42900602796182e-06	0.00527251	-0.359853213	0.06	NA	0.07323694	-0.433090153	-0.286616274	0.251115162	-	-4.913547935	-0.503397615	-0.216308812	72
5:109883732	ENSBTAG00000021435	4.912834442	5.44381581864854e-06	0.005285487	0.987605142	0.04	MAFF	0.201025529	0.786579613	1.188630671	0.251060547	+	4.912834442	0.593595105	1.381615179	72
21:65835623	ENSBTAG00000061435	4.912592709	5.44884235912884e-06	0.005287759	1.064634864	0.313333333	NA	0.216715475	0.847919389	1.281350339	0.251042043	+	4.912592709	0.639872532	1.489397196	72
22:15150365	ENSBTAG00000064478	4.912474791	5.45129597147948e-06	0.005288994	0.315704323	0.2	NA	0.064265841	0.251438482	0.379970163	0.251033017	+	4.912474791	0.189743275	0.44166537	72
5:72182652	ENSBTAG00000021953	4.91222499	5.45649730462675e-06	0.005292893	0.852695556	0.046666667	LARGE1	0.173586421	0.679109135	1.026281977	0.251013896	+	4.91222499	0.51246617	1.192924941	72
4:113583779	ENSBTAG00000011228	4.912100053	5.45910056742927e-06	0.005294844	0.23713196	0.133333333	FASTK	0.048275067	0.188856893	0.285407027	0.251004332	+	4.912100053	0.142512828	0.331751092	72
20:57285468	ENSBTAG00000060999	-4.911704467	5.46735121220973e-06	0.005299402	-0.884275983	0.026666667	NA	0.180034444	-1.064310426	-0.704241539	0.250974052	-	-4.911704467	-1.237143493	-0.531408472	72
26:11029985	ENSBTAG00000009768	4.911362649	5.47449025847144e-06	0.005303734	1.743646273	0.026666667	IFIT3	0.355022913	1.388623361	2.098669186	0.250947887	+	4.911362649	1.047801364	2.439491183	72
18:24029518	ENSBTAG00000038706	4.9110856	5.48028323354254e-06	0.005307914	0.435645297	0.24	NA	0.088706517	0.34693878	0.524351814	0.25092668	+	4.9110856	0.261780524	0.60951007	72
7:56931243	ENSBTAG00000057923	-4.910877968	5.4846286696511e-06	0.005311532	-0.300090934	0.186666667	NA	0.06110739	-0.361198324	-0.238983544	0.250910786	-	-4.910877968	-0.419861418	-0.18032045	72
5:82144436	ENSBTAG00000006369	-4.90944047	5.51480582385568e-06	0.005335578	-0.268204446	0.5	MRPS35	0.054630349	-0.322834795	-0.213574097	0.250800751	-	-4.90944047	-0.37527993	-0.161128962	72
9:67622312	ENSBTAG00000010229	-4.909113725	5.52168772588416e-06	0.005339351	-1.507213396	0.02	LAMA2	0.307023524	-1.81423692	-1.200189872	0.25077574	-	-4.909113725	-2.108979503	-0.905447289	72
16:13132732	ENSBTAG00000013064	4.90721493	5.56184650813139e-06	0.005370063	1.092843218	0.04	RGS18	0.222701315	0.870141903	1.315544533	0.250630394	+	4.90721493	0.656348641	1.529337796	72
28:8157505	ENSBTAG00000000222	-4.906744088	5.57184869546075e-06	0.005375662	-0.234137466	0.186666667	ARID4B	0.047717481	-0.281854947	-0.186419985	0.250594353	-	-4.906744088	-0.327663728	-0.140611204	72
15:22289732	ENSBTAG00000010709	4.905803057	5.59189189880799e-06	0.005392675	0.624122809	0.133333333	DLAT	0.127221334	0.496901475	0.751344143	0.250522321	+	4.905803057	0.374768995	0.873476624	72
4:92864909	ENSBTAG00000003449	4.905147143	5.60590398063259e-06	0.005400951	0.567620092	0.26	KCP	0.115719279	0.451900813	0.683339372	0.250472113	+	4.905147143	0.340810305	0.79442988	72
13:28237304	ENSBTAG00000069478	-4.904278352	5.62451652158871e-06	0.005414804	-0.629624711	0.046666667	NA	0.128382744	-0.758007455	-0.501241967	0.25040561	-	-4.904278352	-0.881254889	-0.377994533	72
1:9363920	ENSBTAG00000000648	4.903078759	5.65031524654366e-06	0.005434516	1.036701455	0.06	ADAMTS5	0.211438875	0.825262581	1.24814033	0.250313785	+	4.903078759	0.622281261	1.45112165	72
4:40625138	ENSBTAG00000008641	4.902607914	5.6604729108808e-06	0.005441812	0.544812606	0.206666667	GNAT3	0.111127101	0.433685505	0.655939707	0.250277744	+	4.902607914	0.327003488	0.762621725	72
24:25277738	ENSBTAG00000068235	-4.902488629	5.66304911544868e-06	0.00544312	-1.321521815	0.033333333	RNF125	0.269561424	-1.591083239	-1.051960391	0.250268613	-	-4.902488629	-1.849862206	-0.793181424	72
7:5563238	ENSBTAG00000016775	4.902236801	5.66849160755848e-06	0.005445428	1.211801022	0.046666667	SLC27A1	0.24719349	0.964607532	1.458994512	0.250249336	+	4.902236801	0.727301782	1.696300262	72
14:8238694	ENSBTAG00000007828	4.90087216	5.69807313211013e-06	0.00546915	0.357155714	0.5	SLA	0.07287595	0.284279764	0.430031663	0.250144878	+	4.90087216	0.214318852	0.499992575	72
5:70564988	ENSBTAG00000001858	-4.900676942	5.70231721366742e-06	0.005469705	-0.544321888	0.14	NA	0.111070755	-0.655392643	-0.433251133	0.250129934	-	-4.900676942	-0.762020567	-0.326623208	72
7:17609853	ENSBTAG00000007901	4.900554417	5.70498249641142e-06	0.005471675	0.675685572	0.426666667	NA	0.137879414	0.537806158	0.813564986	0.250120556	+	4.900554417	0.40544192	0.945929224	72
17:19442317	ENSBTAG00000034075	4.899920997	5.71878076033782e-06	0.005479626	0.537577897	0.28	SLC7A11	0.109711544	0.427866353	0.647289441	0.250072069	+	4.899920997	0.322543271	0.752612523	72
22:47174941	ENSBTAG00000010027	4.899436672	5.72935317664881e-06	0.005487994	0.615739978	0.146666667	CHDH	0.125675668	0.490064309	0.741415646	0.250034996	+	4.899436672	0.369415668	0.862064287	72
21:65835623	ENSBTAG00000042442	4.899041067	5.73800305949436e-06	0.005493341	0.803278806	0.313333333	NA	0.163966539	0.639312268	0.967245345	0.250004714	+	4.899041067	0.481904391	1.124653222	72
13:38970205	ENSBTAG00000011882	4.898743622	5.74451508896124e-06	0.005498399	0.908467751	0.1	SLC24A3	0.185449132	0.72301862	1.093916883	0.249981945	+	4.898743622	0.544987453	1.27194805	72
21:19934532	ENSBTAG00000048096	4.897946516	5.76200189356772e-06	0.005512065	0.571598564	0.093333333	NA	0.116701675	0.454896889	0.688300239	0.24992093	+	4.897946516	0.34286328	0.800333848	72
21:2031069	ENSBTAG00000064584	-4.896642647	5.79071818614569e-06	0.005532615	-0.439654525	0.106666667	SNORD116	0.089786933	-0.529441458	-0.349867592	0.249821123	-	-4.896642647	-0.615636914	-0.263672137	72
13:55016658	ENSBTAG00000021558	4.895975	5.8054764524784e-06	0.005543117	0.860817479	0.02	LSM14B	0.175821461	0.684996018	1.03663894	0.249770017	+	4.895975	0.516207415	1.205427543	72
18:51328302	ENSBTAG00000018912	-4.895942106	5.80620453791396e-06	0.005543221	-0.375174016	0.06	ARHGEF1	0.076629586	-0.451803602	-0.29854443	0.249767499	-	-4.895942106	-0.525368004	-0.224980028	72
26:6904017	ENSBTAG00000018404	4.894896375	5.82939701710801e-06	0.005562397	0.577588032	0.18	PRKG1	0.11799801	0.459590022	0.695586042	0.249687452	+	4.894896375	0.346311932	0.808864132	72
23:44652295	ENSBTAG00000019533	-4.89435328	5.84147759719828e-06	0.005567397	-0.686391032	0.493333333	ADTRP	0.140241416	-0.826632448	-0.546149617	0.24964588	-	-4.89435328	-0.961264207	-0.411517858	72
8:38726613	ENSBTAG00000058271	-4.894246909	5.84384657450141e-06	0.005568704	-0.667403478	0.04	NA	0.136364897	-0.803768376	-0.531038581	0.249637738	-	-4.894246909	-0.934678677	-0.400128279	72
15:42968433	ENSBTAG00000043981	-4.893059053	5.87036498735636e-06	0.00558779	-0.195001778	0.206666667	SBF2	0.039852733	-0.234854512	-0.155149045	0.249546811	-	-4.893059053	-0.273113136	-0.116890421	72
24:58381574	ENSBTAG00000067446	-4.892269962	5.88804608046526e-06	0.005601642	-0.431276986	0.04	NA	0.088154781	-0.519431767	-0.343122205	0.249486409	-	-4.892269962	-0.604060356	-0.258493616	72
3:99708916	ENSBTAG00000037858	4.892223654	5.88908531305837e-06	0.005602036	0.774364476	0.093333333	NA	0.158284766	0.61607971	0.932649242	0.249482865	+	4.892223654	0.464126335	1.084602617	72
11:102366918	ENSBTAG00000023697	4.892110417	5.89162731349867e-06	0.005603263	0.409189206	0.18	NA	0.083642676	0.32554653	0.492831882	0.249474197	+	4.892110417	0.245249561	0.573128851	72
13:22027400	ENSBTAG00000065142	4.891342745	5.90888863219782e-06	0.005615555	0.63513228	0.086666667	NA	0.129848247	0.505284033	0.764980527	0.249415434	+	4.891342745	0.380629716	0.889634844	72
16:51713247	ENSBTAG00000067327	-4.891308818	5.90965261259574e-06	0.005615633	-1.070241054	0.026666667	NA	0.218804638	-1.289045691	-0.851436416	0.249412837	-	-4.891308818	-1.499098143	-0.641383964	72
16:76014201	ENSBTAG00000007860	4.890873038	5.91947447656756e-06	0.005623176	0.629841098	0.493333333	ASPM	0.128778869	0.501062229	0.758619968	0.24937948	+	4.890873038	0.377434515	0.882247682	72
23:32584355	ENSBTAG00000016549	4.890655679	5.92437938901651e-06	0.005626543	0.667160105	0.046666667	CARMIL1	0.136415268	0.530744837	0.803575373	0.249362842	+	4.890655679	0.39978618	0.93453403	72
22:1844502	ENSBTAG00000018227	4.890632416	5.92490456206254e-06	0.005626543	0.778057377	0.04	SLC4A7	0.159091363	0.618966014	0.93714874	0.249361061	+	4.890632416	0.466238305	1.089876448	72
7:13620639	ENSBTAG00000048663	-4.890161297	5.93555036101214e-06	0.00563247	-0.43809479	0.24	OR7H5P	0.089586982	-0.527681771	-0.348507808	0.249324999	-	-4.890161297	-0.613685274	-0.262504306	72
22:14803546	ENSBTAG00000060180	4.889787467	5.94401103283345e-06	0.005638706	0.530926102	0.073333333	NA	0.108578564	0.422347538	0.639504666	0.249296383	+	4.889787467	0.318112116	0.743740087	72
5:109679463	ENSBTAG00000068862	4.889651627	5.94708833699061e-06	0.005641028	0.952005112	0.026666667	NA	0.194697943	0.757307169	1.146703054	0.249285985	+	4.889651627	0.570397144	1.333613079	72
24:59865825	ENSBTAG00000047569	4.889511355	5.95026767690531e-06	0.005642847	0.616369466	0.1	NA	0.126059522	0.490309944	0.742428989	0.249275248	+	4.889511355	0.369292802	0.86344613	72
5:116510147	ENSBTAG00000054859	-4.889415279	5.95244625603006e-06	0.005644316	-0.369316013	0.32	NA	0.075533779	-0.444849792	-0.293782234	0.249267894	-	-4.889415279	-0.51736222	-0.221269806	72
3:109001784	ENSBTAG00000009269	-4.889039026	5.96098547758881e-06	0.005651814	-0.372732676	0.286666667	GRIK3	0.076238433	-0.448971109	-0.296494242	0.249239093	-	-4.889039026	-0.522160005	-0.223305346	72
2:107426552	ENSBTAG00000040338	4.886378325	6.02171363053877e-06	0.005695519	1.114372856	0.066666667	OBSL1	0.228057015	0.886315841	1.342429872	0.249035426	+	4.886378325	0.667381106	1.561364606	72
15:46024784	ENSBTAG00000056029	4.886344287	6.02249442009547e-06	0.005695538	0.357995453	0.193333333	OR2D3G	0.073264476	0.284730977	0.431259929	0.249032821	+	4.886344287	0.21439708	0.501593826	72
3:53888382	ENSBTAG00000062007	4.886321948	6.02300691727599e-06	0.005695538	1.306177232	0.08	GBP6	0.26731297	1.038864262	1.573490201	0.249031111	+	4.886321948	0.782243811	1.830110652	72
3:26886154	ENSBTAG00000067074	4.885689235	6.03753976772108e-06	0.005706267	0.604216418	0.086666667	NA	0.123670661	0.480545757	0.72788708	0.248982679	+	4.885689235	0.361821922	0.846610914	72
11:10573031	ENSBTAG00000062981	4.885309587	6.04627638127135e-06	0.005713318	0.904526021	0.026666667	NA	0.185152242	0.719373779	1.089678263	0.248953618	+	4.885309587	0.541627627	1.267424415	72
8:38717547	ENSBTAG00000055947	4.885267777	6.04723929434669e-06	0.005713542	0.349653373	0.133333333	NA	0.071573021	0.278080352	0.421226394	0.248950418	+	4.885267777	0.209370252	0.489936494	72
7:101291520	ENSBTAG00000016359	4.884932378	6.05496911270722e-06	0.005717308	0.492667529	0.2	SLCO4C1	0.100854524	0.391813005	0.593522053	0.248924745	+	4.884932378	0.294992663	0.690342396	72
15:50646898	ENSBTAG00000013900	4.884550825	6.06377434383098e-06	0.005725018	1.081103934	0.02	TRIM21	0.22133129	0.859772644	1.302435224	0.248895538	+	4.884550825	0.647294606	1.514913262	72
3:100720497	ENSBTAG00000011241	4.884472888	6.06557447811939e-06	0.005726114	0.483580514	0.24	HPDL	0.099003623	0.384576891	0.582584138	0.248889572	+	4.884472888	0.289533412	0.677627616	72
2:24058405	ENSBTAG00000045375	-4.883903168	6.07874921973268e-06	0.005734319	-0.590133843	0.06	NA	0.120832421	-0.710966264	-0.469301422	0.248845963	-	-4.883903168	-0.826965388	-0.353302298	72
8:80138497	ENSBTAG00000069883	-4.883186398	6.09536417905241e-06	0.005742979	-1.201926002	0.02	NA	0.246135598	-1.4480616	-0.955790405	0.248791097	-	-4.883186398	-1.684351774	-0.719500231	72
13:12169697	ENSBTAG00000053042	4.883126597	6.09675240325479e-06	0.005743434	0.249853774	0.5	NA	0.051166761	0.198687012	0.301020535	0.248786519	+	4.883126597	0.149566921	0.350140626	72
6:19792419	ENSBTAG00000067575	4.882388514	6.11391159265384e-06	0.00575657	0.863720362	0.033333333	NA	0.176905291	0.686815071	1.040625654	0.248730022	+	4.882388514	0.516985991	1.210454733	72
2:126445376	ENSBTAG00000009796	-4.881874107	6.12589855891323e-06	0.005763678	-0.220489558	0.453333333	PIGV	0.045164941	-0.265654499	-0.175324617	0.248690646	-	-4.881874107	-0.309012843	-0.131966273	72
19:13624720	ENSBTAG00000017567	4.881320391	6.13882718395364e-06	0.00577335	0.971731855	0.233333333	ACACA	0.199071517	0.772660338	1.170803373	0.248648262	+	4.881320391	0.581551682	1.361912029	72
5:100855619	ENSBTAG00000069860	4.881025487	6.14572373397764e-06	0.005777408	0.787088515	0.24	NA	0.161254744	0.625833771	0.948343258	0.248625688	+	4.881025487	0.471029217	1.103147812	72
21:65858702	ENSBTAG00000036379	4.88041918	6.15992642457449e-06	0.005787114	0.421168641	0.266666667	bta-mir-379	0.086297637	0.334871004	0.507466277	0.248579278	+	4.88041918	0.252025273	0.590312008	72
28:43069929	ENSBTAG00000023028	-4.87959813	6.17921058418303e-06	0.005801578	-0.488799476	0.18	WDFY4	0.100172076	-0.588971553	-0.3886274	0.24851643	-	-4.87959813	-0.685136746	-0.292462207	72
9:36757651	ENSBTAG00000061691	4.879281026	6.18667421759983e-06	0.005806758	0.821637897	0.053333333	NA	0.168393231	0.653244666	0.990031128	0.248492157	+	4.879281026	0.491587164	1.15168863	72
29:29610458	ENSBTAG00000014105	-4.878732143	6.19961406422062e-06	0.005814636	-0.222164157	0.38	SRPRA	0.045537273	-0.26770143	-0.176626884	0.248450142	-	-4.878732143	-0.311417212	-0.132911102	72
16:12932676	ENSBTAG00000037494	4.877065894	6.23905771862257e-06	0.005846328	0.584354917	0.113333333	RGS21	0.1198169	0.464538017	0.704171817	0.248322599	+	4.877065894	0.349513793	0.819196041	72
7:15657907	ENSBTAG00000009570	-4.876081783	6.26246873837136e-06	0.005863145	-1.829224866	0.18	ANGPTL8	0.375142368	-2.204367234	-1.454082498	0.248247269	-	-4.876081783	-2.564503907	-1.093945825	72
24:45744971	ENSBTAG00000002624	4.87560133	6.27392938206949e-06	0.005872033	0.962170359	0.046666667	PSTPIP2	0.197343936	0.764826422	1.159514295	0.248210493	+	4.87560133	0.575376243	1.348964474	72
2:135673585	ENSBTAG00000013282	4.87547313	6.27699089447e-06	0.005874284	0.189662236	0.273333333	NECAP2	0.038901299	0.150760937	0.228563535	0.24820068	+	4.87547313	0.113415691	0.265908781	72
25:21403822	ENSBTAG00000012541	4.874713157	6.29516965575183e-06	0.005887603	0.458127535	0.293333333	CHP2	0.093980409	0.364147126	0.552107944	0.248142508	+	4.874713157	0.273925934	0.642329136	72
11:20406905	ENSBTAG00000010531	-4.874225625	6.30685861378121e-06	0.005895226	-1.509833346	0.033333333	CYP1B1	0.309758608	-1.819591954	-1.200074737	0.248105189	-	-4.874225625	-2.116960218	-0.902706473	72
17:42154081	ENSBTAG00000021764	4.872902514	6.33868812297243e-06	0.005912245	0.741841912	0.226666667	GLRB	0.152238201	0.589603711	0.894080113	0.248003912	+	4.872902514	0.443455038	1.040228786	72
18:35650991	ENSBTAG00000004368	4.872830387	6.34042776509783e-06	0.005913252	1.052445868	0.026666667	NFATC3	0.215982455	0.836463414	1.268428323	0.247998391	+	4.872830387	0.629120257	1.47577148	72
28:14225780	ENSBTAG00000010694	4.871759806	6.366303977332e-06	0.00593244	0.501348541	0.28	BICC1	0.102909125	0.398439415	0.604257666	0.247916443	+	4.871759806	0.299646655	0.703050426	72
12:77585653	ENSBTAG00000037786	4.870630953	6.39370032291423e-06	0.005950592	0.593738017	0.293333333	NALCN	0.121901664	0.471836353	0.715639681	0.247830036	+	4.870630953	0.354810756	0.832665278	72
27:37638589	ENSBTAG00000007630	-4.870628525	6.39375937453471e-06	0.005950592	-0.205380634	0.186666667	RNF170	0.042167173	-0.247547806	-0.163213461	0.24782985	-	-4.870628525	-0.288028292	-0.122732975	72
7:20466559	ENSBTAG00000014982	-4.869567645	6.41961124292829e-06	0.005967208	-0.911654222	0.02	TEKTIP1	0.187214613	-1.098868835	-0.724439609	0.247748645	-	-4.869567645	-1.278594863	-0.54471358	72
15:38006422	ENSBTAG00000005218	4.869379927	6.42419623475172e-06	0.00596961	1.041365345	0.193333333	PDE3B	0.21385995	0.827505396	1.255225295	0.247734277	+	4.869379927	0.622199844	1.460530846	72
20:14005187	ENSBTAG00000044175	-4.869098184	6.43108377575831e-06	0.00597477	-0.463830874	0.446666667	CENPK	0.095260119	-0.559090993	-0.368570755	0.247712711	-	-4.869098184	-0.650540708	-0.27712104	72
23:22252062	ENSBTAG00000014272	4.868742034	6.43980060147436e-06	0.005978525	0.641766501	0.093333333	MMUT	0.131813618	0.509952884	0.773580119	0.247685449	+	4.868742034	0.383411811	0.900121192	72
3:59095663	ENSBTAG00000046773	4.86726263	6.47613288809285e-06	0.006001566	0.469534186	0.466666667	MCOLN2	0.096467814	0.373066372	0.566002	0.247572209	+	4.86726263	0.280457271	0.658611101	72
14:12431290	ENSBTAG00000064534	4.866901665	6.48502806974058e-06	0.006004184	0.725906295	0.16	NA	0.149151626	0.57675467	0.875057921	0.24754458	+	4.866901665	0.433569109	1.018243482	72
3:108034133	ENSBTAG00000007300	4.865367228	6.52297415070894e-06	0.006034464	2.083937229	0.04	FHL3	0.428320645	1.655616584	2.512257873	0.247427128	+	4.865367228	1.244428765	2.923445692	72
10:20875040	ENSBTAG00000002712	-4.865215452	6.52673928328392e-06	0.006037324	-0.252003231	0.166666667	NA	0.051796931	-0.303800162	-0.200206299	0.24741551	-	-4.865215452	-0.353525216	-0.150481245	72
14:77038239	ENSBTAG00000017733	4.864190094	6.5522311562695e-06	0.006056523	1.091051999	0.08	CA2	0.224302911	0.866749088	1.31535491	0.247337026	+	4.864190094	0.651418293	1.530685705	72
1:4182702	ENSBTAG00000048631	4.864021939	6.55642099767564e-06	0.006059514	0.534912328	0.48	TIAM1	0.109973256	0.424939072	0.644885583	0.247324154	+	4.864021939	0.319364747	0.750459909	72
29:42028107	ENSBTAG00000015248	4.864005921	6.55682024966701e-06	0.006059514	1.26958671	0.046666667	NA	0.261016687	1.008570023	1.530603397	0.247322928	+	4.864005921	0.757994004	1.781179416	72
2:114292594	ENSBTAG00000060239	4.863267952	6.57523994588986e-06	0.006071554	0.807525993	0.26	NA	0.166045959	0.641480034	0.973571953	0.247266442	+	4.863267952	0.482075913	1.132976074	72
5:26703264	ENSBTAG00000008934	4.863213709	6.57659582199099e-06	0.006072148	1.402527546	0.04	ESPL1	0.288395211	1.114132334	1.690922757	0.24726229	+	4.863213709	0.837272931	1.96778216	72
27:37590097	ENSBTAG00000007629	-4.863029314	6.58120713296082e-06	0.006075152	-0.553163566	0.026666667	THAP1	0.113748762	-0.666912329	-0.439414804	0.247248175	-	-4.863029314	-0.776111141	-0.330215992	72
21:65835623	ENSBTAG00000059235	4.861852102	6.61072108773674e-06	0.006096739	0.698416355	0.313333333	NA	0.143652324	0.554764031	0.84206868	0.247158068	+	4.861852102	0.416857799	0.979974911	72
20:62685616	ENSBTAG00000011337	4.860792412	6.63739911795733e-06	0.006115673	0.938379464	0.1	ANKRD33B	0.193050718	0.745328747	1.131430182	0.247076956	+	4.860792412	0.560000057	1.316758871	72
4:15802225	ENSBTAG00000057604	-4.859773108	6.66315960739301e-06	0.006134988	-0.753809818	0.02	NA	0.155112142	-0.90892196	-0.598697675	0.246998935	-	-4.859773108	-1.057829616	-0.449790019	72
16:76022198	ENSBTAG00000038171	4.859687965	6.6653158021904e-06	0.006136342	0.828414432	0.06	CFHR5	0.170466589	0.657947843	0.998881021	0.246992418	+	4.859687965	0.494299917	1.162528947	72
18:34152910	ENSBTAG00000007421	-4.859397878	6.67266720681304e-06	0.006140584	-0.853365325	0.046666667	CDH5	0.17561133	-1.028976655	-0.677753995	0.246970214	-	-4.859397878	-1.197563532	-0.509167118	72
19:42611385	ENSBTAG00000047956	4.858565985	6.69379302573108e-06	0.0061537	0.425151241	0.173333333	NAGLU	0.087505499	0.337645742	0.51265674	0.246906539	+	4.858565985	0.253640463	0.596662019	72
3:12367180	ENSBTAG00000017204	4.858505858	6.69532246336316e-06	0.006154474	0.414414121	0.246666667	NA	0.085296619	0.329117503	0.49971074	0.246901936	+	4.858505858	0.247232749	0.581595494	72
16:51503149	ENSBTAG00000024492	4.858352238	6.69923163288341e-06	0.006156924	0.585797697	0.173333333	NA	0.120575386	0.465222311	0.706373083	0.246890178	+	4.858352238	0.34946994	0.822125453	72
7:80928264	ENSBTAG00000007684	-4.858320045	6.70005114597022e-06	0.006156924	-0.644225062	0.02	MSH3	0.132602434	-0.776827496	-0.511622628	0.246887714	-	-4.858320045	-0.904125832	-0.384324292	72
3:14971510	ENSBTAG00000056564	-4.858187523	6.70342562423055e-06	0.006158761	-0.657012551	0.033333333	NA	0.135238203	-0.792250754	-0.521774348	0.24687757	-	-4.858187523	-0.922079428	-0.391945673	72
13:7338838	ENSBTAG00000007130	-4.857433483	6.72265777644143e-06	0.006172629	-0.931968746	0.026666667	ESF1	0.191864438	-1.123833184	-0.740104308	0.246819854	-	-4.857433483	-1.308023044	-0.555914447	72
10:84333020	ENSBTAG00000025458	4.85710579	6.73103251984621e-06	0.006179113	0.592303406	0.286666667	DPF3	0.12194575	0.470357657	0.714249156	0.246794772	+	4.85710579	0.353289737	0.831317075	72
14:81959068	ENSBTAG00000062720	-4.856666918	6.74226457698036e-06	0.006185557	-0.39666415	0.493333333	NA	0.081674152	-0.478338302	-0.314989999	0.246761179	-	-4.856666918	-0.556745487	-0.236582813	72
3:10735556	ENSBTAG00000011511	4.856534843	6.74564836055918e-06	0.006188027	0.96720466	0.033333333	NA	0.199155301	0.768049359	1.166359962	0.24675107	+	4.856534843	0.57686027	1.357549051	72
18:15942689	ENSBTAG00000004806	4.856347388	6.75045385147719e-06	0.006190532	0.833480393	0.073333333	PHKB	0.171627012	0.661853381	1.005107406	0.246736722	+	4.856347388	0.497091449	1.169869338	72
5:41551214	ENSBTAG00000038043	-4.855395297	6.77491267409559e-06	0.006210417	-0.830032306	0.266666667	ABCD2	0.170950511	-1.000982817	-0.659081796	0.246663847	-	-4.855395297	-1.165095308	-0.494969305	72
26:34605630	ENSBTAG00000020233	-4.855212771	6.77961155823691e-06	0.006212816	-0.590181105	0.066666667	CCDC186	0.121556177	-0.711737283	-0.468624928	0.246649876	-	-4.855212771	-0.828431213	-0.351930997	72
3:120296219	ENSBTAG00000005168	4.854812414	6.78992937683348e-06	0.006220361	0.581916054	0.453333333	CROCC2	0.119863757	0.462052298	0.701779811	0.246619232	+	4.854812414	0.346983091	0.816849018	72
1:57142931	ENSBTAG00000033319	4.85452554	6.79733197779467e-06	0.006225869	0.824770859	0.373333333	CD200	0.169897316	0.654873543	0.994668175	0.246597274	+	4.85452554	0.49177212	1.157769598	72
10:85466952	ENSBTAG00000018467	-4.853720283	6.81815325991429e-06	0.006241249	-0.291374979	0.393333333	BBOF1	0.060031267	-0.351406246	-0.231343712	0.246535638	-	-4.853720283	-0.409036263	-0.173713695	72
15:41251166	ENSBTAG00000002914	-4.852628975	6.84647029965178e-06	0.006256427	-0.82177841	0.04	GALNT18	0.169347052	-0.991125462	-0.652431359	0.246452108	-	-4.852628975	-1.153698632	-0.489858189	72
15:77311700	ENSBTAG00000002520	4.851922188	6.86487106416804e-06	0.006269768	0.524021642	0.046666667	CELF1	0.108002895	0.416018747	0.632024537	0.24639801	+	4.851922188	0.312335968	0.735707316	72
18:53241958	ENSBTAG00000005527	4.851839804	6.86701901423633e-06	0.006270388	0.864643776	0.14	GIPR	0.178209465	0.686434311	1.042853241	0.246391704	+	4.851839804	0.515353225	1.213934328	72
3:3203323	ENSBTAG00000017852	-4.851646018	6.87207409116721e-06	0.006273787	-0.897182008	0.026666667	ALDH9A1	0.184923221	-1.082105228	-0.712258787	0.246376871	-	-4.851646018	-1.25963152	-0.534732495	72
5:112872791	ENSBTAG00000004488	4.84994709	6.91654791125926e-06	0.006304744	0.413076186	0.2	MEI1	0.085171277	0.327904909	0.498247463	0.246246834	+	4.84994709	0.246140484	0.580011889	72
2:106698330	ENSBTAG00000013492	4.84963336	6.92479127489893e-06	0.006309517	1.382839173	0.046666667	PRKAG3	0.285143035	1.097696138	1.667982207	0.24622282	+	4.84963336	0.823958825	1.941719521	72
15:45037526	ENSBTAG00000016142	4.848602673	6.95194050633449e-06	0.006329852	0.514241825	0.186666667	CYB5R2	0.106059799	0.408182026	0.620301625	0.246143931	+	4.848602673	0.306364619	0.722119032	72
12:32692391	ENSBTAG00000042100	4.848400145	6.9572875025368e-06	0.006332209	0.496684728	0.066666667	SNORD102	0.102443015	0.394241713	0.599127743	0.246128429	+	4.848400145	0.295896419	0.697473038	72
20:39774029	ENSBTAG00000018235	4.847934738	6.9695899930389e-06	0.006341472	0.909487966	0.08	SLC45A2	0.187603179	0.721884788	1.097091145	0.246092807	+	4.847934738	0.541785736	1.277190197	72
13:52827544	ENSBTAG00000001785	-4.847535832	6.98015150808484e-06	0.006347421	-0.470962667	0.186666667	TGM3	0.097155067	-0.568117734	-0.373807601	0.246062275	-	-4.847535832	-0.661386598	-0.280538737	72
10:83620172	ENSBTAG00000048139	4.847454756	6.98230000620271e-06	0.006347421	0.359159918	0.26	Metazoa_SRP	0.074092475	0.285067444	0.433252393	0.246056069	+	4.847454756	0.213938668	0.504381169	72
15:24721624	ENSBTAG00000065885	-4.847089828	6.99197851853824e-06	0.006351613	-0.855574939	0.326666667	NA	0.176513118	-1.032088057	-0.679061821	0.246028137	-	-4.847089828	-1.20154065	-0.509609227	72
8:86102088	ENSBTAG00000005092	-4.84643731	7.0093170451187e-06	0.0063621	-0.461865243	0.24	ROR2	0.095299952	-0.557165195	-0.366565291	0.245978194	-	-4.84643731	-0.648653149	-0.275077337	72
19:50693120	ENSBTAG00000068956	4.845640862	7.03053693521297e-06	0.006376188	1.885030937	0.02	NA	0.389015817	1.49601512	2.274046753	0.245917234	+	4.845640862	1.122559936	2.647501937	72
12:19406601	ENSBTAG00000069446	4.84476914	7.05383424927727e-06	0.006390776	0.335681171	0.466666667	NA	0.069287341	0.26639383	0.404968512	0.245850513	+	4.84476914	0.199877983	0.47148436	72
18:10146252	ENSBTAG00000062879	4.844745237	7.05447411583857e-06	0.006390776	0.711960267	0.1	NA	0.146955151	0.565005116	0.858915417	0.245848683	+	4.844745237	0.423928171	0.999992362	72
25:34592758	ENSBTAG00000003617	4.844149358	7.07044410295786e-06	0.006403947	0.404702247	0.253333333	ALKBH4	0.083544544	0.321157703	0.48824679	0.245803075	+	4.844149358	0.240954942	0.568449552	72
7:52949256	ENSBTAG00000008437	-4.84354665	7.08663303179466e-06	0.006416014	-0.493452766	0.1	PCDH12	0.101878396	-0.595331162	-0.391574369	0.245756944	-	-4.84354665	-0.693134423	-0.293771109	72
29:49269451	ENSBTAG00000064075	4.84315011	7.09730393020584e-06	0.006422427	0.363900705	0.193333333	NA	0.075137193	0.288763512	0.439037898	0.245726593	+	4.84315011	0.216631807	0.511169604	72
6:63293686	ENSBTAG00000000285	-4.842061595	7.12667658949112e-06	0.006441278	-0.765080557	0.026666667	GUF1	0.158007192	-0.92308775	-0.607073365	0.245643279	-	-4.842061595	-1.074774654	-0.455386461	72
10:26401857	ENSBTAG00000046668	4.842058141	7.12676997951671e-06	0.006441278	0.689626523	0.26	ANG2	0.142424255	0.547202268	0.832050777	0.245643015	+	4.842058141	0.410474983	0.968778062	72
15:82068523	ENSBTAG00000058674	4.841305523	7.14714835613589e-06	0.006455786	0.47323425	0.24	NA	0.097749305	0.375484945	0.570983555	0.245585411	+	4.841305523	0.281645613	0.664822888	72
10:64808488	ENSBTAG00000066006	4.841001124	7.15540659975501e-06	0.006460638	0.709349622	0.06	NA	0.14652953	0.562820091	0.855879152	0.245562113	+	4.841001124	0.422151742	0.996547501	72
23:29994642	ENSBTAG00000065160	-4.840405573	7.17159065674998e-06	0.006471987	-0.514395112	0.206666667	NA	0.106271077	-0.620666189	-0.408124036	0.24551653	-	-4.840405573	-0.722686423	-0.306103802	72
4:74013022	ENSBTAG00000055755	4.840096057	7.18001586207033e-06	0.006478284	0.356037928	0.433333333	NA	0.073560095	0.282477833	0.429598024	0.24549284	+	4.840096057	0.211860141	0.500215715	72
4:112575662	ENSBTAG00000010219	-4.839088019	7.20752217686871e-06	0.006499827	-0.312605953	0.366666667	KRBA1	0.064600179	-0.377206132	-0.248005774	0.245415687	-	-4.839088019	-0.439222304	-0.185989602	72
5:32321305	ENSBTAG00000000454	-4.838769133	7.21624501658074e-06	0.006504417	-0.546666494	0.1	TMEM106C	0.112976354	-0.659642848	-0.43369014	0.24539128	-	-4.838769133	-0.768100148	-0.325232841	72
25:1074311	ENSBTAG00000014118	-4.838344164	7.22788567527713e-06	0.006512081	-0.162212803	0.406666667	GNPTG	0.033526512	-0.195739315	-0.128686291	0.245358754	-	-4.838344164	-0.227924766	-0.09650084	72
23:22247068	ENSBTAG00000025535	4.838338026	7.22805392502861e-06	0.006512081	0.83584163	0.033333333	GLYATL3	0.172753872	0.663087757	1.008595502	0.245358284	+	4.838338026	0.49724404	1.174439219	72
17:40799622	ENSBTAG00000017069	4.838099623	7.23459239611477e-06	0.006515051	1.000680675	0.046666667	GASK1B	0.206833417	0.793847258	1.207514092	0.245340037	+	4.838099623	0.595287178	1.406074172	72
5:94019597	ENSBTAG00000022167	4.83767082	7.24636729643499e-06	0.006521063	0.217831604	0.44	DERA	0.045028199	0.172803405	0.262859803	0.245307218	+	4.83767082	0.129576334	0.306086874	72
11:97835753	ENSBTAG00000011810	-4.837336188	7.25556926934817e-06	0.006527751	-1.147874676	0.013333333	ANGPTL2	0.23729479	-1.385169466	-0.910579886	0.245281606	-	-4.837336188	-1.612972464	-0.682776887	72
24:34511121	ENSBTAG00000029926	4.837146728	7.26078424581225e-06	0.00653141	1.975353024	0.033333333	MIR1-2	0.408371533	1.566981491	2.383724557	0.245267105	+	4.837146728	1.17494482	2.775761229	72
22:56370276	ENSBTAG00000045748	4.836800185	7.27033245690614e-06	0.006538418	0.460769184	0.093333333	RAF1	0.095263225	0.365505959	0.556032409	0.245240582	+	4.836800185	0.274053263	0.647485105	72
11:1931182	ENSBTAG00000008241	4.836677811	7.27370711745737e-06	0.006539093	0.344369901	0.173333333	MRPS5	0.071199678	0.273170223	0.415569579	0.245231216	+	4.836677811	0.204818533	0.483921269	72
14:54890487	ENSBTAG00000026247	4.836593781	7.27602527387287e-06	0.006539863	1.137106305	0.166666667	PKHD1L1	0.235104778	0.902001528	1.372211083	0.245224784	+	4.836593781	0.676300941	1.597911669	72
[truncated: 3,363 more rows]
