# Supplementary material for: Identification of Expression Quantitative Trait Loci (eQTL) for Adipose-Specific Regulatory Mechanisms in Hanwoo (Korean Cattle)
Source: Animals (Basel). 2025 Oct 24;15(21):3082. doi: 10.3390/ani15213082 (PMC12610168; doi:10.3390/ani15213082)
Supplement: Supplementary file 1 [file animals-15-03082-s001.zip › Supplementary Table S2.csv]

snps	chr	pos	n_genes
10:11524487	10	11524487	22
10:1805025	10	1805025	12
10:84333020	10	84333020	14
11:100076864	11	100076864	12
11:11433451	11	11433451	12
11:15558670	11	15558670	10
11:47964213	11	47964213	11
11:7477636	11	7477636	23
12:20892241	12	20892241	15
12:66743565	12	66743565	20
12:73490177	12	73490177	15
13:11685211	13	11685211	27
13:13357121	13	13357121	14
13:36772147	13	36772147	22
13:39981477	13	39981477	11
13:69932198	13	69932198	11
14:19982396	14	19982396	53
14:30494527	14	30494527	10
14:37335766	14	37335766	11
14:4260048	14	4260048	14
14:56523802	14	56523802	13
15:14172180	15	14172180	21
15:82003492	15	82003492	12
15:82012551	15	82012551	25
15:82060295	15	82060295	16
15:82129612	15	82129612	17
15:82148366	15	82148366	107
16:58381628	16	58381628	105
16:79630482	16	79630482	13
17:65651993	17	65651993	27
18:35418821	18	35418821	18
18:50903962	18	50903962	52
19:20147949	19	20147949	27
19:29483289	19	29483289	22
19:29618960	19	29618960	11
19:42724845	19	42724845	43
19:48145932	19	48145932	21
19:61849725	19	61849725	25
19:63104120	19	63104120	69
1:125490643	1	125490643	18
1:77445069	1	77445069	42
1:77483589	1	77483589	26
1:77619664	1	77619664	28
1:90457071	1	90457071	23
1:90471679	1	90471679	28
1:96095722	1	96095722	10
20:23291320	20	23291320	31
20:23299202	20	23299202	16
20:23311805	20	23311805	14
20:57517358	20	57517358	48
20:8145076	20	8145076	12
20:9289816	20	9289816	82
21:16983399	21	16983399	147
21:17035557	21	17035557	161
21:17164286	21	17164286	22
21:17391831	21	17391831	17
21:17391841	21	17391841	25
21:17637160	21	17637160	125
21:21085997	21	21085997	42
21:21790077	21	21790077	10
22:45444272	22	45444272	18
22:51697729	22	51697729	18
22:55157954	22	55157954	18
22:9740373	22	9740373	24
22:9765110	22	9765110	37
23:27418221	23	27418221	40
23:2835470	23	2835470	42
23:6356230	23	6356230	10
23:8321827	23	8321827	11
24:20800157	24	20800157	10
24:35608023	24	35608023	76
24:51835911	24	51835911	18
24:57687039	24	57687039	54
25:1511073	25	1511073	13
25:34730218	25	34730218	11
26:14676562	26	14676562	13
26:36154067	26	36154067	25
26:8085800	26	8085800	18
27:14885836	27	14885836	25
27:7753327	27	7753327	42
29:28511194	29	28511194	20
2:100398639	2	100398639	15
2:100420670	2	100420670	10
2:100491354	2	100491354	18
2:116112833	2	116112833	37
2:122147059	2	122147059	45
2:17383886	2	17383886	14
2:36171045	2	36171045	14
2:44368018	2	44368018	42
2:44436205	2	44436205	83
2:44461786	2	44461786	14
2:44472371	2	44472371	50
2:44613667	2	44613667	12
3:115709872	3	115709872	12
3:117568892	3	117568892	12
3:14358189	3	14358189	20
3:1637856	3	1637856	12
3:16620184	3	16620184	21
3:26027602	3	26027602	16
3:3187368	3	3187368	12
3:40517039	3	40517039	10
3:40519286	3	40519286	16
3:84476808	3	84476808	11
3:89346433	3	89346433	62
3:89370184	3	89370184	29
4:12781412	4	12781412	24
4:14518886	4	14518886	14
4:15452394	4	15452394	16
4:24002025	4	24002025	15
4:4708117	4	4708117	38
4:54139023	4	54139023	12
4:54554836	4	54554836	63
4:60033013	4	60033013	33
4:67497839	4	67497839	22
4:8154903	4	8154903	14
4:8256412	4	8256412	12
4:92258517	4	92258517	10
5:101923063	5	101923063	20
5:101945015	5	101945015	48
5:1200953	5	1200953	10
5:43771492	5	43771492	13
5:43771902	5	43771902	37
5:71470232	5	71470232	14
6:110487525	6	110487525	10
6:43014593	6	43014593	22
6:45314758	6	45314758	28
6:49991889	6	49991889	16
6:60512276	6	60512276	429
6:92943353	6	92943353	21
7:102149258	7	102149258	25
7:24495368	7	24495368	109
7:54250384	7	54250384	13
7:57986599	7	57986599	13
7:70601672	7	70601672	20
7:79475287	7	79475287	12
8:110408744	8	110408744	39
8:70194653	8	70194653	13
8:714855	8	714855	12
9:18780283	9	18780283	135
9:27996836	9	27996836	114
9:28004695	9	28004695	11
9:44854043	9	44854043	16
9:87163840	9	87163840	33
9:87239944	9	87239944	23
9:94681323	9	94681323	12
9:95495364	9	95495364	14
9:95524988	9	95524988	12
