# Supplementary material for: Identification of Expression Quantitative Trait Loci (eQTL) for Adipose-Specific Regulatory Mechanisms in Hanwoo (Korean Cattle)
Source: Animals (Basel). 2025 Oct 24;15(21):3082. doi: 10.3390/ani15213082 (PMC12610168; doi:10.3390/ani15213082)
Supplement: Supplementary file 1 [file animals-15-03082-s001.zip › Supplementary Table S3.csv]

snps	gene	statistic	pvalue	FDR	beta	maf	Name
6:60512276	ENSBTAG00000048560	38.4669736961786	9.47560636255104e-50	5.32653614635938e-39	3.00920344520582	0.08	TMEM233
6:60512276	ENSBTAG00000059987	32.3150415144204	1.34967929887952e-44	2.52899051044274e-34	3.85183300208522	0.08	DUSP13A
6:60512276	ENSBTAG00000060338	29.3891351009994	7.78682448222245e-42	4.37721877449831e-32	4.68792046763629	0.08	NA
6:60512276	ENSBTAG00000046046	28.5663690647946	5.12925231487165e-41	1.44165696703793e-31	4.34426918113945	0.08	LRRC30
6:60512276	ENSBTAG00000023039	28.46709321629	6.459179820619e-41	1.57865564500331e-31	4.87467360727832	0.08	DUSP13B
6:60512276	ENSBTAG00000015848	28.2994330157072	9.54851575748867e-41	1.98797066990072e-31	3.22658037935551	0.08	PHKA1
6:60512276	ENSBTAG00000000044	28.250149378924	1.0715107704345e-40	2.08367667262084e-31	4.55241994518813	0.08	MYADML2
6:60512276	ENSBTAG00000065395	27.7236814760339	3.70994487714527e-40	4.92622087780952e-31	2.7825803732563	0.08	NA
6:60512276	ENSBTAG00000060047	27.6338466732431	4.59467185481333e-40	5.61480316539926e-31	3.9976525226691	0.08	KLHL34
6:60512276	ENSBTAG00000018530	25.767983277652	4.46776165102287e-38	2.30410022188717e-29	4.62017816047216	0.08	TUBA8
6:60512276	ENSBTAG00000010543	25.7413204311084	4.77897494631765e-38	2.44219274209292e-29	3.06620316519123	0.08	FGFR4
6:60512276	ENSBTAG00000015273	25.2508769004657	1.66597533416745e-37	6.88600805495748e-29	2.56591774060733	0.08	CAND2
6:60512276	ENSBTAG00000019658	24.8630505323011	4.53451654316848e-37	1.6551910810257e-28	3.52846050926033	0.08	ASB16
6:60512276	ENSBTAG00000021745	24.7878934343214	5.51349499455376e-37	1.93706801295904e-28	3.97741097164907	0.08	RAPSN
6:60512276	ENSBTAG00000002983	24.747537405091	6.12486732721483e-37	2.12529655791214e-28	4.31039784332081	0.08	NT5C1A
6:60512276	ENSBTAG00000069928	24.6940611697606	7.04214820693931e-37	2.41378831441564e-28	3.01863726236066	0.08	NA
6:60512276	ENSBTAG00000005259	23.9031485252717	5.7070664833797e-36	1.23389286091734e-27	6.50234133532195	0.08	UCP3
6:60512276	ENSBTAG00000044259	23.854147904422	6.50852035432372e-36	1.38584994251235e-27	1.49914356630785	0.08	Vault
6:60512276	ENSBTAG00000014967	23.516684304932	1.61811231383937e-35	3.13652340501791e-27	2.07045628199429	0.08	PAX7
6:60512276	ENSBTAG00000016450	23.0938654968922	5.13822677933794e-35	8.09064079162994e-27	3.75324967081174	0.08	CDNF
6:60512276	ENSBTAG00000024929	23.0785241200261	5.35985154115192e-35	8.39259333342273e-27	5.47195955221848	0.08	PPP1R27
6:60512276	ENSBTAG00000010786	22.8457589144766	1.01989652291908e-34	1.52073180366849e-26	3.36867950178497	0.08	TACC2
6:60512276	ENSBTAG00000004367	22.3744680929176	3.81037102781817e-34	4.83930472500218e-26	2.50107831622241	0.08	COQ10A
6:60512276	ENSBTAG00000009576	22.3675594409393	3.88531010759885e-34	4.91904262017776e-26	3.52137168091911	0.08	PACSIN3
6:60512276	ENSBTAG00000020061	22.3377465717825	4.22618807118538e-34	5.29103149261767e-26	4.35521757441781	0.08	NA
6:60512276	ENSBTAG00000018352	22.2982967544486	4.72426593125865e-34	5.8366117790799e-26	4.027500118309	0.08	ABRA
6:60512276	ENSBTAG00000011734	22.1503212837643	7.18458453105335e-34	8.5746937793513e-26	6.10578546179776	0.08	ANKRD1
6:60512276	ENSBTAG00000002749	22.1392903153111	7.41328126545687e-34	8.75470250466343e-26	2.05206370897963	0.08	CRHR1
6:60512276	ENSBTAG00000003476	21.992762577786	1.12528576459014e-33	1.29357565443241e-25	2.68088145009858	0.08	FEM1A
6:60512276	ENSBTAG00000003826	21.8433667106285	1.72580372708297e-33	1.94414532161478e-25	3.2640199122756	0.08	SCN1B
6:60512276	ENSBTAG00000061099	21.5292301186527	4.27184733954287e-33	4.53939442336427e-25	3.39282526416868	0.08	NA
6:60512276	ENSBTAG00000001058	21.4597429826343	5.22704917818983e-33	5.48188176234398e-25	3.31800467527842	0.08	SRPK3
6:60512276	ENSBTAG00000002036	21.4210377236264	5.85011049136582e-33	6.04509369673047e-25	2.97925894863126	0.08	CACNB1
6:60512276	ENSBTAG00000056482	21.3404662876281	7.39913867949476e-33	7.53494275391568e-25	3.43069760499078	0.08	NA
6:60512276	ENSBTAG00000009579	21.3006291435866	8.31238913689479e-33	8.3739340231617e-25	2.50440235553013	0.08	CEP85
6:60512276	ENSBTAG00000014093	21.1737129603086	1.20563633306423e-32	1.18070744756862e-24	2.71165470010076	0.08	IDH2
6:60512276	ENSBTAG00000026344	20.7959168455881	3.68236081102665e-32	3.34946722530404e-24	2.52511315973311	0.08	MAFA
6:60512276	ENSBTAG00000019177	20.7552012678045	4.15684780208288e-32	3.75071395765518e-24	2.77956490219512	0.08	BIN1
6:60512276	ENSBTAG00000021394	20.7516694953568	4.20081497558761e-32	3.78431109887141e-24	2.79989424690887	0.08	FITM1
6:60512276	ENSBTAG00000008195	20.67328467537	5.30752735780758e-32	4.73575863291725e-24	3.2905490855232	0.08	PHKG1
6:60512276	ENSBTAG00000003741	20.6273195399752	6.08940681133246e-32	5.36527735634385e-24	3.28655639181363	0.08	NEURL1
6:60512276	ENSBTAG00000014433	20.6242412581921	6.14575631231115e-32	5.39800434197301e-24	1.97312889920998	0.08	UBE2G1
6:60512276	ENSBTAG00000046177	20.5685981935996	7.26037978924659e-32	6.32757777811341e-24	5.55204405146379	0.08	IGFN1
6:60512276	ENSBTAG00000018859	20.5525053249933	7.61938674408883e-32	6.61993316765477e-24	2.7665559356612	0.08	C18H19orf47
6:60512276	ENSBTAG00000063856	20.3869016357761	1.2540010190845e-31	1.05054155734114e-23	3.42562619407361	0.08	NA
6:60512276	ENSBTAG00000002323	20.2824282753745	1.71967109274424e-31	1.39492232176143e-23	1.7831743247301	0.08	USP28
6:60512276	ENSBTAG00000018671	20.2000374218895	2.2077846790829e-31	1.76538429138281e-23	2.54667700859441	0.08	DCUN1D2
6:60512276	ENSBTAG00000007211	20.0934706318449	3.05331756742874e-31	2.36088826373579e-23	3.3233075115917	0.08	ASB12
6:60512276	ENSBTAG00000001618	20.034136948819	3.65933208774222e-31	2.78352581340623e-23	3.50992322592274	0.08	ALPK3
6:60512276	ENSBTAG00000039958	19.840946865474	6.61536996536796e-31	4.81697846216298e-23	2.85372705498027	0.08	GYS1
6:60512276	ENSBTAG00000023806	19.5654960661252	1.54963291151276e-30	1.07675817448709e-22	4.33663433916359	0.08	COBL
6:60512276	ENSBTAG00000019242	19.5615173811351	1.5688982345917e-30	1.08745623520947e-22	2.2299468957853	0.08	CHRNB1
6:60512276	ENSBTAG00000007131	19.437364029844	2.30895346026134e-30	1.56001839950514e-22	4.67478822074964	0.08	GADL1
6:60512276	ENSBTAG00000015416	19.4242131936023	2.40566103663851e-30	1.61758095275587e-22	3.4759550376105	0.08	PEBP4
6:60512276	ENSBTAG00000014498	19.395638514932	2.63015491031639e-30	1.76011040302754e-22	2.84720710350059	0.08	UNC93A
6:60512276	ENSBTAG00000014731	19.3372154604585	3.15735812476238e-30	2.10041447919091e-22	2.83755718664995	0.08	GAPDH
6:60512276	ENSBTAG00000014328	19.3217096536206	3.31443316552296e-30	2.19451949594599e-22	3.21583499586831	0.08	MGC138914
6:60512276	ENSBTAG00000060357	19.2740127471481	3.84894604971791e-30	2.52169410668264e-22	3.28414635347334	0.08	NA
6:60512276	ENSBTAG00000039340	19.1467232406521	5.74334333827362e-30	3.64392076599388e-22	4.68724980472514	0.08	SCN4B
6:60512276	ENSBTAG00000021978	19.137988938565	5.90365251464124e-30	3.73299057939613e-22	3.19811219222582	0.08	PARVB
6:60512276	ENSBTAG00000013015	19.0923350546075	6.81827548952209e-30	4.26811463815025e-22	2.55841441792043	0.08	CCDC13
6:60512276	ENSBTAG00000068398	18.9582255879933	1.04234944578588e-29	6.30202103628742e-22	4.6853324293311	0.08	JPH2
6:60512276	ENSBTAG00000003809	18.9481203002129	1.07631391834185e-29	6.4847790042792e-22	2.88427356198612	0.08	PLCD4
6:60512276	ENSBTAG00000023891	18.9473995953821	1.07877858322224e-29	6.49266966478337e-22	2.96494731335978	0.08	RBM20
6:60512276	ENSBTAG00000030520	18.8786711291017	1.3420804985973e-29	7.96647971141057e-22	2.64445745106606	0.08	PROB1
6:60512276	ENSBTAG00000020087	18.8464582422714	1.48700488002796e-29	8.7619725190622e-22	3.73870131864817	0.08	CAMK2A
6:60512276	ENSBTAG00000001603	18.7643472171681	1.93223546335759e-29	1.11860997158965e-21	3.81809941440586	0.08	YIPF7
6:60512276	ENSBTAG00000013799	18.5809333354811	3.47810167000312e-29	1.92436049447196e-21	2.38757803680037	0.08	NA
6:60512276	ENSBTAG00000046176	18.5483945358509	3.86193513670285e-29	2.11384139976973e-21	3.23133160868464	0.08	SPEG
6:60512276	ENSBTAG00000005462	18.4353321678593	5.56139238258527e-29	2.94649712339278e-21	1.41801581750931	0.08	FXR2
6:60512276	ENSBTAG00000017512	18.3201638930648	8.07548326835672e-29	4.13957888295079e-21	2.33307663411172	0.08	MAPT
6:60512276	ENSBTAG00000002971	18.2565500817837	9.92949159398518e-29	5.01048411145594e-21	1.99161950941679	0.08	CUTC
6:60512276	ENSBTAG00000003956	18.2256904984794	1.09784979890136e-28	5.45056906008017e-21	2.95398125770364	0.08	SGCA
6:60512276	ENSBTAG00000005630	18.2163831093391	1.13163689857059e-28	5.60465785936927e-21	2.28964008158667	0.08	VWA7
6:60512276	ENSBTAG00000045954	18.1842377717494	1.25662698291232e-28	6.16934080153062e-21	2.45193958421996	0.08	LRRC14B
6:60512276	ENSBTAG00000034867	18.1739852221209	1.29935868596419e-28	6.34587623875356e-21	2.26459530234277	0.08	TMEM38B
6:60512276	ENSBTAG00000027444	18.1714407568997	1.31018944180833e-28	6.39321756372961e-21	2.44203452660764	0.08	SVIL
6:60512276	ENSBTAG00000062277	18.1263692706198	1.51791122168492e-28	7.30535620139577e-21	3.96822325163034	0.08	NA
6:60512276	ENSBTAG00000014960	18.1009711876764	1.6493265060712e-28	7.68990683939047e-21	3.1191814026243	0.08	SCHIP1
6:60512276	ENSBTAG00000026796	18.0562170882761	1.90953741847769e-28	8.79124486492204e-21	2.47451041387212	0.08	NA
6:60512276	ENSBTAG00000055657	18.0181601646783	2.16326189475749e-28	9.80675403597474e-21	1.80173686019382	0.08	NA
6:60512276	ENSBTAG00000018887	17.9738238532184	2.5022040562664e-28	1.11898770254486e-20	1.83016431634175	0.08	IPO13
6:60512276	ENSBTAG00000037794	17.9354401570998	2.83876923097665e-28	1.24766333444159e-20	4.44169470073834	0.08	MYH4
6:60512276	ENSBTAG00000018318	17.9132299652871	3.05406249940121e-28	1.33187317099317e-20	2.75993429817852	0.08	DNAJB5
6:60512276	ENSBTAG00000050974	17.8784867011359	3.42445423887671e-28	1.47509069368261e-20	2.35382937359659	0.08	PLPP7
6:60512276	ENSBTAG00000015702	17.8628253306805	3.60596147461336e-28	1.54498801606408e-20	2.41067799335469	0.08	PITX3
6:60512276	ENSBTAG00000014417	17.7788130702316	4.75943193080739e-28	1.98916451528931e-20	2.91590867877147	0.08	NA
6:60512276	ENSBTAG00000006305	17.6617611848452	7.01610273629181e-28	2.82519474069087e-20	2.80737791127831	0.08	AK1
6:60512276	ENSBTAG00000063571	17.5374530116389	1.06134958686123e-27	4.07842436082419e-20	2.10146578647548	0.08	NA
6:60512276	ENSBTAG00000018249	17.3359875054841	2.08401146679648e-27	7.54956778833122e-20	2.92249275828466	0.08	KCNN3
6:60512276	ENSBTAG00000000328	17.3108751526363	2.26764697133965e-27	8.1607915028092e-20	2.22078950728498	0.08	TPPP2
6:60512276	ENSBTAG00000009923	17.1672285566045	3.68127497279426e-27	1.23176211990508e-19	1.60597585013556	0.08	CIPC
6:60512276	ENSBTAG00000010244	17.1289959892449	4.18973099685773e-27	1.35044694546559e-19	2.69404782158318	0.08	CLIC5
6:60512276	ENSBTAG00000051206	17.061336080487	5.26999101934973e-27	1.66335069239564e-19	3.12564118804737	0.08	KY
6:60512276	ENSBTAG00000019011	17.0554950384997	5.37553436043969e-27	1.69127868772432e-19	2.60507953604575	0.08	PGM1
6:60512276	ENSBTAG00000048924	17.0271084624118	5.91969236176895e-27	1.85074812417794e-19	2.0356134358179	0.08	NA
6:60512276	ENSBTAG00000047752	16.926708037298	8.33214848396886e-27	2.52221999727165e-19	2.93797249459412	0.08	OTUD1
6:60512276	ENSBTAG00000059766	16.7846904921036	1.3541419246541e-26	3.90562203867173e-19	2.8648756933133	0.08	NA
6:60512276	ENSBTAG00000007300	16.702128546679	1.79791016228219e-26	5.04574043411411e-19	3.069129370117	0.08	FHL3
6:60512276	ENSBTAG00000006253	16.6844663863046	1.91051426866358e-26	5.23882983511224e-19	4.725952919999	0.08	FLNC
6:60512276	ENSBTAG00000063861	16.4335664304763	4.5470156721582e-26	1.12277220281757e-18	1.54916228687079	0.08	UCN
6:60512276	ENSBTAG00000000440	16.404081449345	5.03735185200932e-26	1.22848320848168e-18	2.17190142446599	0.08	HSPB2
6:60512276	ENSBTAG00000053361	16.3328142867606	6.45500564341657e-26	1.53817784964452e-18	3.02779962030905	0.08	KLHL30
6:60512276	ENSBTAG00000007791	16.319005067644	6.77323098837203e-26	1.60583973650504e-18	2.56132973890234	0.08	KCNQ5
6:60512276	ENSBTAG00000014262	16.2294795349321	9.258402199451e-26	2.13559247424914e-18	1.93000198062395	0.08	BZW2
6:60512276	ENSBTAG00000010610	16.0535491821461	1.71612286759233e-25	3.67219870614841e-18	2.82798036961454	0.08	DDIT4L
6:60512276	ENSBTAG00000008061	16.0264350218621	1.88800632331457e-25	4.00040592805282e-18	2.08006110597438	0.08	RILPL1
6:60512276	ENSBTAG00000006345	15.9928539575727	2.12520689412956e-25	4.44106166755661e-18	3.52933735965155	0.08	NA
6:60512276	ENSBTAG00000045604	15.952475209664	2.45066799906901e-25	5.02819555609978e-18	2.36016794588355	0.08	TTC9
6:60512276	ENSBTAG00000014878	15.9106543073466	2.84100207447462e-25	5.69549413786485e-18	2.42315115574584	0.08	COX7A1
6:60512276	ENSBTAG00000000385	15.802608399565	4.16622646896952e-25	7.89719289632199e-18	1.85351955312296	0.08	ZBTB18
6:60512276	ENSBTAG00000006762	15.7092726309029	5.80617772462693e-25	1.06758832918721e-17	2.84523359604028	0.08	SH3RF2
6:60512276	ENSBTAG00000025046	15.6991922668873	6.01848148348378e-25	1.1023713253317e-17	1.1741084384717	0.08	ALKBH5
6:60512276	ENSBTAG00000014583	15.6769334885856	6.51547385190176e-25	1.18414245967136e-17	1.96784952665482	0.08	CALM3
6:60512276	ENSBTAG00000017279	15.6106875224623	8.25396899984391e-25	1.45768626760743e-17	1.0819282831595	0.08	VAPA
6:60512276	ENSBTAG00000056224	15.5630796561044	9.78654193959012e-25	1.69480061818996e-17	1.65725906287969	0.08	NA
6:60512276	ENSBTAG00000016013	15.5413044949573	1.05803961359646e-24	1.81660757500474e-17	2.03482144829328	0.08	ASB14
6:60512276	ENSBTAG00000034493	15.5285882068292	1.10737567755818e-24	1.89494877381585e-17	1.31954006559858	0.08	ILRUN
6:60512276	ENSBTAG00000017462	15.5074482581	1.19459095937105e-24	2.02752754590907e-17	1.35393099038806	0.08	ATF4
6:60512276	ENSBTAG00000010383	15.4933974679342	1.25636579179169e-24	2.09878959297873e-17	1.26011031893594	0.08	YTHDF1
6:60512276	ENSBTAG00000004806	15.4643500860749	1.39449905930535e-24	2.30420855118699e-17	1.73360590660694	0.08	PHKB
6:60512276	ENSBTAG00000044126	15.446994106735	1.48425546690049e-24	2.44246676460171e-17	2.68682072244159	0.08	SNTB1
6:60512276	ENSBTAG00000020954	15.4294048517472	1.58117563335725e-24	2.58380383275824e-17	2.11157552864101	0.08	TRIM7
6:60512276	ENSBTAG00000001609	15.4292863451091	1.58184985201209e-24	2.58415436781405e-17	2.77846361241157	0.08	MAP2K6
6:60512276	ENSBTAG00000000392	15.3848185095697	1.85649071170199e-24	2.97234912252079e-17	1.62261397544532	0.08	ASCC1
6:60512276	ENSBTAG00000052803	15.3120633243919	2.4137028987824e-24	3.74440038876474e-17	1.75401670422386	0.08	NA
6:60512276	ENSBTAG00000068083	15.2975513995653	2.54364000525725e-24	3.91420747692872e-17	3.31912712242866	0.08	NA
6:60512276	ENSBTAG00000007281	15.2602788393253	2.91069213717454e-24	4.35736759200605e-17	2.67739478842137	0.08	SEMA6C
6:60512276	ENSBTAG00000001514	15.2485830104026	3.03655849189225e-24	4.52890677806809e-17	1.68829814244638	0.08	ASB11
6:60512276	ENSBTAG00000010356	15.2291402343982	3.25807916207253e-24	4.82727647749584e-17	1.23793245023286	0.08	RAB12
6:60512276	ENSBTAG00000009704	15.2079449167426	3.51821052827128e-24	5.17315383782936e-17	2.43095293351477	0.08	CECR2
6:60512276	ENSBTAG00000059009	15.1711902735138	4.0200393653338e-24	5.83623572715327e-17	2.31848353573381	0.08	NA
6:60512276	ENSBTAG00000016221	15.1517479297803	4.31412493373134e-24	6.2166244921831e-17	1.9401325465248	0.08	AMOT
6:60512276	ENSBTAG00000062672	15.1068500844689	5.07902905656949e-24	7.17410443540954e-17	1.61618904481654	0.08	ANKRD9
6:60512276	ENSBTAG00000015450	15.0558916953916	6.11466358585218e-24	8.3999134411122e-17	1.6381578056867	0.08	CPEB3
6:60512276	ENSBTAG00000002315	15.0219771358784	6.91972537065909e-24	9.05445789508034e-17	1.21831236580847	0.08	RNF34
6:60512276	ENSBTAG00000059168	14.9873153086056	7.85334201013049e-24	1.018228957996e-16	1.69476236527957	0.08	NA
6:60512276	ENSBTAG00000023147	14.976353689226	8.17430716063464e-24	1.05366543597189e-16	2.29285226293491	0.08	LINGO1
6:60512276	ENSBTAG00000013492	14.9749923864718	8.21508097374635e-24	1.05770847643348e-16	2.75265139092193	0.08	PRKAG3
6:60512276	ENSBTAG00000009663	14.9269399153967	9.79388082120277e-24	1.24266410340646e-16	1.81877667703809	0.08	YBX3
6:60512276	ENSBTAG00000002688	14.7597368148879	1.80965052570451e-23	2.04105424603137e-16	2.53397572147009	0.08	ATP1B1
6:60512276	ENSBTAG00000026586	14.7415470364423	1.93506508648567e-23	2.13047982278882e-16	3.17225913622537	0.08	PPP1R14C
6:60512276	ENSBTAG00000004126	14.7127544744797	2.15177470561882e-23	2.28567685263374e-16	2.8734646831298	0.08	MLF1
6:60512276	ENSBTAG00000048504	14.6773614489966	2.45205032456211e-23	2.57351484917897e-16	2.20205549474854	0.08	PRR33
6:60512276	ENSBTAG00000020569	14.6642342162414	2.57388478026122e-23	2.68783490603466e-16	2.1587511901505	0.08	CACNA2D1
6:60512276	ENSBTAG00000018204	14.6581481409271	2.63242556403186e-23	2.74336140964266e-16	8.72093079189332	0.08	MYH1
6:60512276	ENSBTAG00000013598	14.6295220364264	2.92632898747848e-23	2.8370386411575e-16	3.40392416035383	0.08	RSPO2
6:60512276	ENSBTAG00000017616	14.5452716363314	3.99828897990119e-23	3.11555849501885e-16	2.77108504828574	0.08	ADSS1
6:60512276	ENSBTAG00000006680	14.5356537152556	4.14355947825702e-23	3.22037440667715e-16	1.44215876026726	0.08	NKIRAS1
6:60512276	ENSBTAG00000017458	14.5288086382893	4.25018300752127e-23	3.2985799365449e-16	1.33088019448833	0.08	CALCR
6:60512276	ENSBTAG00000069828	14.5167402951746	4.4449590519503e-23	3.44166829786873e-16	1.78898752965728	0.08	NA
6:60512276	ENSBTAG00000009151	14.4761980407884	5.1677456235045e-23	3.95554497912474e-16	1.65210272002035	0.08	PYGO1
6:60512276	ENSBTAG00000005488	14.4157592109259	6.47166594639567e-23	4.81207252279713e-16	1.22282417302894	0.08	ARIH2
6:60512276	ENSBTAG00000019069	14.401023630521	6.83708078091995e-23	5.05835481756702e-16	1.89181855558154	0.08	SYNGR2
6:60512276	ENSBTAG00000009942	14.394460898916	7.00645982242448e-23	5.17073818176622e-16	1.35150838989005	0.08	PLCL2
6:60512276	ENSBTAG00000046189	14.3678520956971	7.73774468035803e-23	5.66358004600955e-16	1.80003597127578	0.08	RNASE13
6:60512276	ENSBTAG00000003519	14.3555223910679	8.10226129288709e-23	5.90730962344264e-16	2.19380207535667	0.08	NOL3
6:60512276	ENSBTAG00000012159	14.3028111796257	9.86664166969082e-23	7.00119841251988e-16	1.33255216125343	0.08	CNBP
6:60512276	ENSBTAG00000018644	14.2909471887632	1.03145137854524e-22	7.29230584189949e-16	2.03944559920458	0.08	PDZRN3
6:60512276	ENSBTAG00000004910	14.2557371574232	1.17682613019408e-22	8.23414182713168e-16	1.52570550676146	0.08	SLC25A11
6:60512276	ENSBTAG00000019314	14.2397544433449	1.24947727293344e-22	8.64030563522e-16	1.80932997838472	0.08	USP25
6:60512276	ENSBTAG00000015798	14.1919484243502	1.49496077473053e-22	1.01850010517224e-15	1.58813693351224	0.08	UCKL1
6:60512276	ENSBTAG00000048286	14.181224077512	1.55640592809083e-22	1.05895024043638e-15	1.0074476844419	0.08	E2F6
6:60512276	ENSBTAG00000000188	14.1754991041196	1.59024416546483e-22	1.07962104514793e-15	2.08307684951886	0.08	HS3ST5
6:60512276	ENSBTAG00000005186	14.1535268982344	1.72715295944528e-22	1.15926801361411e-15	2.2266154715707	0.08	DBNDD2
6:60512276	ENSBTAG00000008921	14.1382738711834	1.82913299522268e-22	1.22275317475927e-15	2.75507678852371	0.08	NEXN
6:60512276	ENSBTAG00000001601	14.1321898876928	1.87148580473033e-22	1.24883783237281e-15	2.84223588496963	0.08	PKM
6:60512276	ENSBTAG00000016779	14.100019748069	2.11245173007385e-22	1.39179033048925e-15	1.41691564471155	0.08	CLIP1
6:60512276	ENSBTAG00000000512	14.0891565912154	2.20070442401995e-22	1.44530829027165e-15	2.3110213535757	0.08	SNTA1
6:60512276	ENSBTAG00000056483	14.0723250933733	2.34485127379629e-22	1.5309112631974e-15	2.04665521449135	0.08	NA
6:60512276	ENSBTAG00000061889	14.0207065094737	2.84914224166181e-22	1.8190609104013e-15	1.69468444477829	0.08	NA
6:60512276	ENSBTAG00000068677	13.9965661520271	3.12125287874228e-22	1.97030246083359e-15	2.18981976498603	0.08	XK
6:60512276	ENSBTAG00000009602	13.9883379415828	3.21987487155969e-22	2.02540800060105e-15	1.77059524548815	0.08	TMEM120B
6:60512276	ENSBTAG00000010801	13.9754005908658	3.38133837522283e-22	2.11148252966264e-15	2.10305957345716	0.08	CMBL
6:60512276	ENSBTAG00000001926	13.9352147966055	3.93688766097923e-22	2.42260348894488e-15	1.12511070212372	0.08	RAD23B
6:60512276	ENSBTAG00000019574	13.9311470492345	3.99802287126635e-22	2.4561905030376e-15	2.19417456103859	0.08	MAPK12
6:60512276	ENSBTAG00000008736	13.8100917807273	6.33029765419824e-22	3.72107002730256e-15	0.742029879705172	0.08	CUL1
6:60512276	ENSBTAG00000019399	13.7779717749696	7.15344159978061e-22	4.15197934457618e-15	2.51551748300282	0.08	CNKSR1
6:60512276	ENSBTAG00000038107	13.7676025425716	7.44160174637137e-22	4.30631894649951e-15	1.48201794298876	0.08	MAPKAPK2
6:60512276	ENSBTAG00000000961	13.7593591307667	7.67902004829364e-22	4.43184652360209e-15	1.52504921056156	0.08	NEURL2
6:60512276	ENSBTAG00000051087	13.7076878469654	9.35158996097663e-22	5.30509903048546e-15	1.6669215604746	0.08	NA
6:60512276	ENSBTAG00000000546	13.6712814688322	1.07466055371946e-21	6.02053491011771e-15	1.95484289472794	0.08	TOB1
6:60512276	ENSBTAG00000016760	13.5791594407983	1.52896200273514e-21	8.28332301144641e-15	1.21496499917506	0.08	LRRFIP2
6:60512276	ENSBTAG00000002299	13.5756304594647	1.54978645283328e-21	8.38402149515917e-15	2.96876467994304	0.08	SEL1L3
6:60512276	ENSBTAG00000010652	13.5369752558145	1.79750944934014e-21	9.5694341851906e-15	2.79062187530052	0.08	PDE4C
6:60512276	ENSBTAG00000008025	13.5124299079314	1.97517781915404e-21	1.04303384710868e-14	0.901830908400613	0.08	UBE3C
6:60512276	ENSBTAG00000016457	13.4913492754098	2.14185180145434e-21	1.12188055731902e-14	1.60716049489869	0.08	FXR1
6:60512276	ENSBTAG00000006222	13.4218940694636	2.79821755382675e-21	1.41466501710702e-14	1.10211734822473	0.08	TFDP2
6:60512276	ENSBTAG00000019782	13.3375325580333	3.87475576268443e-21	1.89352516245219e-14	2.07820889963488	0.08	TPI1
6:60512276	ENSBTAG00000012605	13.3270078092124	4.03559660643703e-21	1.96121352790548e-14	2.17428359560966	0.08	GPR157
6:60512276	ENSBTAG00000002226	13.3049281473571	4.39524552234764e-21	2.12041335977563e-14	1.75751632634843	0.08	FBXO31
6:60512276	ENSBTAG00000005614	13.2476524696858	5.48633690407893e-21	2.58035676415971e-14	1.26815175482908	0.08	UXS1
6:60512276	ENSBTAG00000002182	13.196176452062	6.69858704876475e-21	3.08444160452724e-14	1.66513964825222	0.08	COX17
6:60512276	ENSBTAG00000025263	13.180805420756	7.11050581297897e-21	3.25677405232293e-14	2.12923256714409	0.08	FHIP1A
6:60512276	ENSBTAG00000012384	13.1571663934072	7.79441678157228e-21	3.52294495825532e-14	1.28835588941662	0.08	TFEB
6:60512276	ENSBTAG00000000838	13.1558121829434	7.83554720707807e-21	3.53982749292938e-14	1.85354274722603	0.08	CCDC88C
6:60512276	ENSBTAG00000002624	13.1353078218735	8.48574210409238e-21	3.78609598866355e-14	2.47252495222851	0.08	PSTPIP2
6:60512276	ENSBTAG00000001305	13.1275419670748	8.7459705517499e-21	3.89108423054737e-14	1.80903800493015	0.08	ATP2B2
6:60512276	ENSBTAG00000001851	13.0689688817141	1.09864092704198e-20	4.77523076167809e-14	2.02186944807072	0.08	NA
6:60512276	ENSBTAG00000068173	13.0452239265668	1.20520715120118e-20	5.19264825852964e-14	1.95079985015389	0.08	NA
6:60512276	ENSBTAG00000008590	12.9643996272164	1.65251371040104e-20	6.9008981031731e-14	0.984474104983115	0.08	SPAG7
6:60512276	ENSBTAG00000046984	12.9197845724431	1.96773250742776e-20	8.06389361031017e-14	1.14441195815942	0.08	ZNF672
6:60512276	ENSBTAG00000017461	12.8724293340742	2.36897772325412e-20	9.48352679907623e-14	2.22162833040083	0.08	SLC16A3
6:60512276	ENSBTAG00000046033	12.8501152411887	2.58570844037128e-20	1.02518548516967e-13	1.07927872237597	0.08	UBFD1
6:60512276	ENSBTAG00000068956	12.8184437927394	2.92810699606081e-20	1.1443933604338e-13	1.87811592342196	0.08	NA
6:60512276	ENSBTAG00000018598	12.7972237453774	3.18274787719957e-20	1.2343032857805e-13	2.51172222322813	0.08	HSPB6
6:60512276	ENSBTAG00000000053	12.683880332485	4.97333127523521e-20	1.8331032832176e-13	1.72408565186271	0.08	FILIP1
6:60512276	ENSBTAG00000004189	12.6358848103507	6.01087290992996e-20	2.16651742697975e-13	1.61481110942139	0.08	MLXIP
6:60512276	ENSBTAG00000021843	12.6044811374646	6.80528676570063e-20	2.41552413662608e-13	1.07376354628881	0.08	UBQLN2
6:60512276	ENSBTAG00000057239	12.5050876617406	1.00881805181938e-19	3.41640058552491e-13	1.822406327224	0.08	NA
6:60512276	ENSBTAG00000011482	12.4722387537923	1.14929225565907e-19	3.84189639718235e-13	2.0107067956693	0.08	SLC43A2
6:60512276	ENSBTAG00000004368	12.3980340693806	1.54360480185167e-19	4.97567964482697e-13	1.12556371541624	0.08	NFATC3
6:60512276	ENSBTAG00000053996	12.3729893758387	1.70544515180046e-19	5.44274054994532e-13	1.82116377375971	0.08	ZNF853
6:60512276	ENSBTAG00000051480	12.3624295753607	1.77871012448358e-19	5.65153099856526e-13	1.92453550387019	0.08	FGF13
6:60512276	ENSBTAG00000030529	12.3546100823523	1.8349991781045e-19	5.80931037656349e-13	0.796993665354718	0.08	FAM53C
6:60512276	ENSBTAG00000020477	12.3298451766009	2.02539418230076e-19	6.34636413728017e-13	0.886442112131607	0.08	AHSA1
6:60512276	ENSBTAG00000015336	12.3053034785319	2.23371742565975e-19	6.92284404309155e-13	0.817745687702548	0.08	PRUNE1
6:60512276	ENSBTAG00000000393	12.1581460719617	4.02376061337571e-19	1.15863246800208e-12	1.14463112994137	0.08	SSPN
6:60512276	ENSBTAG00000020133	12.1336900107737	4.43832121160532e-19	1.26357044597281e-12	1.11213686006407	0.08	PPP3CC
6:60512276	ENSBTAG00000009951	12.1021916212573	5.03632232436928e-19	1.40793468555135e-12	1.75261424211928	0.08	PGP
6:60512276	ENSBTAG00000009417	12.1007515578131	5.06552475106649e-19	1.41483189285488e-12	1.65874280094501	0.08	ZFAND5
6:60512276	ENSBTAG00000004542	12.0853564358266	5.38857953489688e-19	1.4909873571955e-12	1.74543895228436	0.08	FAM78A
6:60512276	ENSBTAG00000021140	12.0757094419542	5.60151212393727e-19	1.54367389717711e-12	1.12059743981077	0.08	RMND5A
6:60512276	ENSBTAG00000068304	12.0660535775783	5.82312988964525e-19	1.59769832429601e-12	1.87934059037623	0.08	NA
6:60512276	ENSBTAG00000011011	12.0461488739868	6.30824653558795e-19	1.71639091979252e-12	1.07643551126585	0.08	SSH2
6:60512276	ENSBTAG00000057621	12.0418267132081	6.41885397029943e-19	1.74277412849546e-12	1.35325869707631	0.08	NA
6:60512276	ENSBTAG00000049300	11.9215398998424	1.04213022164694e-18	2.6619446122758e-12	1.78097790022887	0.08	PTGES3L
6:60512276	ENSBTAG00000061612	11.9147063612814	1.07127358778031e-18	2.7256112649473e-12	1.53657877675273	0.08	NA
6:60512276	ENSBTAG00000040338	11.8962371363864	1.15421447656103e-18	2.90507850461291e-12	1.58842163558478	0.08	OBSL1
6:60512276	ENSBTAG00000018261	11.8959491644911	1.15555764739286e-18	2.90784366269244e-12	1.44112448014132	0.08	PDHX
6:60512276	ENSBTAG00000006712	11.8955022267189	1.15764539167477e-18	2.91214919196419e-12	0.97131761841036	0.08	ECPAS
6:60512276	ENSBTAG00000015116	11.867256852459	1.2975924550473e-18	3.20106800482802e-12	1.26241283116327	0.08	RAD23A
6:60512276	ENSBTAG00000016532	11.8426290260182	1.43346048772413e-18	3.49797357419438e-12	0.929611341368977	0.08	MAPKAPK3
6:60512276	ENSBTAG00000046664	11.762611412564	1.98201694788144e-18	4.63882929241674e-12	1.48911504985463	0.08	TSC22D1
6:60512276	ENSBTAG00000001303	11.7532961945858	2.05830611006073e-18	4.79069223149026e-12	2.88146329762452	0.08	HSPB8
6:60512276	ENSBTAG00000020444	11.7274297867273	2.2860141664208e-18	5.22841732589588e-12	1.12683400355617	0.08	MAST2
6:60512276	ENSBTAG00000015663	11.6996019003096	2.55941118233301e-18	5.75997063668254e-12	0.966930383768962	0.08	STIP1
6:60512276	ENSBTAG00000022160	11.6708539446693	2.87649135108498e-18	6.32244846153164e-12	0.610213059346777	0.08	NAP1L4
6:60512276	ENSBTAG00000031439	11.6445126887149	3.2016588273103e-18	6.94027862158954e-12	1.2487776813455	0.08	CDC14A
6:60512276	ENSBTAG00000012433	11.5956011879815	3.90687638435154e-18	8.24660112239001e-12	0.910238799466196	0.08	DENND1B
6:60512276	ENSBTAG00000019772	11.5714253175294	4.31126749296038e-18	8.98357473824523e-12	1.70373911933624	0.08	OXTR
6:60512276	ENSBTAG00000049091	11.5466555207802	4.76936215245972e-18	9.71450236521858e-12	2.53224152125499	0.08	SIX4
6:60512276	ENSBTAG00000049845	11.496121529417	5.86168859179025e-18	1.16395470880619e-11	1.04057132741903	0.08	HOXD8
6:60512276	ENSBTAG00000001856	11.4513275249023	7.03904684939466e-18	1.36241761012735e-11	0.795906741358458	0.08	POLR2C
6:60512276	ENSBTAG00000019298	11.4494273182967	7.09394886790126e-18	1.37063711253782e-11	1.44239619340475	0.08	STRADB
6:60512276	ENSBTAG00000020389	11.4237673802883	7.87896454210141e-18	1.50345008250018e-11	0.710016197611934	0.08	TPP2
6:60512276	ENSBTAG00000001706	11.42262366203	7.91592219032386e-18	1.50942627328679e-11	3.23286300017935	0.08	SLC9A2
6:60512276	ENSBTAG00000018796	11.3947799437311	8.8715276168131e-18	1.66860658403878e-11	1.07959661936262	0.08	RABGGTA
6:60512276	ENSBTAG00000020296	11.3888238346042	9.09057027632586e-18	1.70507015713942e-11	1.46810656677625	0.08	UBR3
6:60512276	ENSBTAG00000004041	11.3817381525033	9.35825598756756e-18	1.73598977406928e-11	0.83193104707827	0.08	ANKRD10
6:60512276	ENSBTAG00000017430	11.3595342889949	1.02495713557224e-17	1.87705039715251e-11	1.58146891966589	0.08	PNCK
6:60512276	ENSBTAG00000014719	11.2771612938266	1.43709496396429e-17	2.45916665410777e-11	1.91005452823395	0.08	TMOD1
6:60512276	ENSBTAG00000016496	11.2659269336074	1.5049713729635e-17	2.56205847567734e-11	1.29640306482453	0.08	ZNF641
6:60512276	ENSBTAG00000044185	11.2397283974268	1.67606388988891e-17	2.78081576612165e-11	2.04657129354038	0.08	SOX6
6:60512276	ENSBTAG00000007147	11.2309979564559	1.73732361528762e-17	2.87164635734594e-11	1.20345686125299	0.08	CUEDC1
6:60512276	ENSBTAG00000000077	11.1978068917556	1.99151057797061e-17	3.23458736579664e-11	0.951412793079921	0.08	ADSL
6:60512276	ENSBTAG00000000033	11.1963334598689	2.00362452127326e-17	3.25191371607683e-11	1.89301039263197	0.08	PHOSPHO1
6:60512276	ENSBTAG00000000289	11.1922745106963	2.03738035426809e-17	3.30012543281966e-11	0.882745381635022	0.08	ASB8
6:60512276	ENSBTAG00000013410	11.1301493783366	2.63160231177122e-17	4.12304236013113e-11	0.603599199819171	0.08	MARK3
6:60512276	ENSBTAG00000046545	11.1279750052502	2.65529998029533e-17	4.15414982234206e-11	1.2863752908759	0.08	MEF2D
6:60512276	ENSBTAG00000032531	11.1204319844919	2.73918541084948e-17	4.26863553344831e-11	2.49341064691431	0.08	MUSTN1
6:60512276	ENSBTAG00000017081	11.1122141058158	2.83361404762236e-17	4.39847438605088e-11	1.70095111944388	0.08	MIEF2
6:60512276	ENSBTAG00000014249	11.0745223399096	3.31047437334181e-17	5.0236797520497e-11	1.55693213820132	0.08	IVNS1ABP
6:60512276	ENSBTAG00000016765	11.0485476410617	3.68534248238582e-17	5.50999211771953e-11	1.60491405853735	0.08	SPACDR
6:60512276	ENSBTAG00000005225	11.0075999884717	4.36497125162099e-17	6.39114275823458e-11	1.06586892381406	0.08	RAD52
6:60512276	ENSBTAG00000015704	11.0030176104351	4.44847999397453e-17	6.48705618041047e-11	0.883997605194789	0.08	TMCO3
6:60512276	ENSBTAG00000007367	11.0008822263697	4.48794213289462e-17	6.5376488765501e-11	1.02568362889414	0.08	AIMP2
6:60512276	ENSBTAG00000009624	11.000634926461	4.49253495657235e-17	6.54349146372382e-11	1.03882307584706	0.08	SGSM3
6:60512276	ENSBTAG00000023523	10.9974476085338	4.5521543366661e-17	6.62069320749014e-11	1.3690967507923	0.08	GKAP1
6:60512276	ENSBTAG00000020608	10.9893433871809	4.70735489807466e-17	6.82033129601974e-11	0.835632371804416	0.08	ATG9A
6:60512276	ENSBTAG00000009959	10.9865563620268	4.76194911484052e-17	6.88618660984482e-11	1.69837645837312	0.08	SLC6A8
6:60512276	ENSBTAG00000017656	10.9353912296644	5.88545614010597e-17	8.29609536613468e-11	1.25829849749231	0.08	ST3GAL3
6:60512276	ENSBTAG00000026191	10.9220730402814	6.21935079905087e-17	8.67301551195505e-11	1.08062793154348	0.08	GET4
6:60512276	ENSBTAG00000000928	10.9013278688582	6.77781154405679e-17	9.33348249569261e-11	1.13525653633867	0.08	SPECC1
6:60512276	ENSBTAG00000004112	10.8907639783049	7.08130375534106e-17	9.69228974926393e-11	1.44858782622704	0.08	GAMT
6:60512276	ENSBTAG00000007767	10.8876492965331	7.17336853105891e-17	9.78114758639834e-11	1.31499291476949	0.08	TBX15
6:60512276	ENSBTAG00000010619	10.8541307236663	8.24366835676379e-17	1.0991520575377e-10	0.913955288998654	0.08	PPP3R1
6:60512276	ENSBTAG00000018973	10.8448026638034	8.5691425024882e-17	1.13412858080584e-10	0.649617107644287	0.08	COPS3
6:60512276	ENSBTAG00000011772	10.8290188979123	9.14958020766807e-17	1.1985055222036e-10	1.54124860860235	0.08	PPP1R12B
6:60512276	ENSBTAG00000060363	10.8000763915538	1.03186383271531e-16	1.3259036984056e-10	1.52014029600131	0.08	NA
6:60512276	ENSBTAG00000020630	10.7803041116434	1.12025797135753e-16	1.42219159064632e-10	0.863229408172115	0.08	KCMF1
6:60512276	ENSBTAG00000024115	10.7623950438259	1.206880184221e-16	1.51407177899652e-10	1.76344409518405	0.08	FOXO6
6:60512276	ENSBTAG00000054131	10.7582321019744	1.22796191925929e-16	1.53674693570098e-10	1.36555658710218	0.08	TWF2
6:60512276	ENSBTAG00000061173	10.7457422658947	1.29346088497805e-16	1.60318996556328e-10	1.48643938173467	0.08	FGF11
6:60512276	ENSBTAG00000007455	10.7420843103159	1.31330090664138e-16	1.62063467941718e-10	0.986140660677917	0.08	DNASE1L1
6:60512276	ENSBTAG00000018049	10.7320857798103	1.36910645217372e-16	1.67126550831232e-10	1.14069760626585	0.08	MKNK2
6:60512276	ENSBTAG00000012791	10.7311632886843	1.37437386349866e-16	1.67542151365707e-10	0.94566551823851	0.08	GATC
6:60512276	ENSBTAG00000000092	10.708599439974	1.50975540253582e-16	1.81040351987948e-10	1.13406430295197	0.08	HIF1AN
6:60512276	ENSBTAG00000034689	10.7036425270161	1.54124930254686e-16	1.84348931436234e-10	1.12221445379267	0.08	ZNRF1
6:60512276	ENSBTAG00000000855	10.6708257234493	1.76709153933448e-16	2.07693916070828e-10	1.33517029644388	0.08	NXN
6:60512276	ENSBTAG00000045699	10.659972319819	1.84888281862956e-16	2.15993004927813e-10	2.89668067035089	0.08	CTNNA3
6:60512276	ENSBTAG00000021134	10.6583225436491	1.86164456491201e-16	2.1732128583035e-10	1.17739457151164	0.08	DPP9
6:60512276	ENSBTAG00000019427	10.6364807781657	2.03919072686139e-16	2.35431657569234e-10	0.746622143089717	0.08	KIAA0232
6:60512276	ENSBTAG00000010727	10.6078230337109	2.29823181341701e-16	2.6114457636295e-10	1.04966586528634	0.08	ATG4D
6:60512276	ENSBTAG00000001465	10.5395595979591	3.05660769308271e-16	3.33809035955116e-10	2.25089502698368	0.08	P2RY1
6:60512276	ENSBTAG00000001586	10.4986679430068	3.62673222088884e-16	3.86417514805776e-10	1.00579684981661	0.08	OTUD7B
6:60512276	ENSBTAG00000004908	10.4636346873205	4.19954529019648e-16	4.38562903253383e-10	1.39288209308564	0.08	CHRNE
6:60512276	ENSBTAG00000008241	10.4568929957805	4.31979804140319e-16	4.48969094871825e-10	0.763489226285943	0.08	MRPS5
6:60512276	ENSBTAG00000002098	10.4433209458942	4.57248610063771e-16	4.71137573572625e-10	1.52836169362039	0.08	CDC34
6:60512276	ENSBTAG00000005039	10.4388932170536	4.65809592812041e-16	4.78808879816479e-10	0.963516527291314	0.08	ARAF
6:60512276	ENSBTAG00000000607	10.4312677439451	4.80932773236539e-16	4.92203013381823e-10	1.02805201070477	0.08	ABCF2
6:60512276	ENSBTAG00000032427	10.4126544965454	5.19952870788382e-16	5.2653909265235e-10	1.93263920608485	0.08	FHOD1
6:60512276	ENSBTAG00000004248	10.4061683601801	5.34285131967293e-16	5.39168578181714e-10	1.43580946172861	0.08	MLYCD
6:60512276	ENSBTAG00000003395	10.3955637943943	5.58578168991016e-16	5.60233990062185e-10	0.759206001907463	0.08	ZRANB1
6:60512276	ENSBTAG00000019818	10.3580575903967	6.53757816777603e-16	6.42186795938149e-10	1.79700220443698	0.08	CASZ1
6:60512276	ENSBTAG00000060859	10.3188829123579	7.7063059304118e-16	7.40315605553844e-10	1.21863264752379	0.08	NA
6:60512276	ENSBTAG00000003455	10.2992892897942	8.36746425316016e-16	7.95470089419827e-10	1.49627661382174	0.08	ANKRD6
6:60512276	ENSBTAG00000001817	10.2552194515859	1.00704518340091e-15	9.25576344620865e-10	0.953019509763926	0.08	TMEM161A
6:60512276	ENSBTAG00000006499	10.2187030851894	1.17427001708477e-15	1.05652242849744e-09	0.982897961981043	0.08	PIP4K2B
6:60512276	ENSBTAG00000003209	10.2056638316865	1.24051968548412e-15	1.10864086431269e-09	1.14144387579376	0.08	BLCAP
6:60512276	ENSBTAG00000009534	10.1813119046893	1.37446974049358e-15	1.21126975638587e-09	0.892595963797972	0.08	NDUFB10
6:60512276	ENSBTAG00000012777	10.1763057284094	1.40375858781918e-15	1.23408216995132e-09	1.33797067803695	0.08	SRF
6:60512276	ENSBTAG00000010504	10.0985533955805	1.94818206351625e-15	1.62069254654345e-09	1.06828649350638	0.08	TBRG4
6:60512276	ENSBTAG00000015904	10.0980895674553	1.95199760020743e-15	1.62336218342641e-09	1.13591517835663	0.08	RORA
6:60512276	ENSBTAG00000069499	10.0466105038136	2.42569102981652e-15	1.94108953434926e-09	1.47692690264211	0.08	PDLIM7
6:60512276	ENSBTAG00000011431	10.0293170849884	2.60947364468209e-15	2.05547215561924e-09	0.69293480009483	0.08	GBA2
6:60512276	ENSBTAG00000038241	9.99337410817175	3.0374363409812e-15	2.31579876741732e-09	1.2934836139424	0.08	REPIN1
6:60512276	ENSBTAG00000019183	9.90292091389924	4.45322309075433e-15	3.19697665474179e-09	1.03571009681482	0.08	FUZ
6:60512276	ENSBTAG00000063612	9.88780135902194	4.7476168523866e-15	3.38081891859066e-09	1.25422115894735	0.08	NA
6:60512276	ENSBTAG00000007520	9.762604307691	8.07155611018797e-15	5.3148358573764e-09	1.20833877442363	0.08	MAPRE2
6:60512276	ENSBTAG00000046587	9.73942722912984	8.90589388947675e-15	5.77239514307103e-09	1.47264570936536	0.08	CST6
6:60512276	ENSBTAG00000011639	9.71600370635818	9.83712484017149e-15	6.27369136715465e-09	0.724908400882039	0.08	STK11
6:60512276	ENSBTAG00000001741	9.6933991440905	1.08283928351861e-14	6.79516683292185e-09	0.939229007429828	0.08	DLGAP4
6:60512276	ENSBTAG00000004992	9.69316752924646	1.08390522723327e-14	6.80072320845689e-09	0.579562148712972	0.08	TNPO3
6:60512276	ENSBTAG00000010664	9.65870664988153	1.25483212965545e-14	7.66526388347383e-09	1.96427927443056	0.08	PRKCQ
6:60512276	ENSBTAG00000019788	9.64372662237958	1.33733565803346e-14	8.05691386045362e-09	1.59256881696922	0.08	TEAD4
6:60512276	ENSBTAG00000016004	9.63363954548482	1.39593711779502e-14	8.32134794850124e-09	0.594136568689437	0.08	METAP1
6:60512276	ENSBTAG00000023377	9.62639003871273	1.43963890754761e-14	8.54738357115014e-09	0.861058988400965	0.08	SH3BP5
6:60512276	ENSBTAG00000016563	9.57565593518619	1.78642737233378e-14	1.02727967329119e-08	1.1408422801667	0.08	GOLGA4
6:60512276	ENSBTAG00000017662	9.57125834143481	1.82017557533342e-14	1.04370762642324e-08	0.887368065679975	0.08	EEF2K
6:60512276	ENSBTAG00000006411	9.56517576455199	1.86791176310003e-14	1.06773633197222e-08	0.723428382874988	0.08	THAP11
6:60512276	ENSBTAG00000034875	-9.53643204578668	2.11105653693563e-14	1.18359022167994e-08	-0.827615493923722	0.08	ALPK1
6:60512276	ENSBTAG00000010696	9.45848875329557	2.94249826983575e-14	1.57616111375308e-08	1.324708244306	0.08	DVL1
6:60512276	ENSBTAG00000020093	9.36890407483164	4.31182398567073e-14	2.18170761187167e-08	0.942235438161524	0.08	CUL4A
6:60512276	ENSBTAG00000062846	9.36236027546666	4.43394422735545e-14	2.23548984722337e-08	0.704164909853288	0.08	NA
6:60512276	ENSBTAG00000002520	9.29409088002139	5.93457590404515e-14	2.86151518601672e-08	0.671925541637035	0.08	CELF1
6:60512276	ENSBTAG00000015567	9.23660860340635	7.58693849183476e-14	3.52741516306933e-08	0.822766703490997	0.08	TIMM44
6:60512276	ENSBTAG00000011483	9.18841426863849	9.32311851547379e-14	4.19803504699747e-08	1.47649230722883	0.08	SCARF1
6:60512276	ENSBTAG00000008435	9.15462348492296	1.07730235223741e-13	4.7346137855734e-08	0.658826843055037	0.08	DELE1
6:60512276	ENSBTAG00000008596	-9.1413005474208	1.14049972668766e-13	4.97390042052765e-08	-0.650777202961342	0.08	PRICKLE1
6:60512276	ENSBTAG00000009902	9.1297080440098	1.19850537477089e-13	5.18391803150098e-08	1.37918009537864	0.08	AKR1B1
6:60512276	ENSBTAG00000010566	9.12781332167984	1.20826333675816e-13	5.22005930372722e-08	0.932670362781943	0.08	TMEM11
6:60512276	ENSBTAG00000004824	9.1230826939216	1.232975498696e-13	5.30602553245903e-08	1.92337276714928	0.08	REEP1
6:60512276	ENSBTAG00000005163	9.03728960057735	1.78029263099363e-13	7.13782276603727e-08	2.3474612289343	0.08	S100A1
6:60512276	ENSBTAG00000066067	8.93922769843106	2.71019629904088e-13	1.01432553165215e-07	1.13244534808867	0.08	NA
6:60512276	ENSBTAG00000018905	8.92133565793671	2.92629137106942e-13	1.07839381035596e-07	0.96124386079649	0.08	MAN2A2
6:60512276	ENSBTAG00000001110	8.90898287282229	3.08547891709429e-13	1.12810143362613e-07	1.04092880530992	0.08	SLC16A5
6:60512276	ENSBTAG00000045548	8.88775249901993	3.37960522108207e-13	1.21471010677137e-07	1.04531612089133	0.08	CRKL
6:60512276	ENSBTAG00000022022	8.8851378352198	3.41771989291677e-13	1.22376157239678e-07	1.10156823486171	0.08	GUCD1
6:60512276	ENSBTAG00000038409	8.86263894951106	3.76400836672331e-13	1.32807582440496e-07	0.955501756221789	0.08	MBD3
6:60512276	ENSBTAG00000008314	8.85713010902231	3.85402318569014e-13	1.35505851966075e-07	1.16309087720241	0.08	SDHB
6:60512276	ENSBTAG00000044017	8.84377678797321	4.08126865242935e-13	1.42168106201952e-07	1.18409203145213	0.08	MSRB3
6:60512276	ENSBTAG00000012634	8.82072036127089	4.50568960059725e-13	1.54625079935218e-07	1.13766611743147	0.08	NDUFB7
6:60512276	ENSBTAG00000053588	8.80276450819921	4.86661741243011e-13	1.64547147516142e-07	0.924776415463849	0.08	WDTC1
6:60512276	ENSBTAG00000021558	8.74914336869422	6.12618066125622e-13	1.99668276019253e-07	0.730864534698136	0.08	LSM14B
6:60512276	ENSBTAG00000021554	8.68887806762822	7.93557591454629e-13	2.47623407110575e-07	0.897760815776839	0.08	NOL7
6:60512276	ENSBTAG00000010745	8.57239797009276	1.30889157199491e-12	3.75653050039121e-07	0.77338937562265	0.08	THRA
6:60512276	ENSBTAG00000019552	-8.5610877078144	1.3740804021972e-12	3.91494016803377e-07	-0.745235970028773	0.08	PGRMC1
6:60512276	ENSBTAG00000052481	8.54435827728954	1.4765093416537e-12	4.1567370129953e-07	0.688370534029247	0.08	IRGQ
6:60512276	ENSBTAG00000024450	8.48856121668635	1.87667978508144e-12	5.0797184550453e-07	0.868891383806153	0.08	MAP2K2
6:60512276	ENSBTAG00000000608	8.47392846327943	1.99851585517571e-12	5.35823304806213e-07	0.610309491751176	0.08	PRCC
6:60512276	ENSBTAG00000018063	8.47373687844853	2.00016244824109e-12	5.36185495840111e-07	0.909741794451531	0.08	SPATA2
6:60512276	ENSBTAG00000058887	8.47020115592832	2.03079541675016e-12	5.43192772110827e-07	0.82380646944171	0.08	NA
6:60512276	ENSBTAG00000046902	-8.46822236642167	2.04814378307912e-12	5.47210771831383e-07	-0.724734084161864	0.08	PABPC4L
6:60512276	ENSBTAG00000005909	-8.45853397471626	2.13524791640635e-12	5.66773365619808e-07	-0.632238179092319	0.08	LEPROT
6:60512276	ENSBTAG00000005912	8.4559804440907	2.15881651201909e-12	5.72051500018452e-07	0.619037017654603	0.08	DMAP1
6:60512276	ENSBTAG00000016295	8.45244078544341	2.19191799706739e-12	5.7916294370063e-07	0.631741873642046	0.08	RPP25L
6:60512276	ENSBTAG00000017816	8.42603797724295	2.45538942931462e-12	6.36492928748187e-07	1.09984375364663	0.08	FXYD1
6:60512276	ENSBTAG00000009435	8.41723426095995	2.55010618680223e-12	6.56541661029099e-07	0.620725271262535	0.08	SMG5
6:60512276	ENSBTAG00000019167	8.41438320464774	2.58155682260644e-12	6.63433358803606e-07	0.842033208995894	0.08	INPPL1
6:60512276	ENSBTAG00000025211	8.37519823174302	3.05527190271665e-12	7.62863166391701e-07	0.704027505720046	0.08	ING1
6:60512276	ENSBTAG00000013153	8.36016952201046	3.25921866829884e-12	8.04919402069034e-07	0.785048129741991	0.08	NF2
6:60512276	ENSBTAG00000031875	8.34447769276384	3.48671141925997e-12	8.48734069067224e-07	0.938078763019629	0.08	BANF1
6:60512276	ENSBTAG00000003877	8.33584880834864	3.6185083784789e-12	8.75636485222382e-07	0.778567349309417	0.08	ZCCHC24
6:60512276	ENSBTAG00000004663	8.33013464278121	3.70851717115843e-12	8.93766262803797e-07	0.652805061638422	0.08	TRUB2
6:60512276	ENSBTAG00000027320	8.32795890417415	3.74337481295461e-12	9.00560909920308e-07	2.0344817034552	0.08	KCNB1
6:60512276	ENSBTAG00000008645	8.25872774219526	5.04138466144687e-12	1.15036134725289e-06	1.40561561276869	0.08	ESRRA
6:60512276	ENSBTAG00000040001	-8.2370870544019	5.53303370472679e-12	1.23835602529322e-06	-0.784770530657482	0.08	MARVELD2
6:60512276	ENSBTAG00000007605	8.23248923483073	5.64351400511212e-12	1.25923232668961e-06	0.814886453571831	0.08	FKBP4
6:60512276	ENSBTAG00000010036	8.19702271863153	6.57327105539797e-12	1.41952126851272e-06	0.744801322260624	0.08	POLR3D
6:60512276	ENSBTAG00000051917	8.16517585101986	7.53793141372147e-12	1.59186586704878e-06	1.13240231002557	0.08	ZNF579
6:60512276	ENSBTAG00000017053	8.15421612820813	7.90164921898103e-12	1.65337741873036e-06	0.450215383143979	0.08	ABCB10
6:60512276	ENSBTAG00000062893	8.15272101140653	7.95260874819556e-12	1.66266970905271e-06	1.15836982229984	0.08	NA
6:60512276	ENSBTAG00000006614	8.14382156496098	8.2628077649491e-12	1.71584820684771e-06	1.2366846071579	0.08	TMCC1
6:60512276	ENSBTAG00000016075	8.12774111032894	8.85429965963925e-12	1.81645929766422e-06	0.629587162252944	0.08	EMC8
6:60512276	ENSBTAG00000017125	8.0180349181052	1.41897573502223e-11	2.66782676892678e-06	0.947895429858631	0.08	PABPC4
6:60512276	ENSBTAG00000012048	7.96412624367701	1.78893812914296e-11	3.2361461873924e-06	0.905388945522882	0.08	CARM1
6:60512276	ENSBTAG00000015090	7.95846351731295	1.83300431019252e-11	3.30087947203206e-06	0.576203460749218	0.08	SGTA
6:60512276	ENSBTAG00000002798	7.91603939626217	2.1995277834365e-11	3.83902634014756e-06	0.549238937852558	0.08	NABP2
6:60512276	ENSBTAG00000002479	7.83738906632699	3.08353359856933e-11	5.0914876542582e-06	0.607342823880787	0.08	PANK4
6:60512276	ENSBTAG00000010841	-7.80359216899884	3.56511762004147e-11	5.73912881474894e-06	-0.755143616962976	0.08	FMO5
6:60512276	ENSBTAG00000020751	7.79664790185547	3.67300821316386e-11	5.87439108685718e-06	0.881581728857572	0.08	HSF1
6:60512276	ENSBTAG00000040215	7.78412775491534	3.8758318423096e-11	6.14293457771208e-06	0.634236083060085	0.08	EIF4G3
6:60512276	ENSBTAG00000014884	7.73580835344767	4.76906347194473e-11	7.29792173812562e-06	0.704613930212033	0.08	HIPK3
6:60512276	ENSBTAG00000046548	7.64357880169628	7.08354668379174e-11	1.01228768430504e-05	0.861340443845266	0.08	ST6GALNAC4
6:60512276	ENSBTAG00000001776	7.59604360968211	8.68456472162578e-11	1.19712707923705e-05	0.676943084206796	0.08	SIRT2
6:60512276	ENSBTAG00000010637	7.57582938494056	9.47039866080547e-11	1.28505907423242e-05	1.07480245138295	0.08	ARSG
6:60512276	ENSBTAG00000010998	-7.57338292486553	9.57019439538155e-11	1.29589963997852e-05	-0.493725673208878	0.08	CFLAR
6:60512276	ENSBTAG00000032763	7.56260154970969	1.00226336391699e-10	1.34658518599124e-05	0.687975365666616	0.08	RANBP10
6:60512276	ENSBTAG00000048271	7.55442298242213	1.03800221001864e-10	1.38631975211691e-05	1.13992794548983	0.08	MICAL3
6:60512276	ENSBTAG00000003180	7.52410195442988	1.18194986117013e-10	1.54056354510954e-05	1.01355796738154	0.08	TMEM201
6:60512276	ENSBTAG00000060065	7.52168818057786	1.19423039211214e-10	1.5534643294216e-05	1.1065763503086	0.08	PHPT1
6:60512276	ENSBTAG00000006945	-7.4996826214572	1.31222254927157e-10	1.6774340001126e-05	-0.497757287986623	0.08	CCDC50
6:60512276	ENSBTAG00000068186	7.46786222147885	1.50368963780491e-10	1.87507615480322e-05	0.653507998748063	0.08	NA
6:60512276	ENSBTAG00000021602	-7.46104114722191	1.54822751245083e-10	1.92010198136811e-05	-0.470632997699043	0.08	CTTNBP2NL
6:60512276	ENSBTAG00000020154	7.45903878375787	1.56154983229809e-10	1.93367657458061e-05	0.437286033719497	0.08	DEDD
6:60512276	ENSBTAG00000067643	-7.4287764773391	1.77738542174552e-10	2.15020328026183e-05	-0.600891831395498	0.08	TIMM10B
6:60512276	ENSBTAG00000001059	7.3834894132021	2.15714667870683e-10	2.51574142451412e-05	0.802529084510092	0.08	IDH3G
6:60512276	ENSBTAG00000006325	7.37119373837029	2.27354474740439e-10	2.62156291304468e-05	0.733380905235828	0.08	NUDCD3
6:60512276	ENSBTAG00000052323	7.26801199775297	3.53238451986892e-10	3.74041072047154e-05	0.850161310069244	0.08	MAZ
6:60512276	ENSBTAG00000060180	7.26072638848442	3.64391546202424e-10	3.83829306844662e-05	0.677661421526141	0.08	NA
6:60512276	ENSBTAG00000006008	7.23041596804937	4.14682935148011e-10	4.26135436409422e-05	0.865314696642778	0.08	CAMSAP1
6:60512276	ENSBTAG00000026309	7.20728467864984	4.57662748203177e-10	4.61309217165223e-05	0.681866375191617	0.08	ZHX2
6:60512276	ENSBTAG00000026394	7.02121073819506	1.01018370649862e-09	8.71176178396852e-05	0.9469594973081	0.08	UBALD1
6:60512276	ENSBTAG00000012273	6.9837292654707	1.18442014824731e-09	9.89551284295856e-05	0.714490181331389	0.08	FAM131A
6:60512276	ENSBTAG00000008744	6.96013405608199	1.30911952295012e-09	0.000107225045616323	0.863919214449364	0.08	PDK2
6:60512276	ENSBTAG00000020395	6.93702052461437	1.44391837948805e-09	0.000115936566518248	0.67660052517548	0.08	LYSMD1
6:60512276	ENSBTAG00000048876	-6.87385338857254	1.88688680098628e-09	0.00014329572393402	-0.659234951388644	0.08	FAM117B
6:60512276	ENSBTAG00000010735	6.70987967726285	3.77157250297582e-09	0.000248099613865705	0.707479891892647	0.08	NA
6:60512276	ENSBTAG00000014904	6.66439183429167	4.56793551874048e-09	0.000288058258408319	0.810402784328475	0.08	SIRT5
6:60512276	ENSBTAG00000017465	-6.60272334452497	5.92014704482039e-09	0.000352760178346942	-0.627621340955661	0.08	GNS
6:60512276	ENSBTAG00000003044	-6.48588660671383	9.66245917022094e-09	0.000517350224761615	-0.37347665547194	0.08	SPIN1
6:60512276	ENSBTAG00000006044	-6.47112616873196	1.02779681108665e-08	0.000542943361896326	-0.452232330344262	0.08	KLHL5
6:60512276	ENSBTAG00000051373	6.4262216485643	1.23997835115549e-08	0.000628494790561451	0.990786861403554	0.08	NA
6:60512276	ENSBTAG00000067426	-6.26768178941007	2.39946332214182e-08	0.00104474491721953	-0.572768352535413	0.08	NA
6:60512276	ENSBTAG00000013123	6.24675770526264	2.6171101033716e-08	0.00111679939465017	0.540316327259853	0.08	PHB2
6:60512276	ENSBTAG00000021374	6.23073467935654	2.79689409754152e-08	0.00117493444324665	0.675125366666193	0.08	FARSA
6:60512276	ENSBTAG00000013322	6.19346937916371	3.26369445490458e-08	0.0013212896607564	0.520735144700539	0.08	POMGNT1
6:60512276	ENSBTAG00000016555	6.15907004470018	3.76265906961916e-08	0.00147166574945422	0.882722469614381	0.08	TRPT1
21:17035557	ENSBTAG00000033422	31.7753075456581	4.19624840467865e-44	5.89710778166132e-34	3.10346167650168	0.14	HHATL
21:17035557	ENSBTAG00000021657	30.4409841675686	7.45753936915604e-43	8.38423452660469e-33	2.08830183325373	0.14	CACNG6
21:17035557	ENSBTAG00000007547	29.6985912595585	3.87661454279777e-42	3.11309553298612e-32	2.86766792757619	0.14	CACNG1
21:17035557	ENSBTAG00000016125	29.5148656686307	5.86090982774618e-42	3.66066846379379e-32	1.97774679835473	0.14	KCNA7
21:17035557	ENSBTAG00000006030	29.2963715414999	9.60922771571464e-42	4.61065067665476e-32	2.71290389154515	0.14	MYOG
21:17035557	ENSBTAG00000059710	29.2856212735384	9.84664417461027e-42	4.61065067665476e-32	4.17039875674402	0.14	NA
21:17035557	ENSBTAG00000008652	28.8144767838305	2.89135601288768e-41	9.0295671534403e-32	3.86830680951588	0.14	STYXL2
21:17035557	ENSBTAG00000059535	28.6311830882889	4.41412232695292e-41	1.3059562589266e-31	2.23200097693155	0.14	NA
21:17035557	ENSBTAG00000019521	28.1954915203633	1.21787220447771e-40	2.28201414262861e-31	3.72845115638046	0.14	COX6A2
21:17035557	ENSBTAG00000000286	28.1649588208042	1.30828651829149e-40	2.37235151685685e-31	3.19142424790904	0.14	PFKM
21:17035557	ENSBTAG00000001503	28.0779310560818	1.60511361398203e-40	2.65377885214025e-31	2.87523218760543	0.14	TRIM72
21:17035557	ENSBTAG00000047231	27.9279670116553	2.28596354333617e-40	3.43271829795022e-31	4.15999131551587	0.14	TNNI1
21:17035557	ENSBTAG00000046282	27.7171189600148	3.76829130649071e-40	4.92622087780952e-31	2.77459056298682	0.14	VGLL2
21:17035557	ENSBTAG00000046512	27.5527832782863	5.57554785317695e-40	6.52956392256939e-31	3.34359603165265	0.14	XIRP1
21:17035557	ENSBTAG00000021009	27.5290314545547	5.90130872415846e-40	6.63462221357903e-31	3.23834322352225	0.14	TRIM55
21:17035557	ENSBTAG00000006999	27.4692927104496	6.80849755807831e-40	7.50445188722076e-31	4.00265935618437	0.14	RYR1
21:17035557	ENSBTAG00000018267	27.4240850642357	7.58791527462186e-40	8.20270318723974e-31	3.88876612178713	0.14	TRIM54
21:17035557	ENSBTAG00000004732	27.3428059190803	9.22388477781342e-40	9.78308590979335e-31	2.89013306419256	0.14	SPTB
21:17035557	ENSBTAG00000005048	27.3139239506449	9.88767300173533e-40	1.01684715581227e-30	3.41668365297693	0.14	DHRS7C
21:17035557	ENSBTAG00000011730	27.2436074024376	1.17133688506131e-39	1.13525047789739e-30	3.9397041152149	0.14	TCAP
21:17035557	ENSBTAG00000015470	27.1213912738037	1.57382870788022e-39	1.40428346150919e-30	3.18058145829067	0.14	SYPL2
21:17035557	ENSBTAG00000002853	26.7275797133359	4.10730919910644e-39	3.03795735517293e-30	2.9119300633534	0.14	HRC
21:17035557	ENSBTAG00000018358	26.6522926846689	4.9405357472526e-39	3.60679275353448e-30	3.04709608442382	0.14	STAC3
21:17035557	ENSBTAG00000005534	26.6071580427188	5.52017689143763e-39	3.92793028478359e-30	4.16155221789961	0.14	ENO3
21:17035557	ENSBTAG00000021992	26.0776475650324	2.05219594195566e-38	1.20989455677606e-29	3.1362650368583	0.14	CAVIN4
21:17035557	ENSBTAG00000002898	25.9624351573351	2.73869999020786e-38	1.50932288179066e-29	3.7406307627268	0.14	UNC45B
21:17035557	ENSBTAG00000000698	25.8408457842741	3.7178874959762e-38	1.97164284096272e-29	4.26492044415608	0.14	MYO18B
21:17035557	ENSBTAG00000019394	25.6988572158663	5.32059758903252e-38	2.69448209594169e-29	3.54288078392697	0.14	ANO5
21:17035557	ENSBTAG00000022244	25.6007784772066	6.82167661218744e-38	3.21213017085057e-29	4.49456939614339	0.14	ACTN3
21:17035557	ENSBTAG00000008185	25.598741255871	6.8570373498861e-38	3.21213017085057e-29	2.57331054185661	0.14	RTN2
21:17035557	ENSBTAG00000014885	25.5387583998112	7.98570096066946e-38	3.62347497174199e-29	3.56078408619089	0.14	MYOM3
21:17035557	ENSBTAG00000005974	25.4268110432113	1.06207385604514e-37	4.70098499629639e-29	3.00035471052585	0.14	APOBEC2
21:17035557	ENSBTAG00000015204	25.3888278343949	1.17023500157915e-37	5.09942537863516e-29	4.22395423699195	0.14	SMPX
21:17035557	ENSBTAG00000001078	25.3158765397371	1.41028978061401e-37	6.0516657240449e-29	3.01511580891936	0.14	SRL
21:17035557	ENSBTAG00000011548	25.2799610603842	1.546224325173e-37	6.58082787182044e-29	3.42555601522573	0.14	AMPD1
21:17035557	ENSBTAG00000001564	25.1884493381482	1.95571639557985e-37	7.90913418993322e-29	2.65265708101624	0.14	PDE4DIP
21:17035557	ENSBTAG00000005085	25.181258710269	1.99221317471415e-37	7.99918313581256e-29	3.92625721774423	0.14	TRIM63
21:17035557	ENSBTAG00000020223	25.1314830664584	2.26449644544117e-37	8.9017106511399e-29	4.14582548511415	0.14	CASQ1
21:17035557	ENSBTAG00000033603	25.0720442610641	2.63951217891647e-37	1.01626900911915e-28	3.22888139875336	0.14	IP6K3
21:17035557	ENSBTAG00000047491	25.0262762601393	2.97067181043366e-37	1.12831620962539e-28	4.34226315210229	0.14	CACNA1S
21:17035557	ENSBTAG00000031573	24.5898953795176	9.24831742633314e-37	3.05809993636473e-28	4.42973768422522	0.14	NMRK2
21:17035557	ENSBTAG00000015743	24.4944097871566	1.18824539368164e-36	3.88343070520649e-28	2.92691645226948	0.14	GMPR
21:17035557	ENSBTAG00000010849	24.4659975992692	1.28043533958929e-36	4.13662613413263e-28	3.29999873302122	0.14	ANKRD23
21:17035557	ENSBTAG00000019322	24.4446701027251	1.35436830698049e-36	4.35047423975873e-28	1.71220143307054	0.14	HABP2
21:17035557	ENSBTAG00000002024	24.1635479044903	2.84877327727242e-36	6.4571975548065e-28	1.86226141925327	0.14	ASB18
21:17035557	ENSBTAG00000017509	24.0690978975669	3.66279751107789e-36	8.23589439791757e-28	4.46542669615896	0.14	MYPN
21:17035557	ENSBTAG00000001003	23.9692923203284	4.78103600018322e-36	1.04983226541295e-27	4.12565675174122	0.14	CKMT2
21:17035557	ENSBTAG00000027524	23.7030433849215	9.77338119876418e-36	1.99779081476213e-27	3.03389113029179	0.14	SMTNL1
21:17035557	ENSBTAG00000048585	23.5871923876815	1.33661770102738e-35	2.69302802317424e-27	4.33398449738146	0.14	SLN
21:17035557	ENSBTAG00000008920	23.3570377817795	2.49836558221514e-35	4.49306234102418e-27	3.45448379281736	0.14	ATP1B4
21:17035557	ENSBTAG00000021823	22.9997194668584	6.66047551552679e-35	1.03142220941098e-26	3.03493386573222	0.14	HJV
21:17035557	ENSBTAG00000067097	22.9507643427274	7.62506371146508e-35	1.17432546883751e-26	2.04082336176756	0.14	NA
21:17035557	ENSBTAG00000022699	22.900000102556	8.77512744100786e-35	1.33318241327672e-26	2.82442681999486	0.14	CAV3
21:17035557	ENSBTAG00000013614	22.8569737265564	9.88654548222709e-35	1.4859727114931e-26	2.35067678076398	0.14	TMEM38A
21:17035557	ENSBTAG00000021132	22.8350442812863	1.05067828897009e-34	1.55760536998238e-26	2.83000178366131	0.14	SYNPO2L
21:17035557	ENSBTAG00000013921	22.7954716518073	1.17274625940107e-34	1.61856265480804e-26	5.06776563338249	0.14	CKM
21:17035557	ENSBTAG00000010880	22.7889356147413	1.19424706683448e-34	1.63737514732203e-26	4.86077975569479	0.14	TNNI2
21:17035557	ENSBTAG00000018707	22.6570527011558	1.72451936996548e-34	2.31915439709048e-26	4.35992573371215	0.14	LDB3
21:17035557	ENSBTAG00000047326	22.6404003516835	1.80662041949324e-34	2.41225206243969e-26	1.95413726973082	0.14	EDA2R
21:17035557	ENSBTAG00000062774	22.3996338749605	3.54954616399263e-34	4.54512860567789e-26	1.62002961083808	0.14	VTCN1
21:17035557	ENSBTAG00000006823	22.3741564067873	3.81372021225007e-34	4.83930472500218e-26	4.00647189836593	0.14	CMYA5
21:17035557	ENSBTAG00000017183	22.3056535510111	4.62707236190567e-34	5.72912510889799e-26	3.66489231764013	0.14	PDLIM3
21:17035557	ENSBTAG00000009387	22.288407376395	4.85818239106433e-34	5.97579214532737e-26	4.82557304105812	0.14	MYOM2
21:17035557	ENSBTAG00000055045	22.1397266426157	7.40409680005188e-34	8.75470250466343e-26	2.92046749896807	0.14	HSPB7
21:17035557	ENSBTAG00000006419	22.1106376719817	8.04234537801931e-34	9.39886715347739e-26	5.10836759395193	0.14	TNNT1
21:17035557	ENSBTAG00000070056	21.8780947755509	1.56218890919692e-33	1.77047476629492e-25	1.9712543886401	0.14	NA
21:17035557	ENSBTAG00000058627	21.8130827073721	1.88258815424619e-33	2.10809157289002e-25	4.42549834468438	0.14	NA
21:17035557	ENSBTAG00000020928	21.610547068661	3.37534531506617e-33	3.66999552365889e-25	2.75033421907471	0.14	NA
21:17035557	ENSBTAG00000011547	21.6028164288951	3.45168555929217e-33	3.73853744955256e-25	3.05401256985634	0.14	KBTBD12
21:17035557	ENSBTAG00000005333	21.5760321319054	3.72995561898857e-33	4.03216400510811e-25	5.07795945565288	0.14	MB
21:17035557	ENSBTAG00000010847	21.5388424539481	4.15440191251782e-33	4.43554671503946e-25	1.35189785304636	0.14	FOXN4
21:17035557	ENSBTAG00000020605	21.4924861443455	4.75262169154341e-33	5.03125804808664e-25	2.94266781324849	0.14	SMTNL2
21:17035557	ENSBTAG00000055522	21.4583222458413	5.2486869059716e-33	5.49432378297439e-25	4.670785482247	0.14	NA
21:17035557	ENSBTAG00000031217	21.3790700859528	6.61099903585902e-33	6.7898724549844e-25	4.2172693896825	0.14	MYL6B
21:17035557	ENSBTAG00000006541	21.229402991187	1.0239262757314e-32	1.01703592580547e-24	4.94587063586239	0.14	ATP2A1
21:17035557	ENSBTAG00000012653	21.2221901697703	1.04580324847989e-32	1.03682341207467e-24	2.80475293843152	0.14	CAMK2B
21:17035557	ENSBTAG00000020080	21.1608801331528	1.25194215654921e-32	1.22179866950796e-24	4.48309352741024	0.14	MYBPC2
21:17035557	ENSBTAG00000057766	21.1505894408547	1.29037217522626e-32	1.25712089247248e-24	2.12964354714616	0.14	NA
21:17035557	ENSBTAG00000008236	21.129163557601	1.37426002601401e-32	1.32734493540506e-24	1.42053729898238	0.14	OR51E2
21:17035557	ENSBTAG00000046725	21.0604585073276	1.68236076511869e-32	1.60834670270678e-24	5.17813466385161	0.14	TNNC2
21:17035557	ENSBTAG00000009696	21.0493194198123	1.73852838792431e-32	1.65922147244411e-24	5.21179679600654	0.14	ACTN2
21:17035557	ENSBTAG00000002931	20.9520514766057	2.31717027615285e-32	2.16371136021294e-24	2.43583752935893	0.14	BEST3
21:17035557	ENSBTAG00000018369	20.7373039413821	4.38455533471337e-32	3.9372146267702e-24	5.49748849480386	0.14	MYL2
21:17035557	ENSBTAG00000009080	20.5470166892733	7.74589395933121e-32	6.71946055736239e-24	2.94478033832826	0.14	ITGB6
21:17035557	ENSBTAG00000016924	20.3528115472259	1.38993619374489e-31	1.15070223707722e-23	2.20426773171513	0.14	CAP2
21:17035557	ENSBTAG00000001120	20.3313909323797	1.48288507909083e-31	1.2151258144753e-23	2.62123612970382	0.14	CORO6
21:17035557	ENSBTAG00000011424	20.1534511132194	2.54360984505905e-31	2.00538995417496e-23	3.70225205654005	0.14	TPM2
21:17035557	ENSBTAG00000060850	20.1031445708708	2.96460874940306e-31	2.30179523906574e-23	1.19337025334659	0.14	NA
21:17035557	ENSBTAG00000002151	20.1013361228709	2.98099158237562e-31	2.3113228391662e-23	2.28195458088081	0.14	ASB15
21:17035557	ENSBTAG00000038286	19.8840741619304	5.79424842165309e-31	4.26884553858474e-23	2.65808345262936	0.14	PPDPFL
21:17035557	ENSBTAG00000021685	19.8080759689646	7.31950329683192e-31	5.30906174025378e-23	4.52089265155222	0.14	EEF1A2
21:17035557	ENSBTAG00000007782	19.8071511579526	7.34037465818575e-31	5.31733930010591e-23	5.30457072812051	0.14	MYOT
21:17035557	ENSBTAG00000009702	19.5183869170397	1.79395641188625e-30	1.23583245293211e-22	3.02065709796912	0.14	MYH8
21:17035557	ENSBTAG00000015214	19.2839660681522	3.73063503571222e-30	2.44989159363324e-22	4.43848153806121	0.14	CA3
21:17035557	ENSBTAG00000009703	19.234094443845	4.36283741225054e-30	2.81248627243876e-22	5.64384291447255	0.14	MYH7
21:17035557	ENSBTAG00000001032	19.2087412627617	4.72473078598272e-30	3.03187176818691e-22	4.89397578450584	0.14	PYGM
21:17035557	ENSBTAG00000016754	19.1855169263289	5.08283919417369e-30	3.23948260794558e-22	2.32814400422465	0.14	KLHL38
21:17035557	ENSBTAG00000016413	19.0879854080913	6.9125707373615e-30	4.31752585276235e-22	2.91806725401382	0.14	DUSP26
21:17035557	ENSBTAG00000016170	18.8147916656125	1.64490404590737e-29	9.63179439678311e-22	2.38799616341857	0.14	KCNJ11
21:17035557	ENSBTAG00000040053	18.5994012446047	3.27765003370738e-29	1.82422781940905e-21	2.63760912683856	0.14	MYH6
21:17035557	ENSBTAG00000009707	18.586975184455	3.41119450075001e-29	1.89106473344466e-21	5.34822915095035	0.14	MYL1
21:17035557	ENSBTAG00000007068	18.2422578700024	1.04021039495892e-28	5.19764405247768e-21	2.41850831684513	0.14	SH3BGR
21:17035557	ENSBTAG00000053626	18.2416186155049	1.04237662574894e-28	5.20384247170102e-21	5.41581949971152	0.14	NA
21:17035557	ENSBTAG00000038462	18.2413056083143	1.04343897052569e-28	5.2045238660258e-21	2.94342182669621	0.14	TMEM182
21:17035557	ENSBTAG00000015926	18.2380511423192	1.05454967804956e-28	5.25527941134782e-21	1.94617968325449	0.14	ABLIM2
21:17035557	ENSBTAG00000001183	18.2373731541869	1.05687933369691e-28	5.26222400583203e-21	2.50429652133271	0.14	KLHL33
21:17035557	ENSBTAG00000013929	18.213331975796	1.14294020097146e-28	5.65565676558791e-21	2.42292624244115	0.14	RRAD
21:17035557	ENSBTAG00000054011	18.1564759315765	1.37576143614741e-28	6.67840019196654e-21	1.18138032155361	0.14	OR51F23D
21:17035557	ENSBTAG00000031614	17.9672834637038	2.55656193490602e-28	1.13786525265441e-20	1.75857466496596	0.14	BOLL
21:17035557	ENSBTAG00000058576	17.9444331929456	2.75602000059778e-28	1.21796026856866e-20	1.85542819454186	0.14	NA
21:17035557	ENSBTAG00000006081	17.9219540972227	2.96759352980713e-28	1.30021636161945e-20	1.8230166984087	0.14	PPM1J
21:17035557	ENSBTAG00000021218	17.8741278868102	3.4740227845037e-28	1.49415255749695e-20	5.62829712180733	0.14	MYL11
21:17035557	ENSBTAG00000021481	17.774380294989	4.82975342813907e-28	2.01555768140834e-20	2.07717957458829	0.14	CA14
21:17035557	ENSBTAG00000011392	17.4825497035458	1.27499641963917e-27	4.81017154023255e-20	5.79976299443011	0.14	MYBPC1
21:17035557	ENSBTAG00000050696	17.3817835324073	1.78690725758597e-27	6.5738005916996e-20	1.21664448093388	0.14	KLHDC3
21:17035557	ENSBTAG00000065329	17.3280306312546	2.14050949574282e-27	7.73295412523678e-20	5.53243659138664	0.14	NA
21:17035557	ENSBTAG00000046467	17.1272282768092	4.21488653987511e-27	1.35699896577242e-19	1.80810335314152	0.14	PTP4A3
21:17035557	ENSBTAG00000046332	17.0415987371252	5.63529879447297e-27	1.76674766584233e-19	5.68854993456343	0.14	ACTA1
21:17035557	ENSBTAG00000062002	17.0038778908665	6.40621981385049e-27	1.98300523084617e-19	1.63562794058546	0.14	NA
21:17035557	ENSBTAG00000010907	16.9240671213362	8.40754514097129e-27	2.53957300670881e-19	2.60800989137989	0.14	PPP1R1A
21:17035557	ENSBTAG00000064845	16.7626188039707	1.46062447788252e-26	4.18909655693754e-19	1.02949317690898	0.14	NA
21:17035557	ENSBTAG00000039190	16.5905531850583	2.64064485109471e-26	7.0051414060606e-19	1.74050994919949	0.14	SLC9A5
21:17035557	ENSBTAG00000050905	16.5698759808752	2.83609572551909e-26	7.47425477406081e-19	1.81979198786666	0.14	NA
21:17035557	ENSBTAG00000010551	16.4474151590868	4.33364010041827e-26	1.07552993507279e-18	3.21829395148772	0.14	ATP1A2
21:17035557	ENSBTAG00000017471	16.1040367819849	1.43702347644984e-25	3.12372799882343e-18	1.0200683704366	0.14	KBTBD13
21:17035557	ENSBTAG00000010693	16.0294293227734	1.86820044118674e-25	3.96292144862987e-18	1.7748006035461	0.14	LMO7
21:17035557	ENSBTAG00000067226	15.8069796433994	4.10207518515616e-25	7.79285362010653e-18	1.12081825111772	0.14	NA
21:17035557	ENSBTAG00000033128	15.2657019123872	2.85413150254348e-24	4.28012073563624e-17	0.953024810339887	0.14	CRH
21:17035557	ENSBTAG00000068149	15.2356553881924	3.18208770198337e-24	4.72464740491571e-17	1.76186307989542	0.14	NA
21:17035557	ENSBTAG00000055622	15.2309420898139	3.23688120665884e-24	4.79966409546506e-17	1.37497627397538	0.14	NA
21:17035557	ENSBTAG00000013744	15.2209637824078	3.35604635555339e-24	4.96196510794369e-17	2.04311568255473	0.14	SYNPO
21:17035557	ENSBTAG00000053663	15.0154738118352	7.08592513508151e-24	9.25469614967635e-17	2.42971605248263	0.14	NA
21:17035557	ENSBTAG00000020035	14.3228025218165	9.15588633194649e-23	6.57823551717453e-16	1.39285725718895	0.14	RCAN1
21:17035557	ENSBTAG00000042126	14.2942567145159	1.01875529401621e-22	7.20707738923859e-16	1.03221322094185	0.14	SNORA66
21:17035557	ENSBTAG00000011731	14.2446059458406	1.22695820770563e-22	8.50131604545888e-16	1.14702519330381	0.14	PNMT
21:17035557	ENSBTAG00000039091	14.2026362803283	1.43615921502617e-22	9.82368255033487e-16	1.51774117708022	0.14	CSRNP3
21:17035557	ENSBTAG00000005353	14.2012659425783	1.44356603516629e-22	9.86834292079679e-16	3.67181223099064	0.14	DES
21:17035557	ENSBTAG00000011667	13.9870642865203	3.23541925540516e-22	2.03414701917377e-15	1.38527395061431	0.14	PM20D2
21:17035557	ENSBTAG00000001941	13.9558009965579	3.64165402138389e-22	2.25773483997036e-15	1.43299924252194	0.14	SEMA4D
21:17035557	ENSBTAG00000016411	13.8988588199858	4.51854174485076e-22	2.74121986679402e-15	1.44833424695471	0.14	RNF122
21:17035557	ENSBTAG00000016048	13.863044638078	5.17634511452111e-22	3.11007511419847e-15	2.09667065673635	0.14	CPT1B
21:17035557	ENSBTAG00000068663	13.6765289723079	1.05332640230766e-21	5.91150725770771e-15	0.822228266314633	0.14	NA
21:17035557	ENSBTAG00000015467	13.4975275835823	2.09158442437627e-21	1.09800648262959e-14	1.28962697722883	0.14	FAM184A
21:17035557	ENSBTAG00000046838	13.302272496529	4.44062612098694e-21	2.14028595350938e-14	2.60434147226308	0.14	DMD
21:17035557	ENSBTAG00000018513	13.2480741549214	5.47737944065094e-21	2.5765750065319e-14	1.65015585335795	0.14	FHL1
21:17035557	ENSBTAG00000011752	12.9539215494623	1.72164019585004e-20	7.15554945451845e-14	1.69166124061598	0.14	SYNM
21:17035557	ENSBTAG00000011820	12.2631455229116	2.64326089773287e-19	8.03384712614e-13	1.49990887326431	0.14	DAPK2
21:17035557	ENSBTAG00000067068	12.2590523898632	2.68684974231692e-19	8.14914581568639e-13	1.28549970420087	0.14	NA
21:17035557	ENSBTAG00000025458	12.1489426917565	4.17498445381584e-19	1.19696535807481e-12	1.25660128590199	0.14	DPF3
21:17035557	ENSBTAG00000038889	11.9765755414888	8.34711255760856e-19	2.19158071510229e-12	1.30552025115949	0.14	RILP
21:17035557	ENSBTAG00000014581	11.7250147720094	2.30852794047072e-18	5.27282967104244e-12	2.78683435618498	0.14	MLIP
21:17035557	ENSBTAG00000013078	11.6523316188629	3.10145354761792e-18	6.74621566796331e-12	1.39487310352476	0.14	DNAH11
21:17035557	ENSBTAG00000063232	11.3049046258292	1.28237392043867e-17	2.26451382075961e-11	1.22262558996116	0.14	NA
21:17035557	ENSBTAG00000055462	10.9892657141257	4.70886785038834e-17	6.8223341023871e-11	1.45622378779419	0.14	NA
21:17035557	ENSBTAG00000031135	10.4175124615703	5.09471962408621e-16	5.17145853708679e-10	1.0987515088894	0.14	CTXN3
21:17035557	ENSBTAG00000035064	8.66731608304742	8.70559981852369e-13	2.67314032814596e-07	0.905114590080552	0.14	C7orf57
21:17035557	ENSBTAG00000058482	7.76598848872997	4.18967843274534e-11	6.55085399048833e-06	0.770808295183921	0.14	NA
21:17035557	ENSBTAG00000000564	7.14350199326877	6.00554149041489e-10	5.74268046011884e-05	0.53540986592502	0.14	NSG2
21:17035557	ENSBTAG00000064347	6.60156332420383	5.94906571075532e-09	0.000354096356485004	0.540806882440684	0.14	RGMB
21:17035557	ENSBTAG00000064945	6.58702943467417	6.32349287619919e-09	0.000371584606924206	0.499697574893516	0.14	NA
21:17035557	ENSBTAG00000015268	6.17531834672057	3.51821336663628e-08	0.00139936269594338	0.38023427603379	0.14	PICK1
