# Supplementary material for: Identification of Expression Quantitative Trait Loci (eQTL) for Adipose-Specific Regulatory Mechanisms in Hanwoo (Korean Cattle)
Source: Animals (Basel). 2025 Oct 24;15(21):3082. doi: 10.3390/ani15213082 (PMC12610168; doi:10.3390/ani15213082)
Supplement: Supplementary file 1 [file animals-15-03082-s001.zip › Supplementary Table S5.csv]

SNP	n_genes	p_value	FDR_q_value
6:60512276	429	0.00655	0.058949
21:17035557	161	0.01314	0.059129
21:16983399	147	0.0203	0.059438
21:17637160	125	0.03358	0.059438
7:24495368	109	0.04623	0.059438
9:18780283	135	0.02749	0.059438
9:27996836	114	0.04071	0.059438
